# Supplementary material for: Asymmetric Interplay Between K+ and Blocker and Atomistic Parameters From Physiological Experiments Quantify K+ Channel Blocker Release
Source: Front Physiol. 2021 Oct 29;12:737834. doi: 10.3389/fphys.2021.737834 (PMC8586521; doi:10.3389/fphys.2021.737834)
Supplement: Supplementary file 2 [file Data_Sheet_1.xlsx]

## Sheet: Figure 2
Figure 2B
	koff 0.05 mM TPrA in s-1						koff 0.1 mM TPrA in s-1						koff 0.5 mM TPrA in s-1						koff 1 mM TPrA in s-1						koff 5 mM TPrA in s-1
V /mV	geometric mean	err+	err-	n		V /mV	geometric mean	err+	err-	n		V /mV	geometric mean	err+	err-	n		V /mV	geometric mean	err+	err-	n		V /mV	geometric mean	err+	err-	n
160	35515.1	3585.88	3257.02	3		160	31873.6	6865.11	5648.5	3		160	34070	2432.57	2270.22	3		160	258928	24935.8	22745.3	3		-80	251191	23587.3	21562.5	3
140	40646.1	3924.15	3578.66	3		140	34570.1	4234.7	3772.57	3		140	34050	2291.93	2147.19	3		140	248308	36793.6	32045.2	3		-100	286669	14429.7	13738.2	3
120	39729.5	1721.79	1650.27	3		120	40011.2	2217.74	2101.27	3		120	33703.3	4346.28	3847.61	3		120	215537	23936.1	21543.6	4		-120	319915	20683.9	19427.8	3
100	41679.8	2503.66	2361.79	3		100	43716.4	1350.32	1309.86	3		100	39857.5	5018.86	4455	4		100	222949	3417.27	3365.68	3		-140	345806	15709.2	15026.6	3
80	50884.7	7846.56	6798.25	3		80	46506.6	7006.27	6088.96	4		80	40257.5	10266.5	8148.27	4		80	201415	3353.73	3298.8	3		-160	354337	19283	18287.8	3
60	51444.7	6197.86	5531.45	3		60	44880.5	5327.28	4762.03	3		60	44597.5	5960.21	5253.89	4		60	213437	45406	37440.9	3
40	59290.1	9546.04	8222.22	3		40	48419.3	7592.08	6563.01	3		40	57103.3	1941.88	1877.99	3		-40	169459	84356.8	56320.4	4
20	62477.4	9569.42	8298.38	3		20	61316.4	1391.51	1360.63	3		-40	142050	5944.19	5705.29	4		-60	136011	36230.8	28609.7	4
-20	92334.2	13195.4	11545.5	3		-40	148938	3624.6	3538.49	3		-60	194200	8195.98	7863.88	4		-80	119722	46880.3	33688.6	4
-40	151657	6012.86	5783.56	3		-60	212977	6087.07	5917.93	3		-80	248733	3280.26	3237.56	3		-100	110608	10840.5	9872.9	3
						-80	245617	6090.01	5942.66	3
Figure 2C
	kOB 0.05 mM TPrA in s-1						kOB 0.1 mM TPrA in s-1						kOB 0.5 mM TPrA in s-1						kOB 1 mM TPrA in s-1						kOB 5 mM TPrA in s-1
V /mV	geometric mean	err+	err-	n		V /mV	geometric mean	err+	err-	n		V /mV	geometric mean	err+	err-	n		V /mV	geometric mean	err+	err-	n		V /mV	geometric mean	err+	err-	n
160	14204.6	2916.22	2419.5	3		160	27261.8	6409.57	5189.47	3		160	109932	14863.5	13093.2	3		160	34775.1	4348.65	3865.29	3		-80	632827	281154	194667	3
140	13267.8	2063.25	1785.58	3		140	29589.1	6287.17	5185.37	3		140	122072	10259.5	9464.06	3		140	36587.3	5008.98	4405.8	3		-100	430519	205125	138930	3
120	11606.8	3916.58	2928.42	3		120	24490.8	1598.53	1500.59	3		120	98660	21686.5	17778.6	3		120	35497.4	4899.09	4304.95	4		-120	360430	66554.9	56180.9	3
100	10890.5	3126.08	2428.88	3		100	25026	6276.17	5017.78	3		100	91725.8	11364.9	10112	4		100	38738.2	1743.7	1668.59	3		-140	286510	32081.9	28851.3	3
80	11901.7	1917.38	1651.35	3		80	21659.7	10931.4	7264.91	4		80	84562.9	59157.1	34807.2	4		80	42050.8	5762.62	5068.09	3		-160	287442	28757.9	26142.4	3
60	10131.8	1795.72	1525.37	3		60	20569.1	2126.23	1927.03	3		60	79041.1	37369	25373.1	4		60	45320	6058.91	5344.41	3
40	10869.6	115.657	114.439	3		40	22701.7	6752.44	5204.42	3		40	102449	24159.6	19549.4	3		-40	147059	8850.69	8348.25	4
20	11575	1924.47	1650.12	3		20	22786.3	1948.13	1794.69	3		-40	60241.3	49430.5	27151.5	4		-60	185931	13066.7	12208.7	4
-20	6857.68	3062.29	2116.96	3		-40	11516.5	5386.88	3670.15	3		-60	62515.9	23018.6	16823.9	4		-80	246614	9702.64	9335.36	4
-40	6415.01	983.014	852.396	3		-60	8556.78	1650.76	1383.8	3		-80	63022.9	8445.56	7447.53	3		-100	296589	8392.97	8162	3
						-80	9619.66	4900.27	3246.5	3
Figure 2D
	kON 0.05 mM in s-1 M-1						kON 0.1 mM in s-1 M-1						kON 0.5 mM in s-1 M-1						kON 1 mM in s-1 M-1						kON 5 mM in s-1 M-1
V /mV	geometric mean	err+	err-	n		V /mV	geometric mean	err+	err-	n		V /mV	geometric mean	err+	err-	n		V /mV	geometric mean	err+	err-	n		V /mV	geometric mean	err+	err-	n
160	2.84092e+08	5.83244e+07	4.83899e+07	3		160	2.72618e+08	6.40957e+07	5.18947e+07	3		160	2.19864e+08	2.9727e+07	2.61864e+07	3		160	2.58928e+08	2.49358e+07	2.27453e+07	3		-80	1.26565e+08	5.62307e+07	3.89333e+07	3
140	2.65356e+08	4.12649e+07	3.57115e+07	3		140	2.95891e+08	6.28717e+07	5.18537e+07	3		140	2.44144e+08	2.05189e+07	1.89281e+07	3		140	2.48308e+08	3.67936e+07	3.20452e+07	3		-100	8.61038e+07	4.10249e+07	2.7786e+07	3
120	2.32137e+08	7.83316e+07	5.85684e+07	3		120	2.44908e+08	1.59853e+07	1.50059e+07	3		120	1.9732e+08	4.33729e+07	3.55571e+07	3		120	2.15537e+08	2.39361e+07	2.15436e+07	4		-120	7.20859e+07	1.3311e+07	1.12362e+07	3
100	2.17809e+08	6.25216e+07	4.85775e+07	3		100	2.5026e+08	6.27617e+07	5.01778e+07	3		100	1.83452e+08	2.27297e+07	2.0224e+07	4		100	2.22949e+08	3.41727e+06	3.36568e+06	3		-140	5.73019e+07	6.41638e+06	5.77026e+06	3
80	2.38034e+08	3.83476e+07	3.30269e+07	3		80	2.16597e+08	1.09314e+08	7.26491e+07	4		80	1.69126e+08	1.18314e+08	6.96145e+07	4		80	2.01415e+08	3.35373e+06	3.2988e+06	3		-160	5.74883e+07	5.75158e+06	5.22848e+06	3
60	2.02636e+08	3.59144e+07	3.05074e+07	3		60	2.05691e+08	2.12623e+07	1.92703e+07	3		60	1.58082e+08	7.47379e+07	5.07462e+07	4		60	2.13437e+08	4.5406e+07	3.74409e+07	3
40	2.17392e+08	2.31314e+06	2.28878e+06	3		40	2.27017e+08	6.75244e+07	5.20442e+07	3		40	2.04898e+08	4.83192e+07	3.90988e+07	3		-40	1.69459e+08	8.43568e+07	5.63204e+07	4
20	2.315e+08	3.84895e+07	3.30024e+07	3		20	2.27863e+08	1.94813e+07	1.79469e+07	3		-40	1.20483e+08	9.8861e+07	5.43031e+07	4		-60	1.36011e+08	3.62308e+07	2.86097e+07	4
-20	1.37154e+08	6.12459e+07	4.23393e+07	3		-40	1.15165e+08	5.38688e+07	3.67015e+07	3		-60	1.25032e+08	4.60371e+07	3.36479e+07	4		-80	1.19722e+08	4.68803e+07	3.36886e+07	4
-40	1.283e+08	1.96603e+07	1.70479e+07	3		-60	8.55678e+07	1.65076e+07	1.3838e+07	3		-80	1.26046e+08	1.68911e+07	1.48951e+07	3		-100	1.10608e+08	1.08405e+07	9.8729e+06	3
						-80	9.61966e+07	4.90027e+07	3.2465e+07	3

## Sheet: Figure3 neu
Figure 3B			Bold: data for inset in Fig. 3C				Figure 3C								Figure 3D
V / mV	P1	P2	P3	P4	P5		V / mV	P1	P2	P3	P4	P5	P(S4)		V / mV	koff /s-1 symmetric	error bar	koff /s-1 asymmetric	error bar		V	Fit symmetric	conf. Interval Bottom	conf. Interval Top		V	Prediction asymmetric	conf. Interval Bottom	conf. Interval Top
-200	0.139949	0.0208266	0.00496078	0.236509	0.597755		-200	0.0500935	0	0.393198	0.175752	0.380957	0.949907		160	34231.7	3986.62				-200	391053	368655	413451		-200	403331	380121	426541
-180	0.191346	0.0284743	0.00617279	0.219498	0.554508		-180	0.0771023	0	0.382018	0.170755	0.370125	0.922898		140	36583.3	4293.44				-199	390634	368264	413004		-199	403178	379978	426378
-160	0.256061	0.0381037	0.00763599	0.198095	0.500103		-160	0.116882	0	0.365552	0.163395	0.354172	0.883118		120	37185.4	4133.78				-198	390207	367865	412548		-198	403022	379833	426212
-140	0.332906	0.0495379	0.00942397	0.172669	0.435463		-140	0.17333	0	0.342186	0.152951	0.331533	0.82667		100	40930	3234.93				-197	389770	367457	412083		-197	402862	379683	426041
-120	0.417712	0.0621568	0.0116777	0.144541	0.363912		-120	0.249342	0	0.310722	0.138887	0.301049	0.750658		80	44925.7	7653.81				-196	389325	367041	411608		-196	402699	379531	425867
-100	0.50364	0.0749426	0.014647	0.115879	0.290891		-100	0.344787	0	0.271214	0.121228	0.262771	0.655213		60	46560	5653.94				-195	388870	366617	411123		-195	402532	379375	425689
-80	0.582903	0.0867366	0.0187223	0.0891233	0.222515		-80	0.454638	0	0.225743	0.100903	0.218716	0.545362		40	55193.3	7462.07				-194	388406	366183	410629		-194	402361	379215	425507
-60	0.649083	0.096584	0.0244441	0.0662333	0.163656		-60	0.56909	0	0.178368	0.0797272	0.172815	0.43091		20	62522.9	5256.63				-193	387932	365741	410124		-193	402187	379052	425321
-40	0.698615	0.103954	0.0324927	0.0482079	0.11673		-40	0.676608	0	0.133863	0.0598342	0.129695	0.323392		-20	101647	10891.5				-192	387449	365289	409608		-192	402008	378886	425131
-20	0.730779	0.10874	0.0436684	0.0350918	0.081721		-20	0.768225	0	0.0959394	0.0428832	0.0929527	0.231775		-40	147093	6811.58	232000	20784.6		-191	386956	364829	409082		-191	401826	378715	424936
0	0.746691	0.111107	0.0588621	0.0263103	0.0570296		0	0.840023	0	0.0662196	0.029599	0.0641581	0.159977		-60	197575	14025.5	293333	5773.5		-190	386452	364359	408546		-190	401639	378541	424737
20	0.748187	0.11133	0.0789994	0.0210462	0.0404378		20	0.892687	0	0.0444203	0.0198551	0.0430374	0.107313		-80	248414	10611.7	322533	5163.66		-189	385939	363879	407998		-189	401449	378363	424534
40	0.737122	0.109683	0.104933	0.0184939	0.0297677		40	0.92947	0	0.0291947	0.0130495	0.0282858	0.07053		-100	292343	10763.5	353000	2291.29		-188	385415	363390	407440		-188	401254	378181	424326
60	0.715152	0.106414	0.137276	0.017969	0.023188		60	0.954291	0	0.0189206	0.00845718	0.0183316	0.0457094		-120	320333	20008.3	374967	6050.07		-187	384880	362890	406870		-187	401055	377995	424114
80	0.683844	0.101755	0.176194	0.0189229	0.0192833		80	0.970652	0	0.012148	0.00542994	0.0117698	0.0293478		-140	346033	15310.2	384800	2705.55		-186	384335	362381	406288		-186	400851	377805	423897
100	0.644893	0.0959593	0.221216	0.0209154	0.0170162		100	0.981272	0	0.00775207	0.00346504	0.00751073	0.0187278		-160	354667	18583.1	395167	5251.98		-185	383778	361861	405695		-185	400643	377611	423675
120	0.600282	0.089321	0.271156	0.0235827	0.0156582		120	0.988096	0	0.00492736	0.00220244	0.00477396	0.0119038								-184	383211	361331	405090		-184	400430	377412	423448
140	0.552262	0.0821755	0.324219	0.0266181	0.0147251		140	0.992453	0	0.003124	0.00139637	0.00302675	0.00754712								-183	382632	360791	404473		-183	400213	377209	423216
160	0.50316	0.0748688	0.37828	0.029769	0.013922		160	0.995223	0	0.00197746	0.00088389	0.0019159	0.00477725								-182	382042	360240	403844		-182	399991	377002	422979
180	0.455085	0.067715	0.431264	0.0328414	0.0130951		180	0.996979	0	0.00125043	0.000558921	0.00121151	0.00302086								-181	381440	359677	403202		-181	399763	376790	422737
200	0.40968	0.0609586	0.48147	0.0357039	0.0121882		200	0.998091	0	0.000790189	0.0003532	0.000765589	0.00190898								-180	380826	359104	402548		-180	399531	376573	422490
																					-179	380200	358520	401881		-179	399294	376351	422237
																					-178	379562	357924	401201		-178	399052	376125	421979
																					-177	378912	357316	400507		-177	398804	375894	421714
																					-176	378248	356696	399800		-176	398551	375657	421445
																					-175	377572	356065	399080		-175	398292	375416	421169
																					-174	376883	355422	398345		-174	398028	375169	420887
																					-173	376181	354766	397597		-173	397758	374917	420599
																					-172	375465	354097	396834		-172	397482	374659	420305
																					-171	374736	353416	396056		-171	397200	374396	420004
																					-170	373993	352722	395264		-170	396912	374127	419697
																					-169	373236	352015	394458		-169	396618	373852	419384
																					-168	372465	351295	393636		-168	396317	373571	419063
																					-167	371680	350561	392798		-167	396010	373285	418736
																					-166	370880	349814	391946		-166	395697	372992	418401
																					-165	370065	349053	391077		-165	395376	372693	418060
																					-164	369235	348278	390193		-164	395049	372387	417711
																					-163	368391	347489	389292		-163	394714	372075	417354
																					-162	367531	346685	388376		-162	394373	371756	416990
																					-161	366655	345868	387442		-161	394024	371430	416618
																					-160	365764	345035	386492		-160	393668	371097	416239
																					-159	364857	344188	385526		-159	393304	370758	415851
																					-158	363934	343326	384542		-158	392933	370411	415455
																					-157	362994	342448	383541		-157	392554	370057	415050
																					-156	362039	341555	382522		-156	392166	369695	414637
																					-155	361066	340647	381486		-155	391771	369326	414216
																					-154	360078	339723	380432		-154	391367	368949	413785
																					-153	359072	338784	379360		-153	390955	368564	413346
																					-152	358049	337828	378270		-152	390534	368171	412897
																					-151	357009	336856	377161		-151	390104	367769	412439
																					-150	355951	335868	376034		-150	389666	367360	411972
																					-149	354876	334864	374888		-149	389218	366942	411494
																					-148	353783	333843	373724		-148	388761	366515	411007
																					-147	352673	332806	372540		-147	388295	366079	410510
																					-146	351545	331751	371338		-146	387819	365635	410003
																					-145	350398	330680	370116		-145	387333	365181	409485
																					-144	349233	329592	368875		-144	386837	364718	408957
																					-143	348050	328487	367614		-143	386332	364246	408417
																					-142	346849	327364	366333		-142	385816	363764	407867
																					-141	345629	326224	365033		-141	385289	363272	407306
																					-140	344390	325067	363713		-140	384752	362771	406733
																					-139	343132	323892	362373		-139	384204	362259	406149
																					-138	341856	322699	361013		-138	383645	361737	405553
																					-137	340561	321489	359633		-137	383075	361205	404946
																					-136	339247	320261	358232		-136	382494	360662	404326
																					-135	337913	319015	356812		-135	381901	360108	403694
																					-134	336561	317751	355371		-134	381296	359543	403049
																					-133	335189	316469	353909		-133	380679	358967	402392
																					-132	333798	315169	352427		-132	380051	358380	401721
																					-131	332388	313852	350925		-131	379409	357781	401038
																					-130	330959	312516	349402		-130	378756	357171	400341
																					-129	329510	311162	347858		-129	378090	356548	399631
																					-128	328042	309790	346294		-128	377411	355914	398907
																					-127	326555	308400	344710		-127	376719	355268	398169
																					-126	325049	306992	343105		-126	376013	354609	397418
																					-125	323523	305566	341480		-125	375294	353937	396651
																					-124	321978	304122	339834		-124	374562	353253	395871
																					-123	320414	302660	338168		-123	373816	352556	395075
																					-122	318831	301181	336481		-122	373055	351846	394265
																					-121	317229	299683	334775		-121	372281	351123	393439
																					-120	315608	298168	333048		-120	371492	350386	392598
																					-119	313968	296635	331302		-119	370689	349635	391742
																					-118	312310	295085	329535		-118	369870	348871	390870
																					-117	310633	293517	327749		-117	369037	348093	389981
																					-116	308937	291932	325943		-116	368189	347300	389077
																					-115	307224	290329	324118		-115	367325	346494	388157
																					-114	305492	288710	322273		-114	366446	345672	387219
																					-113	303742	287074	320410		-113	365551	344836	386266
																					-112	301975	285422	318528		-112	364640	343985	385295
																					-111	300190	283752	316627		-111	363713	343120	384307
																					-110	298387	282067	314708		-110	362770	342238	383301
																					-109	296568	280366	312770		-109	361810	341342	382279
																					-108	294732	278648	310815		-108	360834	340430	381238
																					-107	292879	276915	308842		-107	359841	339503	380180
																					-106	291009	275167	306852		-106	358831	338559	379104
																					-105	289124	273404	304845		-105	357805	337600	378009
																					-104	287223	271626	302821		-104	356760	336624	376896
																					-103	285307	269833	300781		-103	355699	335633	375765
																					-102	283375	268026	298724		-102	354620	334624	374615
																					-101	281429	266205	296653		-101	353523	333600	373446
																					-100	279468	264371	294565		-100	352408	332558	372258
																					-99	277494	262524	292464		-99	351275	331500	371051
																					-98	275505	260663	290347		-98	350124	330425	369824
																					-97	273503	258790	288217		-97	348955	329332	368578
																					-96	271489	256905	286073		-96	347768	328223	367313
																					-95	269462	255008	283916		-95	346562	327096	366028
																					-94	267423	253099	281746		-94	345338	325952	364723
																					-93	265372	251180	279564		-93	344094	324791	363398
																					-92	263310	249250	277370		-92	342832	323611	362053
																					-91	261237	247310	275165		-91	341552	322415	360689
																					-90	259155	245360	272949		-90	340252	321200	359304
																					-89	257062	243401	270724		-89	338933	319968	357898
																					-88	254960	241433	268488		-88	337595	318718	356473
																					-87	252850	239456	266243		-87	336238	317450	355027
																					-86	250731	237472	263990		-86	334862	316164	353561
																					-85	248604	235480	261728		-85	333467	314860	352074
																					-84	246470	233481	259459		-84	332052	313538	350567
																					-83	244330	231476	257183		-83	330618	312197	349039
																					-82	242183	229465	254901		-82	329165	310839	347490
																					-81	240031	227449	252613		-81	327692	309463	345922
																					-80	237873	225427	250320		-80	326201	308069	344332
																					-79	235712	223401	248022		-79	324690	306657	342723
																					-78	233546	221371	245720		-78	323159	305226	341092
																					-77	231376	219338	243415		-77	321610	303778	339442
																					-76	229204	217302	241107		-76	320042	302312	337771
																					-75	227030	215263	238797		-75	318454	300828	336080
																					-74	224854	213223	236486		-74	316848	299326	334369
																					-73	222677	211181	234174		-73	315222	297807	332637
																					-72	220500	209138	231861		-72	313578	296270	330886
																					-71	218322	207096	229549		-71	311915	294716	329115
																					-70	216145	205053	227237		-70	310234	293144	327324
																					-69	213970	203011	224928		-69	308534	291555	325513
																					-68	211796	200971	222620		-68	306816	289948	323684
																					-67	209624	198933	220316		-67	305080	288325	321835
																					-66	207456	196897	218015		-66	303326	286685	319967
																					-65	205290	194863	215717		-65	301554	285029	318080
																					-64	203129	192834	213425		-64	299765	283356	316175
																					-63	200973	190808	211138		-63	297959	281666	314251
																					-62	198821	188786	208857		-62	296135	279961	312310
																					-61	196676	186770	206582		-61	294295	278240	310350
																					-60	194537	184759	204314		-60	292438	276504	308373
																					-59	192404	182754	202054		-59	290565	274752	306379
																					-58	190279	180755	199802		-58	288676	272985	304368
																					-57	188161	178763	197559		-57	286772	271203	302340
																					-56	186052	176779	195326		-56	284852	269407	300296
																					-55	183952	174802	193102		-55	282917	267597	298236
																					-54	181861	172834	190888		-54	280967	265773	296161
																					-53	179780	170874	188686		-53	279003	263936	294070
																					-52	177710	168924	186495		-52	277025	262085	291965
																					-51	175650	166983	184316		-51	275033	260221	289845
																					-50	173601	165052	182150		-50	273028	258345	287711
																					-49	171564	163132	179996		-49	271011	256457	285564
																					-48	169539	161222	177856		-48	268981	254558	283404
																					-47	167527	159324	175730		-47	266939	252647	281231
																					-46	165528	157437	173618		-46	264886	250725	279047
																					-45	163542	155562	171521		-45	262821	248792	276850
																					-44	161569	153699	169440		-44	260746	246850	274642
																					-43	159611	151849	167374		-43	258661	244898	272424
																					-42	157668	150012	165324		-42	256566	242936	270196
																					-41	155739	148188	163290		-41	254462	240966	267958
																					-40	153825	146377	161273		-40	252350	238988	265711
																					-39	151927	144581	159273		-39	250229	237002	263456
																					-38	150045	142798	157291		-38	248100	235008	261192
																					-37	148178	141030	155327		-37	245965	233008	258922
																					-36	146328	139277	153380		-36	243823	231002	256644
																					-35	144495	137538	151453		-35	241675	228989	254361
																					-34	142679	135815	149543		-34	239521	226971	252071
																					-33	140880	134106	147653		-33	237363	224949	249777
																					-32	139098	132414	145782		-32	235200	222922	247478
																					-31	137334	130737	143930		-31	233033	220891	245176
																					-30	135587	129076	142098		-30	230863	218857	242870
																					-29	133858	127431	140286		-29	228691	216820	240562
																					-28	132148	125802	138494		-28	226516	214781	238251
																					-27	130456	124190	136722		-27	224340	212740	235939
																					-26	128782	122595	134970		-26	222163	210698	233627
																					-25	127127	121015	133239		-25	219985	208656	231314
																					-24	125491	119453	131529		-24	217808	206613	229002
																					-23	123873	117908	129839		-23	215631	204571	226691
																					-22	122275	116379	128171		-22	213456	202529	224382
																					-21	120695	114868	126523		-21	211282	200489	222075
																					-20	119135	113373	124896		-20	209111	198451	219771
																					-19	117593	111896	123291		-19	206943	196416	217471
																					-18	116071	110436	121706		-18	204779	194383	215175
																					-17	114568	108993	120143		-17	202619	192354	212884
																					-16	113085	107568	118601		-16	200464	190330	210598
																					-15	111620	106160	117080		-15	198314	188309	208318
																					-14	110175	104769	115581		-14	196170	186294	206045
																					-13	108749	103396	114102		-13	194032	184284	203779
																					-12	107342	102040	112645		-12	191901	182281	201521
																					-11	105955	100701	111209		-11	189778	180284	199271
																					-10	104587	99379.8	109794		-10	187662	178294	197030
																					-9	103238	98075.8	108400		-9	185555	176311	194799
																					-8	101908	96789	107027		-8	183457	174336	192578
																					-7	100597	95519.5	105675		-7	181368	172370	190367
																					-6	99305.4	94267.2	104344		-6	179290	170413	188167
																					-5	98032.5	93032.1	103033		-5	177222	168464	185979
																					-4	96778.4	91814	101743		-4	175164	166526	183803
																					-3	95543.1	90613	100473		-3	173118	164597	181640
																					-2	94326.4	89428.9	99223.8		-2	171084	162679	179489
																					-1	93128.2	88261.8	97994.6		-1	169062	160772	177352
																					0	91948.5	87111.5	96785.5		0	167053	158877	175230
																					1	90787	85977.9	95596.2		1	165057	156992	173121
																					2	89643.8	84861	94426.6		2	163074	155120	171028
																					3	88518.6	83760.6	93276.7		3	161105	153260	168950
																					4	87411.4	82676.7	92146.1		4	159151	151413	166888
																					5	86321.9	81609.2	91034.7		5	157210	149579	164842
																					6	85250.1	80558	89942.3		6	155285	147758	162812
																					7	84195.8	79522.9	88868.7		7	153375	145951	160799
																					8	83158.8	78503.8	87813.8		8	151481	144158	158803
																					9	82139	77500.7	86777.4		9	149602	142379	156825
																					10	81136.3	76513.3	85759.2		10	147740	140614	154865
																					11	80150.4	75541.7	84759		11	145894	138864	152923
																					12	79181.1	74585.6	83776.7		12	144064	137129	151000
																					13	78228.5	73645	82812		13	142252	135409	149095
																					14	77292.1	72719.6	81864.6		14	140457	133705	147209
																					15	76371.9	71809.4	80934.5		15	138679	132016	145342
																					16	75467.8	70914.2	80021.4		16	136919	130343	143495
																					17	74579.4	70033.9	79125		17	135177	128686	141668
																					18	73706.7	69168.3	78245.1		18	133453	127045	139860
																					19	72849.4	68317.3	77381.6		19	131747	125420	138073
																					20	72007.4	67480.8	76534.1		20	130059	123812	136306
																					21	71180.5	66658.5	75702.5		21	128390	122220	134559
																					22	70368.4	65850.4	74886.5		22	126739	120645	132833
																					23	69571.1	65056.2	74086		23	125107	119086	131128
																					24	68788.3	64275.9	73300.6		24	123494	117545	129443
																					25	68019.7	63509.3	72530.2		25	121900	116020	127779
																					26	67265.3	62756.1	71774.5		26	120325	114513	126137
																					27	66524.9	62016.4	71033.4		27	118769	113023	124515
																					28	65798.1	61289.8	70306.5		28	117232	111550	122914
																					29	65085	60576.2	69593.7		29	115714	110094	121335
																					30	64385.2	59875.5	68894.8		30	114216	108655	119777
																					31	63698.5	59187.5	68209.5		31	112737	107234	118240
																					32	63024.8	58512.1	67537.6		32	111277	105830	116724
																					33	62364	57849	66878.9		33	109836	104443	115229
																					34	61715.7	57198.1	66233.2		34	108415	103074	113756
																					35	61079.8	56559.3	65600.3		35	107013	101722	112304
																					36	60456.1	55932.3	64979.8		36	105630	100387	110873
																					37	59844.4	55317.1	64371.8		37	104266	99070.1	109463
																					38	59244.6	54713.4	63775.9		38	102922	97770.1	108074
																					39	58656.5	54121.1	63191.8		39	101597	96487.5	106706
																					40	58079.8	53540	62619.6		40	100290	95222	105358
																					41	57514.3	52969.9	62058.8		41	99002.9	93973.8	104032
																					42	56960	52410.7	61509.3		42	97734.4	92742.6	102726
																					43	56416.6	51862.3	60971		43	96484.8	91528.6	101441
																					44	55884	51324.4	60443.6		44	95253.8	90331.6	100176
																					45	55361.9	50796.9	59926.9		45	94041.5	89151.6	98931.5
																					46	54850.2	50279.6	59420.7		46	92847.7	87988.4	97707
																					47	54348.7	49772.5	58924.9		47	91672.3	86842	96502.6
																					48	53857.2	49275.2	58439.2		48	90515.2	85712.4	95318
																					49	53375.6	48787.7	57963.6		49	89376.3	84599.4	94153.1
																					50	52903.7	48309.7	57497.7		50	88255.3	83503	93007.7
																					51	52441.3	47841.3	57041.4		51	87152.3	82423	91881.7
																					52	51988.3	47382.1	56594.5		52	86067	81359.3	90774.8
																					53	51544.5	46932	56156.9		53	84999.4	80311.9	89686.9
																					54	51109.6	46490.9	55728.4		54	83949.2	79280.6	88617.7
																					55	50683.7	46058.6	55308.8		55	82916.3	78265.3	87567.2
																					56	50266.5	45635	54897.9		56	81900.5	77265.9	86535.1
																					57	49857.8	45219.9	54495.6		57	80901.7	76282.3	85521.2
																					58	49457.5	44813.2	54101.8		58	79919.8	75314.3	84525.2
																					59	49065.5	44414.8	53716.2		59	78954.5	74361.9	83547.1
																					60	48681.5	44024.4	53338.6		60	78005.7	73424.9	82586.5
																					61	48305.5	43642	52969.1		61	77073.2	72503.1	81643.3
																					62	47937.3	43267.3	52607.3		62	76156.8	71596.5	80717.2
																					63	47576.7	42900.4	52253.1		63	75256.4	70704.8	79808
																					64	47223.7	42540.9	51906.4		64	74371.8	69828	78915.5
																					65	46878	42188.9	51567.1		65	73502.7	68965.9	78039.6
																					66	46539.5	41844.1	51235		66	72649.1	68118.3	77179.8
																					67	46208.1	41506.4	50909.9		67	71810.6	67285.1	76336.1
																					68	45883.7	41175.7	50591.7		68	70987.2	66466.2	75508.2
																					69	45566.1	40851.9	50280.3		69	70178.7	65661.4	74695.9
																					70	45255.2	40534.7	49975.6		70	69384.8	64870.6	73899
																					71	44950.8	40224.3	49677.3		71	68605.3	64093.5	73117.2
																					72	44652.9	39920.2	49385.5		72	67840.2	63330.1	72350.3
																					73	44361.2	39622.6	49099.9		73	67089.1	62580.1	71598.1
																					74	44075.8	39331.2	48820.4		74	66351.9	61843.4	70860.3
																					75	43796.4	39045.9	48546.9		75	65628.4	61120	70136.8
																					76	43522.9	38766.6	48279.3		76	64918.4	60409.4	69427.3
																					77	43255.3	38493.2	48017.5		77	64221.7	59711.8	68731.6
																					78	42993.4	38225.5	47761.3		78	63538.1	59026.8	68049.5
																					79	42737.1	37963.5	47510.6		79	62867.5	58354.2	67380.8
																					80	42486.2	37707.1	47265.4		80	62209.6	57694.1	66725.2
																					81	42240.8	37456.1	47025.4		81	61564.3	57046	66082.5
																					82	42000.6	37210.5	46790.7		82	60931.3	56410	65452.5
																					83	41765.5	36970.1	46561		83	60310.4	55785.9	64835
																					84	41535.6	36734.8	46336.3		84	59701.6	55173.4	64229.9
																					85	41310.5	36504.5	46116.6		85	59104.6	54572.4	63636.8
																					86	41090.3	36279.1	45901.5		86	58519.1	53982.7	63055.5
																					87	40874.9	36058.6	45691.2		87	57945.1	53404.2	62486
																					88	40664.1	35842.8	45485.5		88	57382.3	52836.8	61927.9
																					89	40457.9	35631.7	45284.2		89	56830.6	52280.1	61381.1
																					90	40256.2	35425	45087.3		90	56289.8	51734.2	60845.4
																					91	40058.8	35222.9	44894.8		91	55759.6	51198.8	60320.5
																					92	39865.7	35025.1	44706.4		92	55240	50673.7	59806.3
																					93	39676.9	34831.5	44522.2		93	54730.7	50158.9	59302.6
																					94	39492.1	34642.2	44342		94	54231.6	49654	58809.2
																					95	39311.3	34456.9	44165.7		95	53742.5	49159.1	58325.9
																					96	39134.5	34275.6	43993.4		96	53263.2	48673.9	57852.6
																					97	38961.5	34098.3	43824.8		97	52793.6	48198.2	57389
																					98	38792.4	33924.8	43659.9		98	52333.4	47731.9	56934.9
																					99	38626.9	33755.1	43498.6		99	51882.6	47274.9	56490.3
																					100	38465	33589.1	43340.9		100	51440.9	46826.9	56054.8
																					101	38306.7	33426.7	43186.7		101	51008.2	46387.9	55628.4
																					102	38151.9	33267.9	43035.9		102	50584.3	45957.7	55210.9
																					103	38000.4	33112.5	42888.4		103	50169.1	45536.2	54802.1
																					104	37852.3	32960.5	42744.1		104	49762.4	45123.1	54401.8
																					105	37707.4	32811.8	42603		105	49364.1	44718.3	54009.9
																					106	37565.7	32666.4	42465.1		106	48974	44321.8	53626.2
																					107	37427.2	32524.2	42330.2		107	48591.9	43933.3	53250.6
																					108	37291.7	32385.1	42198.3		108	48217.8	43552.7	52882.9
																					109	37159.1	32249	42069.3		109	47851.4	43179.9	52522.9
																					110	37029.5	32115.9	41943.2		110	47492.6	42814.7	52170.5
																					111	36902.8	31985.8	41819.8		111	47141.3	42457.1	51825.6
																					112	36778.9	31858.5	41699.2		112	46797.3	42106.7	51488
																					113	36657.6	31734	41581.3		113	46460.6	41763.6	51157.5
																					114	36539.1	31612.2	41466		114	46130.8	41427.6	50834.1
																					115	36423.2	31493.2	41353.3		115	45808	41098.5	50517.5
																					116	36309.9	31376.8	41243		116	45492	40776.3	50207.7
																					117	36199.1	31262.9	41135.2		117	45182.6	40460.8	49904.5
																					118	36090.7	31151.5	41029.8		118	44879.8	40151.8	49607.8
																					119	35984.7	31042.6	40926.8		119	44583.4	39849.3	49317.4
																					120	35881.1	30936.2	40826.1		120	44293.2	39553.2	49033.3
																					121	35779.8	30832	40727.6		121	44009.2	39263.2	48755.2
																					122	35680.7	30730.2	40631.3		122	43731.2	38979.3	48483.1
																					123	35583.9	30630.7	40537.1		123	43459.2	38701.4	48216.9
																					124	35489.2	30533.3	40445.1		124	43192.9	38429.4	47956.4
																					125	35396.6	30438.1	40355.1		125	42932.3	38163.1	47701.5
																					126	35306	30345	40267.1		126	42677.3	37902.4	47452.2
																					127	35217.5	30254	40181		127	42427.7	37647.3	47208.2
																					128	35131	30165	40096.9		128	42183.5	37397.6	46969.5
																					129	35046.4	30078	40014.7		129	41944.6	37153.2	46735.9
																					130	34963.6	29992.9	39934.3		130	41710.7	36914	46507.5
																					131	34882.8	29909.7	39855.8		131	41481.9	36679.9	46284
																					132	34803.7	29828.4	39778.9		132	41258	36450.8	46065.3
																					133	34726.4	29748.9	39703.8		133	41039	36226.6	45851.4
																					134	34650.8	29671.1	39630.4		134	40824.7	36007.2	45642.2
																					135	34576.9	29595.1	39558.6		135	40615	35792.5	45437.5
																					136	34504.6	29520.8	39488.5		136	40409.9	35582.4	45237.3
																					137	34434	29448.1	39419.9		137	40209.2	35376.9	45041.4
																					138	34365	29377.1	39352.8		138	40012.8	35175.7	44849.9
																					139	34297.5	29307.7	39287.3		139	39820.7	34978.9	44662.5
																					140	34231.5	29239.8	39223.2		140	39632.8	34786.4	44479.2
																					141	34167	29173.4	39160.6		141	39449	34598	44300
																					142	34103.9	29108.5	39099.3		142	39269.2	34413.7	44124.7
																					143	34042.3	29045	39039.5		143	39093.3	34233.4	43953.2
																					144	33982	28983	38981		144	38921.2	34057	43785.5
																					145	33923.1	28922.4	38923.8		145	38752.9	33884.4	43621.5
																					146	33865.5	28863.1	38867.9		146	38588.3	33715.6	43461
																					147	33809.2	28805.2	38813.2		147	38427.3	33550.4	43304.2
																					148	33754.1	28748.5	38759.8		148	38269.8	33388.9	43150.7
																					149	33700.3	28693.1	38707.6		149	38115.8	33230.8	43000.7
																					150	33647.8	28639	38656.5		150	37965.1	33076.3	42854
																					151	33596.3	28586.1	38606.6		151	37817.8	32925.1	42710.5
																					152	33546.1	28534.3	38557.8		152	37673.7	32777.2	42570.2
																					153	33497	28483.8	38510.2		153	37532.7	32632.5	42432.9
																					154	33448.9	28434.3	38463.6		154	37394.9	32491	42298.7
																					155	33402	28386	38418		155	37260.1	32352.6	42167.5
																					156	33356.1	28338.8	38373.5		156	37128.3	32217.3	42039.2
																					157	33311.3	28292.6	38330		157	36999.3	32084.9	41913.8
																					158	33267.4	28247.4	38287.4		158	36873.3	31955.4	41791.1
																					159	33224.6	28203.3	38245.8		159	36750	31828.8	41671.1
																					160	33182.7	28160.2	38205.2		160	36629.4	31705	41553.8
																					161	33141.7	28118	38165.5		161	36511.5	31583.9	41439.1
																					162	33101.7	28076.8	38126.6		162	36396.2	31465.4	41327
																					163	33062.6	28036.5	38088.7		163	36283.5	31349.6	41217.3
																					164	33024.4	27997.1	38051.6		164	36173.2	31236.3	41110.1
																					165	32987	27958.6	38015.3		165	36065.4	31125.6	41005.3
																					166	32950.4	27921	37979.9		166	35960	31017.3	40902.8
																					167	32914.7	27884.2	37945.3		167	35857	30911.3	40802.6
																					168	32879.8	27848.3	37911.4		168	35756.2	30807.8	40704.6
																					169	32845.7	27813.1	37878.3		169	35657.7	30706.5	40608.8
																					170	32812.4	27778.8	37846		170	35561.3	30607.4	40515.2
																					171	32779.8	27745.2	37814.3		171	35467.1	30510.6	40423.6
																					172	32747.9	27712.4	37783.4		172	35375	30415.9	40334.1
																					173	32716.8	27680.3	37753.2		173	35284.9	30323.3	40246.6
																					174	32686.3	27649	37723.7		174	35196.9	30232.8	40161
																					175	32656.6	27618.3	37694.9		175	35110.8	30144.3	40077.3
																					176	32627.5	27588.4	37666.7		176	35026.6	30057.7	39995.6
																					177	32599.1	27559.1	37639.1		177	34944.4	29973.1	39915.6
																					178	32571.3	27530.5	37612.2		178	34863.9	29890.4	39837.5
																					179	32544.2	27502.5	37585.8		179	34785.2	29809.5	39761
																					180	32517.6	27475.2	37560.1		180	34708.3	29730.4	39686.3
																					181	32491.7	27448.5	37534.9		181	34633.2	29653	39613.3
																					182	32466.3	27422.3	37510.4		182	34559.7	29577.4	39541.9
																					183	32441.6	27396.8	37486.3		183	34487.8	29503.5	39472.1
																					184	32417.4	27371.9	37462.9		184	34417.6	29431.2	39403.9
																					185	32393.7	27347.5	37439.9		185	34348.9	29360.6	39337.2
																					186	32370.6	27323.6	37417.5		186	34281.7	29291.5	39272
																					187	32347.9	27300.3	37395.5		187	34216.1	29223.9	39208.3
																					188	32325.8	27277.6	37374.1		188	34151.9	29157.9	39146
																					189	32304.2	27255.3	37353.2		189	34089.2	29093.4	39085.1
																					190	32283.1	27233.6	37332.7		190	34027.9	29030.3	39025.5
																					191	32262.5	27212.3	37312.7		191	33967.9	28968.6	38967.3
																					192	32242.3	27191.5	37293.2		192	33909.3	28908.3	38910.4
																					193	32222.6	27171.2	37274		193	33852.1	28849.3	38854.8
																					194	32203.4	27151.4	37255.4		194	33796.1	28791.7	38800.5
																					195	32184.5	27132	37237.1		195	33741.3	28735.3	38747.3
																					196	32166.1	27113	37219.3		196	33687.8	28680.2	38695.4
																					197	32148.2	27094.5	37201.8		197	33635.5	28626.4	38644.6
																					198	32130.6	27076.4	37184.8		198	33584.4	28573.7	38595
																					199	32113.4	27058.7	37168.2		199	33534.4	28522.3	38546.5
																					200	32096.6	27041.4	37151.9		200	33485.5	28472	38499.1

## Sheet: Figure 4
Fig 3A				Fig 3B				Fig 3C						Fig 3D				Fig 3E										Fig 3F
z	TBA@KcsA(uv)	KcsA(uv)		z	TBA@KcsA(uv)	KcsA(uv)		z	TBA@KcsA(uv)	KcsA(uv)	TBA@KcsA(uu)	KcsA(uu)		z	TBA@KcsA(uv)	KcsA(uv)		z	TBA@1K4C(uv)	1K4C(uv)	TBA@2HVK(uv)	2HKV(uv)	TBA@3ZRS(uv)	3ZRS(uv)	TBA@PBCV-1(uv)	PBCV-1(uv)		z	TBA@1K4C(uv)	1K4C(uv)	TBA@2HVK(uv)	2HKV(uv)	TBA@3ZRS(uv)	3ZRS(uv)	TBA@PBCV-1(uv)	PBCV-1(uv)
-59.8	0	0		-59.8	0	0		-59.8	0	0				-59.8	0	0		-59.8	0	0	0	0	0	0	0	0		-59.8	0	0	0	0	0	0	0	0
-59.4	0	0		-59.4	0	0		-59.4	0	0				-59.4	0	0		-59.4	0	0	0	0	0	0	0	0		-59.4	0	0	0	0	0	0	0	0
-59	0	0		-59	0	0		-59	0	0				-59	0	0		-59	0	0	0	0	0	0	0	0		-59	0	0	0	0	0	0	0	0
-58.6	0	0		-58.6	0	0		-58.6	0	0				-58.6	0	0		-58.6	0	0	0	0	0	0	0	0		-58.6	0	0	0	0	0	0	0	0
-58.2	0	0		-58.2	0	0		-58.2	0	0				-58.2	0	0		-58.2	0	0	0	0	0	0	0	0		-58.2	0	0	0	0	0	0	0	0
-57.8	0	0		-57.8	0	0		-57.8	0	0				-57.8	0	0		-57.8	0	0	0	0	0	0	0	0		-57.8	0	0	0	0	0	0	0	0
-57.4	0	0		-57.4	0	0		-57.4	0	0				-57.4	0	0		-57.4	0	0	0	0	0	0	0	0		-57.4	0	0	0	0	0	0	0	0
-57	0	0		-57	0	0		-57	0	0				-57	0	0		-57	0	0	0	0	0	0	0	0		-57	0	0	0	0	0	0	0	0
-56.6	0	0		-56.6	0	0		-56.6	0	0				-56.6	0	0		-56.6	0	0	0	0	0	0	0	0		-56.6	0	0	0	0	0	0	0	0
-56.2	0	0		-56.2	0	0		-56.2	0	0				-56.2	0	0		-56.2	0	0	0	0	0	0	0	0		-56.2	0	0	0	0	0	0	0	0
-55.8	0	0		-55.8	0	0		-55.8	0	0				-55.8	0	0		-55.8	0	0	0	0	0	0	0	0		-55.8	0	0	0	0	0	0	0	0
-55.4	0	0		-55.4	0	0		-55.4	0	0				-55.4	0	0		-55.4	0	0	0	0	0	0	0	0		-55.4	0	0	0	0	0	0	0	0
-55	0	0		-55	0	0		-55	0	0				-55	0	0		-55	0	0	0	0	0	0	0	0		-55	0	0	0	0	0	0	0	0
-54.6	0	0		-54.6	0	0		-54.6	0	0				-54.6	0	0		-54.6	0	0	0	0	0	0	0	0		-54.6	0	0	0	0	0	0	0	0
-54.2	0	0		-54.2	0	0		-54.2	0	0				-54.2	0	0		-54.2	0	0	0	0	0	0	0	0		-54.2	0	0	0	0	0	0	0	0
-53.8	0	0		-53.8	0	0		-53.8	0	0				-53.8	0	0		-53.8	0	0	0	0	0	0	0	0		-53.8	0	0	0	0	0	0	0	0
-53.4	0	0		-53.4	0	0		-53.4	0	0				-53.4	0	0		-53.4	0	0	0	0	0	0	0	0		-53.4	0	0	0	0	0	0	0	0
-53	0	0		-53	0	0		-53	0	0				-53	0	0		-53	0	0	0	0	0	0	0	0		-53	0	0	0	0	0	0	0	0
-52.6	0	0		-52.6	0	0		-52.6	0	0				-52.6	0	0		-52.6	0	0	0	0	0	0	0	0		-52.6	0	0	0	0	0	0	0	0
-52.2	0	0		-52.2	0	0		-52.2	0	0				-52.2	0	0		-52.2	0	0	0	0	0	0	0	0		-52.2	0	0	0	0	0	0	0	0
-51.8	0	0		-51.8	0	0		-51.8	0	0				-51.8	0	0		-51.8	0	0	0	0	0	0	0	0		-51.8	0	0	0	0	0	0	0	0
-51.4	0	0		-51.4	0	0		-51.4	0	0				-51.4	0	0		-51.4	0	0	0	0	0	0	0	0		-51.4	0	0	0	0	0	0	0	0
-51	0	0		-51	0	0		-51	0	0				-51	0	0		-51	0	0	0	0	0	0	0	0		-51	0	0	0	0	0	0	0	0
-50.6	0	0		-50.6	0	0		-50.6	0	0				-50.6	0	0		-50.6	0	0	0	0	0	0	0	0		-50.6	0	0	0	0	0	0	0	0
-50.2	0	0		-50.2	0	0		-50.2	0	0				-50.2	0	0		-50.2	0	0	0	0	0	0	0	0		-50.2	0	0	0	0	0	0	0	0
-49.8	1.01147	1.01148		-49.8	1.01147	1.01148		-49.8	0	0				-49.8	0	0		-49.8	0	0	0	0	0	0	0	0		-49.8	0	0	0	0	0	0	0	0
-49.4	1.01363	1.01364		-49.4	1.01363	1.01364		-49.4	0	0				-49.4	0	0		-49.4	0	0	0	0	0	0	0	0		-49.4	0	0	0	0	0	0	0	0
-49	1.01612	1.01613		-49	1.01612	1.01613		-49	0	0				-49	0	0		-49	0	0	0	0	0	0	0	0		-49	0	0	0	0	0	0	0	0
-48.6	1.0189	1.01891		-48.6	1.0189	1.01891		-48.6	0	0				-48.6	0	0		-48.6	0	0	0	0	0	0	0	0		-48.6	0	0	0	0	0	0	0	0
-48.2	1.02181	1.02182		-48.2	1.02181	1.02182		-48.2	0	0				-48.2	0	0		-48.2	0	0	0	0	0	0	0	0		-48.2	0	0	0	0	0	0	0	0
-47.8	1.02551	1.02553		-47.8	1.02551	1.02553		-47.8	0	0				-47.8	0	0		-47.8	0	0	0	0	0	0	0	0		-47.8	0	0	0	0	0	0	0	0
-47.4	1.03033	1.03035		-47.4	1.03033	1.03035		-47.4	0	0				-47.4	0	0		-47.4	0	0	0	0	0	0	0	0		-47.4	0	0	0	0	0	0	0	0
-47	1.03653	1.03656		-47	1.03653	1.03656		-47	0	0				-47	0	0		-47	0	0	0	0	0	0	0	0		-47	0	0	0	0	0	0	0	0
-46.6	1.04297	1.04301		-46.6	1.04297	1.04301		-46.6	0	0				-46.6	0	0		-46.6	0	0	0	0	0	0	0	0		-46.6	0	0	0	0	0	0	0	0
-46.2	1.04946	1.04951		-46.2	1.04946	1.04951		-46.2	0	0				-46.2	0	0		-46.2	0	0	0	0	0	0	0	0		-46.2	0	0	0	0	0	0	0	0
-45.8	1.05671	1.05676		-45.8	1.05671	1.05676		-45.8	0	0				-45.8	0	0		-45.8	0	0	0	0	0	0	0	0		-45.8	0	0	0	0	0	0	0	0
-45.4	1.0682	1.06826		-45.4	1.0682	1.06826		-45.4	0	0				-45.4	0	0		-45.4	0	0	0	0	0	0	0	0		-45.4	0	0	0	0	0	0	0	0
-45	1.08309	1.08317		-45	1.08309	1.08317		-45	0	0				-45	0	0		-45	0	0	0	0	0	0	0	0		-45	0	0	0	0	0	0	0	0
-44.6	1.09913	1.09924		-44.6	1.09913	1.09924		-44.6	0	0				-44.6	0	0		-44.6	0	0	0	0	0	0	0	0		-44.6	0	0	0	0	0	0	0	0
-44.2	1.11286	1.11298		-44.2	1.11286	1.11298		-44.2	0	0				-44.2	0	0		-44.2	0	0	0	0	0	0	0	0		-44.2	0	0	0	0	0	0	0	0
-43.8	1.12906	1.12921		-43.8	1.12906	1.12921		-43.8	0	0				-43.8	0	0		-43.8	0	0	0	0	0	0	0	0		-43.8	0	0	0	0	0	0	0	0
-43.4	1.15467	1.15484		-43.4	1.15467	1.15484		-43.4	0	0				-43.4	0	0		-43.4	0	0	0	0	0	0	0	0		-43.4	0	0	0	0	0	0	0	0
-43	1.19711	1.19733		-43	1.19711	1.19733		-43	0	0				-43	0	0		-43	0	0	0	0	0	0	0	0		-43	0	0	0	0	0	0	0	0
-42.6	1.24208	1.24235		-42.6	1.24208	1.24235		-42.6	0	0				-42.6	0	0		-42.6	0	0	0	0	0	0	0	0		-42.6	0	0	0	0	0	0	0	0
-42.2	1.27095	1.27128		-42.2	1.27095	1.27128		-42.2	0	0				-42.2	0	0		-42.2	0	0	0	0	0	0	0	0		-42.2	0	0	0	0	0	0	0	0
-41.8	1.28738	1.28777		-41.8	1.28738	1.28777		-41.8	0	0				-41.8	0	0		-41.8	0	0	0	0	0	0	0	0		-41.8	0	0	0	0	0	0	0	0
-41.4	1.34317	1.34365		-41.4	1.34317	1.34365		-41.4	0	0				-41.4	0	0		-41.4	0	0	0	0	0	0	0	0		-41.4	0	0	0	0	0	0	0	0
-41	1.46683	1.46745		-41	1.46683	1.46745		-41	0	0				-41	0	0		-41	0	0	0	0	0	0	0	0		-41	0	0	0	0	0	0	0	0
-40.6	1.64213	1.64295		-40.6	1.64213	1.64295		-40.6	0	0				-40.6	0	0		-40.6	0	0	0	0	0	0	0	0		-40.6	0	0	0	0	0	0	0	0
-40.2	1.67861	1.67949		-40.2	1.67861	1.67949		-40.2	0	0				-40.2	0	0		-40.2	0	0	0	0	0	0	0	0		-40.2	0	0	0	0	0	0	0	0
-39.8	1.53723	1.53811		-39.8	1.53723	1.53811		-39.8	0	0				-39.8	0	0		-39.8	0	0	0	0	0	0	0	0		-39.8	0	0	0	0	0	0	0	0
-39.4	1.45298	1.45387		-39.4	1.45298	1.45387		-39.4	0	0				-39.4	0	0		-39.4	0	0	0	0	0	0	0	0		-39.4	0	0	0	0	0	0	0	0
-39	1.72486	1.7261		-39	1.72486	1.7261		-39	0	0				-39	0	0		-39	0	0	0	0	0	0	0	0		-39	0	0	0	0	0	0	0	0
-38.6	2.46564	2.46768		-38.6	2.46564	2.46768		-38.6	0	0				-38.6	0	0		-38.6	0	0	0	0	0	0	0	0		-38.6	0	0	0	0	0	0	0	0
-38.2	2.62015	2.62269		-38.2	2.62015	2.62269		-38.2	0	0				-38.2	0	0		-38.2	0	0	0	0	0	0	0	0		-38.2	0	0	0	0	0	0	0	0
-37.8	2.29814	2.30087		-37.8	2.29814	2.30087		-37.8	0	0				-37.8	0	0		-37.8	0	0	0	0	0	0	0	0		-37.8	0	0	0	0	0	0	0	0
-37.4	1.99749	2.00021		-37.4	1.99749	2.00021		-37.4	0	0				-37.4	0	0		-37.4	0	0	0	0	0	0	0	0		-37.4	0	0	0	0	0	0	0	0
-37	3.38246	3.38754		-37	3.38246	3.38754		-37	0	0				-37	0	0		-37	0	0	0	0	0	0	0	0		-37	0	0	0	0	0	0	0	0
-36.6	7.31183	7.32118		-36.6	7.31183	7.32118		-36.6	0	0				-36.6	0	0		-36.6	0	0	0	0	0	0	0	0		-36.6	0	0	0	0	0	0	0	0
-36.2	7.24812	7.25973		-36.2	7.24812	7.25973		-36.2	0	0				-36.2	0	0		-36.2	0	0	0	0	0	0	0	0		-36.2	0	0	0	0	0	0	0	0
-35.8	0.269205	0.269931		-35.8	0.269205	0.269931		-35.8	0	0				-35.8	0	0		-35.8	0	0	0	0	0	0	0	0		-35.8	0	0	0	0	0	0	0	0
-35.4	1.10076e-05	1.1042e-05		-35.4	1.10076e-05	1.1042e-05		-35.4	0	0				-35.4	0	0		-35.4	0	0	0	0	0	0	0	0		-35.4	0	0	0	0	0	0	0	0
-35	2.45981e-12	2.46869e-12		-35	2.45981e-12	2.46869e-12		-35	0	0				-35	0	0		-35	0	0	0	0	0	0	0	0		-35	0	0	0	0	0	0	0	0
-34.6	0	0		-34.6	0	0		-34.6	0	0				-34.6	0	0		-34.6	0	0	0	0	0	0	0	0		-34.6	0	0	0	0	0	0	0	0
-34.2	0	0		-34.2	0	0		-34.2	0	0				-34.2	0	0		-34.2	0	0	0	0	0	0	0	0		-34.2	0	0	0	0	0	0	0	0
-33.8	0	0		-33.8	0	0		-33.8	0	0				-33.8	0	0		-33.8	0	0	0	0	0	0	0	0		-33.8	0	0	0	0	0	0	0	0
-33.4	0	0		-33.4	0	0		-33.4	0	0				-33.4	0	0		-33.4	0	0	0	0	0	0	0	0		-33.4	0	0	0	0	0	0	0	0
-33	0	0		-33	0	0		-33	0	0				-33	0	0		-33	0	0	0	0	0	0	0	0		-33	0	0	0	0	0	0	0	0
-32.6	0	0		-32.6	0	0		-32.6	0	0				-32.6	0	0		-32.6	0	0	0	0	0	0	0	0		-32.6	0	0	0	0	0	0	0	0
-32.2	0	0		-32.2	0	0		-32.2	0	0				-32.2	0	0		-32.2	0	0	0	0	0	0	0	0		-32.2	0	0	0	0	0	0	0	0
-31.8	0	0		-31.8	0	0		-31.8	0	0				-31.8	0	0		-31.8	0	0	0	0	0	0	0	0		-31.8	0	0	0	0	0	0	0	0
-31.4	0	0		-31.4	0	0		-31.4	0	0				-31.4	0	0		-31.4	0	0	0	0	0	0	0	0		-31.4	0	0	0	0	0	0	0	0
-31	1.66792e-08	1.68337e-08		-31	1.66792e-08	1.68337e-08		-31	0	0				-31	0	0		-31	0	0	0	0	0	0	0	0		-31	0	0	0	0	0	0	0	0
-30.6	0.00144894	0.00146343		-30.6	0.00144894	0.00146343		-30.6	0	0				-30.6	0	0		-30.6	0	0	0	0	0	0	0	0		-30.6	0	0	0	0	0	0	0	0
-30.2	0.818522	0.826476		-30.2	0.818522	0.826476		-30.2	0	0				-30.2	0	0		-30.2	0	0	0	0	0	0	0	0		-30.2	0	0	0	0	0	0	0	0
-29.8	2.77868	2.80391		-29.8	2.77868	2.80391		-29.8	0	0				-29.8	0	0		-29.8	0	0	0	0	0	0	0	0		-29.8	0	0	0	0	0	0	0	0
-29.4	2.54003	2.5631		-29.4	2.54003	2.5631		-29.4	0	0				-29.4	0	0		-29.4	0	0	0	0	0	0	0	0		-29.4	0	0	0	0	0	0	0	0
-29	1.32515	1.33988		-29	1.32515	1.33988		-29	0	0				-29	0	0		-29	0	0	0	0	0	0	0	0		-29	0	0	0	0	0	0	0	0
-28.6	0.567588	0.575635		-28.6	0.567588	0.575635		-28.6	0	0				-28.6	0	0		-28.6	0	0	0	0	0	0	0	0		-28.6	0	0	0	0	0	0	0	0
-28.2	0.297716	0.302659		-28.2	0.297716	0.302659		-28.2	0	0				-28.2	0	0		-28.2	0	0	0	0	0	0	0	0		-28.2	0	0	0	0	0	0	0	0
-27.8	0.423408	0.430793		-27.8	0.423408	0.430793		-27.8	0	0				-27.8	0	0		-27.8	0	0	0	0	0	0	0	0		-27.8	0	0	0	0	0	0	0	0
-27.4	0.703477	0.715764		-27.4	0.703477	0.715764		-27.4	0	0				-27.4	0	0		-27.4	0	0	0	0	0	0	0	0		-27.4	0	0	0	0	0	0	0	0
-27	1.09834	1.11808		-27	1.09834	1.11808		-27	0	0				-27	0	0		-27	0	0	0	0	0	0	0	0		-27	0	0	0	0	0	0	0	0
-26.6	1.10616	1.12859		-26.6	1.10616	1.12859		-26.6	0	0				-26.6	0	0		-26.6	0	0	0	0	0	0	0	0		-26.6	0	0	0	0	0	0	0	0
-26.2	0.650508	0.665811		-26.2	0.650508	0.665811		-26.2	0	0				-26.2	0	0		-26.2	0	0	0	0	0	0	0	0		-26.2	0	0	0	0	0	0	0	0
-25.8	0.250995	0.257619		-25.8	0.250995	0.257619		-25.8	0	0				-25.8	0	0		-25.8	0	0	0	0	0	0	0	0		-25.8	0	0	0	0	0	0	0	0
-25.4	0.0554071	0.0570004		-25.4	0.0554071	0.0570004		-25.4	0	0				-25.4	0	0		-25.4	0	0	0	0	0	0	0	0		-25.4	0	0	0	0	0	0	0	0
-25	0.00310822	0.00320461		-25	0.00310822	0.00320461		-25	0	0				-25	0	0		-25	0	0	0	0	0	0	0	0		-25	0	0	0	0	0	0	0	0
-24.6	2.03175e-05	2.09865e-05		-24.6	2.03175e-05	2.09865e-05		-24.6	0	0				-24.6	0	0		-24.6	0	0	0	0	0	0	0	0		-24.6	0	0	0	0	0	0	0	0
-24.2	3.63686e-08	3.76463e-08		-24.2	3.63686e-08	3.76463e-08		-24.2	0	0				-24.2	0	0		-24.2	0	0	0	0	0	0	0	0		-24.2	0	0	0	0	0	0	0	0
-23.8	3.7638e-09	3.90492e-09		-23.8	3.7638e-09	3.90492e-09		-23.8	0	0				-23.8	0	0		-23.8	0	0	0	0	0	0	0	0		-23.8	0	0	0	0	0	0	0	0
-23.4	3.2971e-07	3.43001e-07		-23.4	3.2971e-07	3.43001e-07		-23.4	0	0				-23.4	0	0		-23.4	0	0	0	0	0	0	0	0		-23.4	0	0	0	0	0	0	0	0
-23	4.89685e-05	5.10909e-05		-23	4.89685e-05	5.10909e-05		-23	0	0				-23	0	0		-23	0	0	0	0	0	0	0	0		-23	0	0	0	0	0	0	0	0
-22.6	4.40469e-05	4.60247e-05		-22.6	4.40469e-05	4.60247e-05		-22.6	0	0				-22.6	0	0		-22.6	0	0	0	0	0	0	0	0		-22.6	0	0	0	0	0	0	0	0
-22.2	2.55937e-08	2.67726e-08		-22.2	2.55937e-08	2.67726e-08		-22.2	0	0				-22.2	0	0		-22.2	0	0	0	0	0	0	0	0		-22.2	0	0	0	0	0	0	0	0
-21.8	4.61076e-13	4.84723e-13		-21.8	4.61076e-13	4.84723e-13		-21.8	0	0				-21.8	0	0		-21.8	0	0	0	0	0	0	0	0		-21.8	0	0	0	0	0	0	0	0
-21.4	2.30926e-14	2.44249e-14		-21.4	2.30926e-14	2.44249e-14		-21.4	0	0				-21.4	0	0		-21.4	0	0	0	0	0	0	0	0		-21.4	0	0	0	0	0	0	0	0
-21	1.1307e-10	1.1984e-10		-21	1.1307e-10	1.1984e-10		-21	0	0				-21	0	0		-21	0	0	0	0	0	0	0	0		-21	0	0	0	0	0	0	0	0
-20.6	4.80965e-06	5.11119e-06		-20.6	4.80965e-06	5.11119e-06		-20.6	0	0				-20.6	0	0		-20.6	0	0	0	0	0	0	0	0		-20.6	0	0	0	0	0	0	0	0
-20.2	0.00476929	0.00508257		-20.2	0.00476929	0.00508257		-20.2	0	0				-20.2	0	0		-20.2	0	0	0	0	0	0	0	0		-20.2	0	0	0	0	0	0	0	0
-19.8	0.140377	0.14991		-19.8	0.140377	0.14991		-19.8	0	0				-19.8	0	0		-19.8	0	0	0	0	0	0	0	0		-19.8	0	0	0	0	0	0	0	0
-19.4	0.573598	0.612186		-19.4	0.573598	0.612186		-19.4	0	0				-19.4	0	0		-19.4	0	0	0	0	0	0	0	0		-19.4	0	0	0	0	0	0	0	0
-19	0.421386	0.451258		-19	0.421386	0.451258		-19	0	0				-19	0	0		-19	0	0	0	0	0	0	0	0		-19	0	0	0	0	0	0	0	0
-18.6	0.113778	0.123037		-18.6	0.113778	0.123037		-18.6	0	0				-18.6	0	0		-18.6	0	0	0	0	0	0	0	0		-18.6	0	0	0	0	0	0	0	0
-18.2	0.0135577	0.014742		-18.2	0.0135577	0.014742		-18.2	0	0				-18.2	0	0		-18.2	0	0	0	0	0	0	0	0		-18.2	0	0	0	0	0	0	0	0
-17.8	0.000810051	0.000885143		-17.8	0.000810051	0.000885143		-17.8	0	0				-17.8	0	0		-17.8	0	0	0	0	0	0	0	0		-17.8	0	0	0	0	0	0	0	0
-17.4	0.000152193	0.000165924		-17.4	0.000152193	0.000165924		-17.4	0	0				-17.4	0	0		-17.4	0	0	0	0	0	0	0	0		-17.4	0	0	0	0	0	0	0	0
-17	0.000187393	0.000203031		-17	0.000187393	0.000203031		-17	0	0				-17	0	0		-17	0	0	0	0	0	0	0	0		-17	0	0	0	0	0	0	0	0
-16.6	0.000354819	0.000389984		-16.6	0.000354819	0.000389984		-16.6	0	0				-16.6	0	0		-16.6	0	0	0	0	0	0	0	0		-16.6	0	0	0	0	0	0	0	0
-16.2	0.00112507	0.00125647		-16.2	0.00112507	0.00125647		-16.2	0	0				-16.2	0	0		-16.2	0	0	0	0	0	0	0	0		-16.2	0	0	0	0	0	0	0	0
-15.8	0.00301009	0.00339749		-15.8	0.00301009	0.00339749		-15.8	0	0				-15.8	0	0		-15.8	0	0	0	0	0	0	0	0		-15.8	0	0	0	0	0	0	0	0
-15.4	0.0142043	0.0161964		-15.4	0.0142043	0.0161964		-15.4	0	0				-15.4	0	0		-15.4	0	0	0	0	0	0	0	0		-15.4	0	0	0	0	0	0	0	0
-15	0.085677	0.0984301		-15	0.085677	0.0984301		-15	0	0				-15	0	0		-15	0	0	0	0	0	0	0	0		-15	0	0	0	0	0	0	0	0
-14.6	0.247676	0.282768		-14.6	0.247676	0.282768		-14.6	0	0				-14.6	0	0		-14.6	0	0	0	0	0	0	0	0		-14.6	0	0	0	0	0	0	0	0
-14.2	0.365808	0.416245		-14.2	0.365808	0.416245		-14.2	0	0				-14.2	0	0		-14.2	0	0	0	0	0	0	0	0		-14.2	0	0	0	0	0	0	0	0
-13.8	0.241182	0.278919		-13.8	0.241182	0.278919		-13.8	0	0				-13.8	0	0		-13.8	0	0	0	0	0	0	0	0		-13.8	0	0	0	0	0	0	0	0
-13.4	0.0480505	0.0570881		-13.4	0.0480505	0.0570881		-13.4	0	0				-13.4	0	0		-13.4	0	0	0	0	0	0	0	0		-13.4	0	0	0	0	0	0	0	0
-13	0.00277765	0.00333016		-13	0.00277765	0.00333016		-13	0	0				-13	0	0		-13	0	0	0	0	0	0	0	0		-13	0	0	0	0	0	0	0	0
-12.6	6.98172e-05	8.42775e-05		-12.6	6.98172e-05	8.42775e-05		-12.6	0	0				-12.6	0	0		-12.6	0	0	0	0	0	0	0	0		-12.6	0	0	0	0	0	0	0	0
-12.2	8.87378e-07	1.07934e-06		-12.2	8.87378e-07	1.07934e-06		-12.2	0	0				-12.2	0	0		-12.2	0	0	0	0	0	0	0	0		-12.2	0	0	0	0	0	0	0	0
-11.8	3.87784e-10	4.71278e-10		-11.8	3.87784e-10	4.71278e-10		-11.8	0	0				-11.8	0	0		-11.8	0	0	0	0	0	0	0	0		-11.8	0	0	0	0	0	0	0	0
-11.4	0	0		-11.4	0	0		-11.4	0	0				-11.4	0	0		-11.4	0	0	0	0	0	0	0	0		-11.4	0	0	0	0	0	0	0	0
-11	0	0		-11	0	0		-11	0	0				-11	0	0		-11	0	0	0	0	0	0	0	0		-11	0	0	0	0	0	0	0	0
-10.6	0	0		-10.6	0	0		-10.6	0	0				-10.6	0	0		-10.6	0	0	0	0	0	0	0	0		-10.6	0	0	0	0	0	0	0	0
-10.2	0	0		-10.2	0	0		-10.2	0	0				-10.2	0	0		-10.2	0	0	0	0	0	0	0	0		-10.2	0	0	0	0	0	0	0	0
-9.8	0	0		-9.8	0	0		-9.8	0	0				-9.8	0	0		-9.8	0	0	0	0	0	0	0	0		-9.8	0	0	0	0	0	0	0	0
-9.4	1.89751e-09	2.0745e-09		-9.4	1.89751e-09	2.0745e-09		-9.4	0	0				-9.4	0	0		-9.4	0	0	0	0	0	0	0	0		-9.4	0	0	0	0	0	0	0	0
-9	7.62985e-06	9.19142e-06		-9	7.62985e-06	9.19142e-06		-9	0	0				-9	0	0		-9	0	0	0	0	0	0	0	0		-9	0	0	0	0	0	0	0	0
-8.6	0.000457425	0.000603852		-8.6	0.000457425	0.000603852		-8.6	0	0				-8.6	0	0		-8.6	0	0	0	0	0	0	0	0		-8.6	0	0	0	0	0	0	0	0
-8.2	0.00970795	0.0127218		-8.2	0.00970795	0.0127218		-8.2	0	0				-8.2	0	0		-8.2	0	0	0	0	0	0	0	0		-8.2	0	0	0	0	0	0	0	0
-7.8	0.112029	0.110829		-7.8	0.112029	0.110829		-7.8	0	0				-7.8	0	0		-7.8	0	0	0	0	0	0	0	0		-7.8	0	0	0	0	0	0	0	0
-7.4	0.424508	0.290291		-7.4	0.424508	0.290291		-7.4	0	0				-7.4	0	0		-7.4	0	0	0	0	0	0	0	0		-7.4	0	0	0	0	0	0	0	0
-7	0.533906	0.321798		-7	0.533906	0.321798		-7	0	0				-7	0	0		-7	0	0	0	0	0	0	0	0		-7	0	0	0	0	0	0	0	0
-6.6	0.233157	0.318182		-6.6	0.233157	0.318182		-6.6	0	0				-6.6	0	0		-6.6	0	0	0	0	0	0	0	0		-6.6	0	0	0	0	0	0	0	0
-6.2	0.0709189	0.415962		-6.2	0.0709189	0.415962		-6.2	0	0				-6.2	0	0		-6.2	0	0	0	0	0	0	0	0		-6.2	0	0	0	0	0	0	0	0
-5.8	0.0407071	0.892659		-5.8	0.0407071	0.892659		-5.8	0	0				-5.8	0	0		-5.8	0	0	0	0	0	0	0	0		-5.8	0	0	0	0	0	0	0	0
-5.4	0.010058	1.39494		-5.4	0.010058	1.39494		-5.4	0	0				-5.4	0	0		-5.4	0	0	0	0	0	0	0	0		-5.4	0	0	0	0	0	0	0	0
-5	0.000306076	1.25043		-5	0.000306076	1.25043		-5	0	0				-5	0	0		-5	0	0	0	0	0	0	0	0		-5	0	0	0	0	0	0	0	0
-4.6	5.82977e-07	0.839637		-4.6	5.82977e-07	0.839637		-4.6	0	0				-4.6	0	0		-4.6	0	0	0	0	0	0	0	0		-4.6	0	0	0	0	0	0	0	0
-4.2	3.15277e-12	0.941442		-4.2	3.15277e-12	0.941442		-4.2	0	0				-4.2	0	0		-4.2	0	0	0	0	0	0	0	0		-4.2	0	0	0	0	0	0	0	0
-3.8	0	1.2356		-3.8	0	1.2356		-3.8	0	0				-3.8	0	0		-3.8	0	0	0	0	0	0	0	0		-3.8	0	0	0	0	0	0	0	0
-3.4	0	1.19093		-3.4	0	1.19093		-3.4	0	0				-3.4	0	0		-3.4	0	0	0	0	0	0	0	0		-3.4	0	0	0	0	0	0	0	0
-3	0	0.973353		-3	0	0.973353		-3	0	0				-3	0	0		-3	0	0	0	0	0	0	0	0		-3	0	0	0	0	0	0	0	0
-2.6	0	1.20303		-2.6	0	1.20303		-2.6	0	0				-2.6	0	0		-2.6	0	0	0	0	0	0	0	0		-2.6	0	0	0	0	0	0	0	0
-2.2	0	1.9922		-2.2	0	1.9922		-2.2	0	0				-2.2	0	0		-2.2	0	0	0	0	0	0	0	0		-2.2	0	0	0	0	0	0	0	0
-1.8	0	3.02289		-1.8	0	3.02289		-1.8	0	0				-1.8	0	0		-1.8	0	0	0	0	0	0	0	0		-1.8	0	0	0	0	0	0	0	0
-1.4	0	3.24145		-1.4	0	3.24145		-1.4	0	0				-1.4	0	0		-1.4	0	0	0	0	0	0	0	0		-1.4	0	0	0	0	0	0	0	0
-1	0	1.27569		-1	0	1.27569		-1	0	0				-1	0	0		-1	0	0	0	0	0	0	0	0		-1	0	0	0	0	0	0	0	0
-0.6	0	0.126774		-0.6	0	0.126774		-0.6	0	0				-0.6	0	0		-0.6	0	0	0	0	0	0	0	0		-0.6	0	0	0	0	0	0	0	0
-0.2	0	0.00114845		-0.2	0	0.00114845		-0.2	0	0				-0.2	0	0		-0.2	0	0	0	0	0	0	0	0		-0.2	0	0	0	0	0	0	0	0
0.2	0	1.82163e-06		0.2	0	1.82163e-06		0.2	0	0				0.2	0	1.04942e-09		0.2	0	0	0	0	0	0	0	0		0.2	0	0	0	0	0	0	0	0
0.6	0	1.69327e-09		0.6	0	1.69327e-09		0.6	0	0				0.6	0	1.05025e-09		0.6	0	0	0	0	0	0	0	0		0.6	0	0	0	0	0	0	0	0
1	0	9.8883e-12		1	0	9.8883e-12		1	0	0				1	0	1.05026e-09		1	0	0	0	0	0	0	0	0		1	0	0	0	0	0	0	0	0
1.4	0	2.19995e-13		1.4	0	2.19995e-13		1.4	0	0				1.4	0	1.05026e-09		1.4	0	0	0	0	0	0	0	0		1.4	0	0	0	0	0	0	0	0
1.8	0	3.18452e-13		1.8	0	3.18452e-13		1.8	0	0	0	0		1.8	0	1.05026e-09		1.8	0	0	0	0	0	0	0	0		1.8	0	0	0	0	0	0	0	0
2.2	0	3.90212e-11		2.2	0	3.90212e-11		2.2	0	0	1.85915	1.71314		2.2	0	1.05026e-09		2.2	0	0	0	0	0	0	0	0		2.2	0	0	0	0	0	0	0	0
2.6	5.65204e-15	3.76688e-08		2.6	5.65204e-15	3.76688e-08		2.6	0	0	6.37698	6.10225		2.6	0	1.0622e-09		2.6	0	0	0	0	0	0	0	0		2.6	0	0	0	0	0	0	0	0
3	2.00009e-07	0.000170869		3	2.00009e-07	0.000170869		3	0.000710535	0.00123248	8.9133	8.56161		3	6.3373e-11	5.52021e-08		3	0.000710535	0.00123248	0.000772772	0.00119225	0.00156259	0.00229577	0.00242277	0.00296225		3	0.00111492	0.00177014	0.00131032	0.00191204	0.00147248	0.00211061	0.00189576	0.0024255
3.4	0.0298832	0.203389		3.4	0.0298832	0.203389		3.4	0.0036046	0.00422781	10.5748	10.1746		3.4	1.11901e-05	7.62163e-05		3.4	0.0036046	0.00422781	0.00268754	0.0032472	0.0058116	0.00633803	0.00740426	0.00809624		3.4	0.00299462	0.0036226	0.00301585	0.0035967	0.00298777	0.00357463	0.00476112	0.0054125
3.8	4.44255	9.37937		3.8	4.44255	9.37937		3.8	0.00799591	0.00879035	11.1121	10.6955		3.8	0.00141881	0.00304807		3.8	0.00799591	0.00879035	0.006377	0.00703322	0.00855549	0.00896384	0.0138493	0.0149119		3.8	0.0038618	0.00450585	0.00459452	0.00512363	0.00300913	0.00359612	0.00691696	0.00773811
4.2	9.12546	32.3071		4.2	9.12546	32.3071		4.2	0.00820311	0.0090524	11.814	11.3948		4.2	0.00352165	0.0104928		4.2	0.00820311	0.0090524	0.0124797	0.0135983	0.00855549	0.00896384	0.0182328	0.0196465		4.2	0.00386182	0.00450587	0.00545055	0.00606331	0.00300913	0.00359612	0.00782801	0.00874026
4.6	0.0090853	12.3997		4.6	0.0090853	12.3997		4.6	0.00820311	0.0090524	12.5572	12.1362		4.6	0.00352322	0.0126358		4.6	0.00820311	0.0090524	0.0136974	0.014944	0.00855549	0.00896384	0.020477	0.0222812		4.6	0.00386182	0.00450587	0.00545082	0.00606363	0.00300913	0.00359612	0.00850456	0.00954708
5	2.82428e-09	0.00396976		5	2.82428e-09	0.00396976		5	0.00820311	0.0090524	14.4459	14.0217		5	0.00352322	0.0126365		5	0.00820311	0.0090524	0.0136975	0.014944	0.00855549	0.00896384	0.0221158	0.0242284		5	0.00386182	0.00450587	0.00545082	0.00606363	0.00300913	0.00359612	0.0091414	0.0103185
5.4	2.32389e-11	6.12629e-05		5.4	2.32389e-11	6.12629e-05		5.4	0.00820311	0.0090524	16.9222	16.4958		5.4	0.00352322	0.0126365		5.4	0.00820311	0.0090524	0.0136975	0.014944	0.00855549	0.00896384	0.0238518	0.026113		5.4	0.00386182	0.00450587	0.00545082	0.00606363	0.00300913	0.00359612	0.00997587	0.0112407
5.8	5.10908e-07	0.0549006		5.8	5.10908e-07	0.0549006		5.8	0.00820311	0.0090524	18.5044	18.0762		5.8	0.00352322	0.012646		5.8	0.00820311	0.0090524	0.0136979	0.0149444	0.00855549	0.00896384	0.0262565	0.0286315		5.8	0.00386182	0.00450587	0.00545082	0.00606363	0.00300913	0.00359612	0.011244	0.0126039
6.2	0.707178	19.0952		6.2	0.707178	19.0952		6.2	0.00820311	0.0090524	20.9722	20.5415		6.2	0.00368618	0.0170462		6.2	0.00820311	0.0090524	0.0149315	0.0161698	0.00855549	0.00896384	0.0288936	0.0313997		6.2	0.00386182	0.00450587	0.00545546	0.00606818	0.00300913	0.00359612	0.0130028	0.0144858
6.6	19.7918	39.1999		6.6	19.7918	39.1999		6.6	0.0114448	0.0123841	21.3973	20.9639		6.6	0.00824695	0.0260793		6.6	0.0114448	0.0123841	0.0188659	0.0202219	0.00955184	0.0100029	0.0307691	0.0334161		6.6	0.00397395	0.00462897	0.00693467	0.00761469	0.00301289	0.00360033	0.0139402	0.0155171
7	25.1736	31.4203		7	25.1736	31.4203		7	0.0284855	0.029834	22.0033	21.5642		7	0.0176734	0.037845		7	0.0284855	0.029834	0.0237193	0.0253351	0.02655	0.0273959	0.0323045	0.0350325		7	0.0120624	0.0130296	0.0105869	0.0114915	0.0111832	0.0120882	0.0140093	0.0155981
7.4	19.7864	21.6782		7.4	19.7864	21.6782		7.4	0.0321656	0.0336295	22.9571	22.5132		7.4	0.0239428	0.0447137		7.4	0.0321656	0.0336295	0.026189	0.0279186	0.0294137	0.0303509	0.0323056	0.0350336		7.4	0.0127439	0.0137549	0.0126286	0.0136501	0.0114516	0.0123837	0.0140093	0.0155981
7.8	10.1597	19.2643		7.8	10.1597	19.2643		7.8	0.0321667	0.0336307	23.9708	23.5239		7.8	0.0262839	0.0491529		7.8	0.0321667	0.0336307	0.0276641	0.0294407	0.0294137	0.0303509	0.0323056	0.0350336		7.8	0.0127439	0.0137549	0.0129844	0.0140331	0.0114516	0.0123837	0.0140093	0.0155981
8.2	2.03722	16.6395		8.2	2.03722	16.6395		8.2	0.0321667	0.0336307	26.4479	25.9987		8.2	0.0267534	0.0529873		8.2	0.0321667	0.0336307	0.0286453	0.0304486	0.0294137	0.0303509	0.0323056	0.0350336		8.2	0.0127439	0.0137549	0.0130005	0.0140507	0.0114516	0.0123837	0.0140093	0.0155981
8.6	0.946123	19.1219		8.6	0.946123	19.1219		8.6	0.0321667	0.0336307	29.1582	28.7069		8.6	0.0269714	0.0573937		8.6	0.0321667	0.0336307	0.0298655	0.0316998	0.0294137	0.0303509	0.0323056	0.0350336		8.6	0.0127439	0.0137549	0.0130089	0.0140598	0.0114516	0.0123837	0.0140093	0.0155981
9	2.89232	28.6015		9	2.89232	28.6015		9	0.0321667	0.0336307	31.1859	30.7322		9	0.0276379	0.0639845		9	0.0321667	0.0336307	0.0324072	0.0342949	0.0294137	0.0303509	0.0323056	0.0350337		9	0.0127439	0.0137549	0.0131451	0.0142053	0.0114516	0.0123837	0.0140093	0.0155981
9.4	14.6265	43.0301		9.4	14.6265	43.0301		9.4	0.0337315	0.0352253	31.8204	31.3642		9.4	0.0310084	0.0739002		9.4	0.0337315	0.0352253	0.0370952	0.0390587	0.0295117	0.0304526	0.0369215	0.0397022		9.4	0.0127571	0.013769	0.0149996	0.016115	0.0114516	0.0123837	0.014429	0.0160281
9.8	32.2297	53.4528		9.8	32.2297	53.4528		9.8	0.0522057	0.0538465	32.3842	31.9244		9.8	0.0412204	0.0908367		9.8	0.0522057	0.0538465	0.0441303	0.0462113	0.0625837	0.0637083	0.0541009	0.0570224		9.8	0.020174	0.0212945	0.0196986	0.0209171	0.0137049	0.0146918	0.0228274	0.0245293
10.2	35.891	35.2304		10.2	35.891	35.2304		10.2	0.0638429	0.0655779	33.1035	32.6405		10.2	0.0525925	0.102		10.2	0.0638429	0.0655779	0.0488004	0.0509493	0.0638624	0.0650056	0.0585898	0.0615517		10.2	0.0248028	0.0259911	0.0226801	0.0239613	0.0137049	0.0146918	0.0245554	0.026288
10.6	31.773	26.8909		10.6	31.773	26.8909		10.6	0.0642848	0.0660276	34.2835	33.8182		10.6	0.0599141	0.108196		10.6	0.0642848	0.0660276	0.0513108	0.0534969	0.0638624	0.0650056	0.0585899	0.0615518		10.6	0.0248052	0.0259937	0.0231116	0.0244079	0.0137049	0.0146918	0.0245554	0.026288
11	5.13911	5.76363		11	5.13911	5.76363		11	0.0642848	0.0660276	37.3506	36.8834		11	0.0610984	0.109524		11	0.0642848	0.0660276	0.051488	0.0536796	0.0638624	0.0650056	0.0585899	0.0615518		11	0.0248052	0.0259937	0.0231117	0.024408	0.0137049	0.0146918	0.0245554	0.026288
11.4	0.35733	0.853032		11.4	0.35733	0.853032		11.4	0.0642848	0.0660276	38.8067	38.3379		11.4	0.0611601	0.109672		11.4	0.0642848	0.0660276	0.0514925	0.0536843	0.0638624	0.0650056	0.0585899	0.0615518		11.4	0.0248052	0.0259937	0.0231117	0.024408	0.0137049	0.0146918	0.0245554	0.026288
11.8	0.948242	2.81048		11.8	0.948242	2.81048		11.8	0.0642848	0.0660276	40.0865	39.6162		11.8	0.061324	0.110157		11.8	0.0642848	0.0660276	0.0515206	0.0537133	0.0638624	0.0650056	0.0585899	0.0615518		11.8	0.0248052	0.0259937	0.0231117	0.024408	0.0137049	0.0146918	0.0245554	0.026288
12.2	11.0829	19.3299		12.2	11.0829	19.3299		12.2	0.0642856	0.0660285	42.6576	42.1855		12.2	0.0638779	0.114612		12.2	0.0642856	0.0660285	0.053099	0.055311	0.0638624	0.0650056	0.0586641	0.0616269		12.2	0.0248052	0.0259937	0.0231146	0.0244111	0.0137049	0.0146918	0.0245554	0.026288
12.6	28.5452	33.9576		12.6	28.5452	33.9576		12.6	0.0668032	0.0685655	43.2866	42.8126		12.6	0.0704558	0.122437		12.6	0.0668032	0.0685655	0.0568052	0.0590445	0.0650748	0.0662288	0.0798593	0.0828714		12.6	0.0249748	0.0261667	0.0239042	0.0252151	0.0137117	0.0146988	0.0264191	0.0281685
13	24.196	22.5469		13	24.196	22.5469		13	0.0717807	0.0735728	43.6568	43.1801		13	0.0781223	0.129581		13	0.0717807	0.0735728	0.0583984	0.0606556	0.0769106	0.0781095	0.0942208	0.0972685		13	0.0286104	0.0298338	0.0252453	0.0265762	0.0206767	0.0217095	0.0283551	0.0301197
13.4	9.5287	10.7731		13.4	9.5287	10.7731		13.4	0.0738581	0.0756649	44.4084	43.9287		13.4	0.0816904	0.133615		13.4	0.0738581	0.0756649	0.0587304	0.0609928	0.0834921	0.0847163	0.0949577	0.0980085		13.4	0.0313514	0.0325979	0.0261222	0.0274676	0.0253695	0.0264322	0.0283588	0.0301235
13.8	3.20211	5.83926		13.8	3.20211	5.83926		13.8	0.0744166	0.0762284	47.1145	46.632		13.8	0.0828895	0.135802		13.8	0.0744166	0.0762284	0.0589041	0.0611691	0.0845596	0.0857909	0.0949582	0.098009		13.8	0.0318899	0.0331426	0.0265832	0.0279359	0.0254908	0.0265556	0.0283588	0.0301235
14.2	2.72527	7.74699		14.2	2.72527	7.74699		14.2	0.074784	0.0765988	50.1928	49.7081		14.2	0.083753	0.138256		14.2	0.074784	0.0765988	0.059413	0.0616827	0.0845984	0.0858303	0.0949588	0.0980096		14.2	0.0319506	0.0332042	0.0269484	0.0283065	0.0254909	0.0265557	0.0283588	0.0301235
14.6	4.17856	15.0464		14.6	4.17856	15.0464		14.6	0.0755	0.077319	51.1524	50.666		14.6	0.0847159	0.141723		14.6	0.0755	0.077319	0.0611364	0.0634159	0.0846679	0.0859005	0.0951396	0.0981915		14.6	0.0319725	0.0332265	0.0274197	0.0287837	0.0254909	0.0265557	0.0283595	0.0301243
15	3.31714	10.9099		15	3.31714	10.9099		15	0.0778249	0.0796528	54.4976	54.0092		15	0.0857669	0.14518		15	0.0778249	0.0796528	0.0641599	0.0664522	0.0865606	0.0878006	0.0971564	0.100215		15	0.0320943	0.0333497	0.0282176	0.029589	0.0254964	0.0265613	0.0287091	0.0304769
15.4	4.05536	9.73324		15.4	4.05536	9.73324		15.4	0.0832489	0.0850923	56.0042	55.5135		15.4	0.0870518	0.148264		15.4	0.0832489	0.0850923	0.0678675	0.0701751	0.0928592	0.0941135	0.100028	0.103098		15.4	0.0329996	0.0342612	0.0294339	0.0308142	0.0265228	0.0275941	0.0302064	0.0319846
15.8	4.15937	6.34411		15.8	4.15937	6.34411		15.8	0.0887071	0.0905665	57.0446	56.5512		15.8	0.0886094	0.15064		15.8	0.0887071	0.0905665	0.0712634	0.073585	0.0983104	0.0995788	0.100961	0.104037		15.8	0.035249	0.0365213	0.0313532	0.0327458	0.0290884	0.0301709	0.0318571	0.0336477
16.2	2.40471	1.67743		16.2	2.40471	1.67743		16.2	0.0913939	0.0932659	57.5826	57.0862		16.2	0.0896484	0.151365		16.2	0.0913939	0.0932659	0.0735276	0.0758622	0.101007	0.102288	0.101095	0.104172		16.2	0.0375112	0.0387965	0.0333261	0.0347328	0.0314929	0.0325892	0.032835	0.0346346
16.6	1.22815	0.552793		16.6	1.22815	0.552793		16.6	0.0928589	0.0947394	57.9269	57.4266		16.6	0.0903559	0.151683		16.6	0.0928589	0.0947394	0.0750846	0.0774284	0.10267	0.103958	0.101176	0.104254		16.6	0.039413	0.0407119	0.0350955	0.036516	0.0338777	0.0349896	0.0334688	0.0352739
17	1.46408	0.671106		17	1.46408	0.671106		17	0.0938185	0.0957049	58.0422	57.5373		17	0.091368	0.152147		17	0.0938185	0.0957049	0.0765243	0.0788765	0.103759	0.105053	0.101365	0.104444		17	0.0412512	0.042564	0.0370124	0.0384477	0.0360041	0.0371312	0.0340946	0.0359048
17.4	2.56032	1.38473		17.4	2.56032	1.38473		17.4	0.0945942	0.0964845	58.1013	57.5908		17.4	0.0935805	0.153344		17.4	0.0945942	0.0964845	0.0776545	0.0800121	0.104576	0.105874	0.102055	0.105137		17.4	0.0429794	0.0443036	0.0390178	0.0404658	0.0378003	0.0389388	0.0349448	0.0367607
17.8	3.37028	1.7785		17.8	3.37028	1.7785		17.8	0.0954402	0.0973346	58.1509	57.6334		17.8	0.0973666	0.155342		17.8	0.0954402	0.0973346	0.0788075	0.0811703	0.105594	0.106896	0.104101	0.107191		17.8	0.044558	0.0458918	0.0408783	0.0423373	0.0394201	0.0405681	0.0362795	0.0381029
18.2	3.80827	2.98283		18.2	3.80827	2.98283		18.2	0.0970407	0.0989411	58.1817	57.6557		18.2	0.102522	0.15938		18.2	0.0970407	0.0989411	0.0808211	0.0831913	0.107579	0.108888	0.107661	0.11076		18.2	0.046263	0.0476053	0.042839	0.0443079	0.0413074	0.0424644	0.0383192	0.0401511
18.6	4.39631	5.02127		18.6	4.39631	5.02127		18.6	0.100192	0.102103	58.2147	57.6793		18.6	0.109361	0.16719		18.6	0.100192	0.102103	0.0847817	0.0871636	0.111244	0.112563	0.111664	0.114772		18.6	0.0485016	0.0498538	0.045349	0.0468286	0.043719	0.0448859	0.040713	0.0425537
19	4.49779	6.57269		19	4.49779	6.57269		19	0.105797	0.10772	58.1859	57.6394		19	0.117652	0.179307		19	0.105797	0.10772	0.0909583	0.0933547	0.116215	0.117544	0.116063	0.119179		19	0.0516706	0.0530339	0.0487692	0.0502608	0.0468289	0.0480063	0.0433352	0.0451835
19.4	4.33862	6.26806		19.4	4.33862	6.26806		19.4	0.11249	0.114427	58.1555	57.5963		19.4	0.127025	0.192848		19.4	0.11249	0.114427	0.098085	0.100495	0.122415	0.123755	0.120384	0.123508		19.4	0.0556878	0.0570631	0.0532006	0.0547051	0.0509958	0.052185	0.0460193	0.0478753
19.8	3.9421	4.77512		19.8	3.9421	4.77512		19.8	0.118373	0.12032	58.1405	57.5676		19.8	0.13645	0.204264		19.8	0.118373	0.12032	0.103874	0.106294	0.127988	0.129337	0.124865	0.127996		19.8	0.0601929	0.0615792	0.0577827	0.0592982	0.0554324	0.0566321	0.0487241	0.0505869
20.2	2.68371	2.39821		20.2	2.68371	2.39821		20.2	0.12195	0.123903	58.1818	57.5943		20.2	0.143407	0.210481		20.2	0.12195	0.123903	0.107387	0.109813	0.131796	0.13315	0.128897	0.132032		20.2	0.0638438	0.065238	0.0614115	0.0629348	0.0592356	0.0604431	0.0517224	0.0535919
20.6	1.95162	1.7481		20.6	1.95162	1.7481		20.6	0.125272	0.12723	58.2357	57.6324		20.6	0.148916	0.215416		20.6	0.125272	0.12723	0.110852	0.113282	0.135442	0.136801	0.131181	0.13432		20.6	0.0671374	0.0685375	0.0647227	0.066252	0.0627176	0.0639312	0.0542889	0.0561633
21	1.79941	1.91898		21	1.79941	1.91898		21	0.129259	0.131222	58.2768	57.6565		21	0.154514	0.221386		21	0.129259	0.131222	0.115112	0.117547	0.139759	0.141122	0.133445	0.136586		21	0.0706471	0.072053	0.0683964	0.0699317	0.0665512	0.0677708	0.0565994	0.0584776
21.4	1.85887	2.17304		21.4	1.85887	2.17304		21.4	0.134079	0.136046	58.2861	57.6472		21.4	0.160993	0.22896		21.4	0.134079	0.136046	0.120143	0.122583	0.144621	0.145988	0.136316	0.13946		21.4	0.0747144	0.0761258	0.0726471	0.0741881	0.0708051	0.0720302	0.0591079	0.0609896
21.8	1.79497	2.07776		21.8	1.79497	2.07776		21.8	0.139215	0.141187	58.2814	57.6221		21.8	0.167973	0.237039		21.8	0.139215	0.141187	0.125554	0.127999	0.149907	0.151279	0.139901	0.143048		21.8	0.0791635	0.08058	0.0773718	0.0789183	0.075524	0.0767543	0.0620828	0.0639679
22.2	1.72661	1.85028		22.2	1.72661	1.85028		22.2	0.144499	0.146474	58.2618	57.5803		22.2	0.175333	0.244927		22.2	0.144499	0.146474	0.131018	0.133467	0.155438	0.156813	0.143998	0.147147		22.2	0.0840177	0.0854388	0.0824546	0.0840058	0.0806881	0.0819231	0.0655553	0.0674436
22.6	1.7327	1.76586		22.6	1.7327	1.76586		22.6	0.150085	0.152064	58.2343	57.5291		22.6	0.183419	0.253167		22.6	0.150085	0.152064	0.13673	0.139182	0.161266	0.162644	0.148423	0.151575		22.6	0.0893493	0.0907746	0.087919	0.0894745	0.0862571	0.0874962	0.0695506	0.0714421
23	1.65151	1.70903		23	1.65151	1.70903		23	0.156185	0.158167	58.2107	57.4794		23	0.192029	0.262077		23	0.156185	0.158167	0.143054	0.145509	0.167668	0.16905	0.153225	0.156379		23	0.0951689	0.096598	0.0939255	0.0954849	0.0923898	0.0936327	0.0741462	0.0760407
23.4	1.55354	1.65559		23.4	1.55354	1.65559		23.4	0.163136	0.165122	58.1907	57.4309		23.4	0.201024	0.271663		23.4	0.163136	0.165122	0.150261	0.152719	0.17483	0.176214	0.15846	0.161617		23.4	0.101707	0.10314	0.100685	0.102249	0.0992038	0.100451	0.0792016	0.081099
23.8	1.49987	1.59238		23.8	1.49987	1.59238		23.8	0.170872	0.17286	58.1749	57.3843		23.8	0.210528	0.281754		23.8	0.170872	0.17286	0.158231	0.160693	0.182771	0.184158	0.164461	0.167619		23.8	0.109001	0.110438	0.108214	0.109781	0.106784	0.108034	0.0848568	0.0867569
24.2	1.44243	1.49643		24.2	1.44243	1.49643		24.2	0.179298	0.18129	58.1711	57.3484		24.2	0.220251	0.29184		24.2	0.179298	0.18129	0.166667	0.169131	0.191324	0.192714	0.171349	0.17451		24.2	0.11709	0.11853	0.116331	0.117901	0.115054	0.116308	0.0913458	0.0932487
24.6	1.36771	1.39181		24.6	1.36771	1.39181		24.6	0.188259	0.190253	58.1834	57.3265		24.6	0.230218	0.301983		24.6	0.188259	0.190253	0.175648	0.178115	0.200489	0.201881	0.178848	0.182011		24.6	0.125833	0.127276	0.125101	0.126675	0.124024	0.12528	0.0985565	0.100462
25	1.30287	1.32368		25	1.30287	1.32368		25	0.197952	0.199948	58.2099	57.3171		25	0.240313	0.312239		25	0.197952	0.199948	0.185505	0.187975	0.210481	0.211874	0.18695	0.190114		25	0.135336	0.136782	0.134758	0.136335	0.133843	0.135103	0.106493	0.108401
25.4	1.24444	1.26972		25.4	1.24444	1.26972		25.4	0.208518	0.210516	58.2521	57.3212		25.4	0.250708	0.322846		25.4	0.208518	0.210516	0.196326	0.198798	0.221388	0.222783	0.195768	0.198934		25.4	0.145684	0.147132	0.145349	0.146928	0.144561	0.145824	0.115166	0.117076
25.8	1.20272	1.22962		25.8	1.20272	1.22962		25.8	0.208518	0.210516	58.3102	57.3392		25.8	0.250708	0.322846		25.8	0.208518	0.210516	0.196326	0.198798	0.221388	0.222783	0.195768	0.198934		25.8	0.145684	0.147132	0.145349	0.146928	0.144561	0.145824	0.115166	0.117076
26.2	1.18709	1.20764		26.2	1.18709	1.20764		26.2	0.208518	0.210516	58.3828	57.3692		26.2	0.250708	0.322846		26.2	0.208518	0.210516	0.196326	0.198798	0.221388	0.222783	0.195768	0.198934		26.2	0.145684	0.147132	0.145349	0.146928	0.144561	0.145824	0.115166	0.117076
26.6	1.1631	1.17532		26.6	1.1631	1.17532		26.6	0.208518	0.210516	58.4705	57.4119		26.6	0.250708	0.322846		26.6	0.208518	0.210516	0.196326	0.198798	0.221388	0.222783	0.195768	0.198934		26.6	0.145684	0.147132	0.145349	0.146928	0.144561	0.145824	0.115166	0.117076
27	1.12843	1.13654		27	1.12843	1.13654		27	0.208518	0.210516	58.5769	57.4711		27	0.250708	0.322846		27	0.208518	0.210516	0.196326	0.198798	0.221388	0.222783	0.195768	0.198934		27	0.145684	0.147132	0.145349	0.146928	0.144561	0.145824	0.115166	0.117076
27.4	1.0984	1.1069		27.4	1.0984	1.1069		27.4	0.208518	0.210516	58.7011	57.5457		27.4	0.250708	0.322846		27.4	0.208518	0.210516	0.196326	0.198798	0.221388	0.222783	0.195768	0.198934		27.4	0.145684	0.147132	0.145349	0.146928	0.144561	0.145824	0.115166	0.117076
27.8	1.08151	1.09035		27.8	1.08151	1.09035		27.8	0.208518	0.210516	58.8419	57.6348		27.8	0.250708	0.322846		27.8	0.208518	0.210516	0.196326	0.198798	0.221388	0.222783	0.195768	0.198934		27.8	0.145684	0.147132	0.145349	0.146928	0.144561	0.145824	0.115166	0.117076
28.2	1.07125	1.07874		28.2	1.07125	1.07874		28.2	0.208518	0.210516	59.0035	57.7417		28.2	0.250708	0.322846		28.2	0.208518	0.210516	0.196326	0.198798	0.221388	0.222783	0.195768	0.198934		28.2	0.145684	0.147132	0.145349	0.146928	0.144561	0.145824	0.115166	0.117076
28.6	1.0629	1.06822		28.6	1.0629	1.06822		28.6	0.208518	0.210516	59.1871	57.8674		28.6	0.250708	0.322846		28.6	0.208518	0.210516	0.196326	0.198798	0.221388	0.222783	0.195768	0.198934		28.6	0.145684	0.147132	0.145349	0.146928	0.144561	0.145824	0.115166	0.117076
29	1.05415	1.05804		29	1.05415	1.05804		29	0.208518	0.210516	59.3917	58.0112		29	0.250708	0.322846		29	0.208518	0.210516	0.196326	0.198798	0.221388	0.222783	0.195768	0.198934		29	0.145684	0.147132	0.145349	0.146928	0.144561	0.145824	0.115166	0.117076
29.4	1.04668	1.04993		29.4	1.04668	1.04993		29.4	0.208518	0.210516	59.6134	58.1699		29.4	0.250708	0.322846		29.4	0.208518	0.210516	0.196326	0.198798	0.221388	0.222783	0.195768	0.198934		29.4	0.145684	0.147132	0.145349	0.146928	0.144561	0.145824	0.115166	0.117076
29.8	1.0381	1.04117		29.8	1.0381	1.04117		29.8	0.208518	0.210516	59.8517	58.3427		29.8	0.250708	0.322846		29.8	0.208518	0.210516	0.196326	0.198798	0.221388	0.222783	0.195768	0.198934		29.8	0.145684	0.147132	0.145349	0.146928	0.144561	0.145824	0.115166	0.117076
30.2	1.03084	1.03355		30.2	1.03084	1.03355		30.2	0.208518	0.210516	60.1081	58.5315		30.2	0.250708	0.322846		30.2	0.208518	0.210516	0.196326	0.198798	0.221388	0.222783	0.195768	0.198934		30.2	0.145684	0.147132	0.145349	0.146928	0.144561	0.145824	0.115166	0.117076
30.6	1.02568	1.02793		30.6	1.02568	1.02793		30.6	0.208518	0.210516	60.3802	58.7346		30.6	0.250708	0.322846		30.6	0.208518	0.210516	0.196326	0.198798	0.221388	0.222783	0.195768	0.198934		30.6	0.145684	0.147132	0.145349	0.146928	0.144561	0.145824	0.115166	0.117076
31	1.02257	1.02433		31	1.02257	1.02433		31	0.208518	0.210516	60.6686	58.9517		31	0.250708	0.322846		31	0.208518	0.210516	0.196326	0.198798	0.221388	0.222783	0.195768	0.198934		31	0.145684	0.147132	0.145349	0.146928	0.144561	0.145824	0.115166	0.117076
31.4	1.01973	1.02122		31.4	1.01973	1.02122		31.4	0.208518	0.210516	60.9712	59.1806		31.4	0.250708	0.322846		31.4	0.208518	0.210516	0.196326	0.198798	0.221388	0.222783	0.195768	0.198934		31.4	0.145684	0.147132	0.145349	0.146928	0.144561	0.145824	0.115166	0.117076
31.8	1.01714	1.01842		31.8	1.01714	1.01842		31.8	0.208518	0.210516	61.2923	59.4256		31.8	0.250708	0.322846		31.8	0.208518	0.210516	0.196326	0.198798	0.221388	0.222783	0.195768	0.198934		31.8	0.145684	0.147132	0.145349	0.146928	0.144561	0.145824	0.115166	0.117076
32.2	1.01416	1.01529		32.2	1.01416	1.01529		32.2	0.208518	0.210516	61.6318	59.6866		32.2	0.250708	0.322846		32.2	0.208518	0.210516	0.196326	0.198798	0.221388	0.222783	0.195768	0.198934		32.2	0.145684	0.147132	0.145349	0.146928	0.144561	0.145824	0.115166	0.117076
32.6	1.01164	1.01256		32.6	1.01164	1.01256		32.6	0.208518	0.210516	61.9863	59.9601		32.6	0.250708	0.322846		32.6	0.208518	0.210516	0.196326	0.198798	0.221388	0.222783	0.195768	0.198934		32.6	0.145684	0.147132	0.145349	0.146928	0.144561	0.145824	0.115166	0.117076
33	1.00952	1.01029		33	1.00952	1.01029		33	0.208518	0.210516	62.3561	60.2464		33	0.250708	0.322846		33	0.208518	0.210516	0.196326	0.198798	0.221388	0.222783	0.195768	0.198934		33	0.145684	0.147132	0.145349	0.146928	0.144561	0.145824	0.115166	0.117076
33.4	1.00804	1.00868		33.4	1.00804	1.00868		33.4	0.208518	0.210516	62.7451	60.5486		33.4	0.250708	0.322846		33.4	0.208518	0.210516	0.196326	0.198798	0.221388	0.222783	0.195768	0.198934		33.4	0.145684	0.147132	0.145349	0.146928	0.144561	0.145824	0.115166	0.117076
33.8	1.00689	1.00745		33.8	1.00689	1.00745		33.8	0.208518	0.210516	63.1463	60.8608		33.8	0.250708	0.322846		33.8	0.208518	0.210516	0.196326	0.198798	0.221388	0.222783	0.195768	0.198934		33.8	0.145684	0.147132	0.145349	0.146928	0.144561	0.145824	0.115166	0.117076
34.2	1.00624	1.00672		34.2	1.00624	1.00672		34.2	0.208518	0.210516	63.5601	61.183		34.2	0.250708	0.322846		34.2	0.208518	0.210516	0.196326	0.198798	0.221388	0.222783	0.195768	0.198934		34.2	0.145684	0.147132	0.145349	0.146928	0.144561	0.145824	0.115166	0.117076
34.6	1.00541	1.00582		34.6	1.00541	1.00582		34.6	0.208518	0.210516	63.9985	61.5262		34.6	0.250708	0.322846		34.6	0.208518	0.210516	0.196326	0.198798	0.221388	0.222783	0.195768	0.198934		34.6	0.145684	0.147132	0.145349	0.146928	0.144561	0.145824	0.115166	0.117076
35	1.00471	1.00505		35	1.00471	1.00505		35	0.208518	0.210516	64.4579	61.8877		35	0.250708	0.322846		35	0.208518	0.210516	0.196326	0.198798	0.221388	0.222783	0.195768	0.198934		35	0.145684	0.147132	0.145349	0.146928	0.144561	0.145824	0.115166	0.117076
35.4	0	0		35.4	0	0		35.4	0.208518	0.210516	64.4579	61.8877		35.4	0.250708	0.322846		35.4	0.208518	0.210516	0.196326	0.198798	0.221388	0.222783	0.195768	0.198934		35.4	0.145684	0.147132	0.145349	0.146928	0.144561	0.145824	0.115166	0.117076
35.8	0	0		35.8	0	0		35.8	0.208518	0.210516	64.4579	61.8877		35.8	0.250708	0.322846		35.8	0.208518	0.210516	0.196326	0.198798	0.221388	0.222783	0.195768	0.198934		35.8	0.145684	0.147132	0.145349	0.146928	0.144561	0.145824	0.115166	0.117076
36.2	0	0		36.2	0	0		36.2	0.208518	0.210516	64.4579	61.8877		36.2	0.250708	0.322846		36.2	0.208518	0.210516	0.196326	0.198798	0.221388	0.222783	0.195768	0.198934		36.2	0.145684	0.147132	0.145349	0.146928	0.144561	0.145824	0.115166	0.117076
36.6	0	0		36.6	0	0		36.6	0.208518	0.210516	64.4579	61.8877		36.6	0.250708	0.322846		36.6	0.208518	0.210516	0.196326	0.198798	0.221388	0.222783	0.195768	0.198934		36.6	0.145684	0.147132	0.145349	0.146928	0.144561	0.145824	0.115166	0.117076
37	0	0		37	0	0		37	0.208518	0.210516	64.4579	61.8877		37	0.250708	0.322846		37	0.208518	0.210516	0.196326	0.198798	0.221388	0.222783	0.195768	0.198934		37	0.145684	0.147132	0.145349	0.146928	0.144561	0.145824	0.115166	0.117076
37.4	0	0		37.4	0	0		37.4	0.208518	0.210516	64.4579	61.8877		37.4	0.250708	0.322846		37.4	0.208518	0.210516	0.196326	0.198798	0.221388	0.222783	0.195768	0.198934		37.4	0.145684	0.147132	0.145349	0.146928	0.144561	0.145824	0.115166	0.117076
37.8	0	0		37.8	0	0		37.8	0.208518	0.210516	64.4579	61.8877		37.8	0.250708	0.322846		37.8	0.208518	0.210516	0.196326	0.198798	0.221388	0.222783	0.195768	0.198934		37.8	0.145684	0.147132	0.145349	0.146928	0.144561	0.145824	0.115166	0.117076
38.2	0	0		38.2	0	0		38.2	0.208518	0.210516	64.4579	61.8877		38.2	0.250708	0.322846		38.2	0.208518	0.210516	0.196326	0.198798	0.221388	0.222783	0.195768	0.198934		38.2	0.145684	0.147132	0.145349	0.146928	0.144561	0.145824	0.115166	0.117076
38.6	0	0		38.6	0	0		38.6	0.208518	0.210516	64.4579	61.8877		38.6	0.250708	0.322846		38.6	0.208518	0.210516	0.196326	0.198798	0.221388	0.222783	0.195768	0.198934		38.6	0.145684	0.147132	0.145349	0.146928	0.144561	0.145824	0.115166	0.117076
39	0	0		39	0	0		39	0.208518	0.210516	64.4579	61.8877		39	0.250708	0.322846		39	0.208518	0.210516	0.196326	0.198798	0.221388	0.222783	0.195768	0.198934		39	0.145684	0.147132	0.145349	0.146928	0.144561	0.145824	0.115166	0.117076
39.4	0	0		39.4	0	0		39.4	0.208518	0.210516	64.4579	61.8877		39.4	0.250708	0.322846		39.4	0.208518	0.210516	0.196326	0.198798	0.221388	0.222783	0.195768	0.198934		39.4	0.145684	0.147132	0.145349	0.146928	0.144561	0.145824	0.115166	0.117076
39.8	0	0		39.8	0	0		39.8	0.208518	0.210516	64.4579	61.8877		39.8	0.250708	0.322846		39.8	0.208518	0.210516	0.196326	0.198798	0.221388	0.222783	0.195768	0.198934		39.8	0.145684	0.147132	0.145349	0.146928	0.144561	0.145824	0.115166	0.117076
40.2	0	0		40.2	0	0		40.2	0.208518	0.210516	64.4579	61.8877		40.2	0.250708	0.322846		40.2	0.208518	0.210516	0.196326	0.198798	0.221388	0.222783	0.195768	0.198934		40.2	0.145684	0.147132	0.145349	0.146928	0.144561	0.145824	0.115166	0.117076
40.6	0	0		40.6	0	0		40.6	0.208518	0.210516	64.4579	61.8877		40.6	0.250708	0.322846		40.6	0.208518	0.210516	0.196326	0.198798	0.221388	0.222783	0.195768	0.198934		40.6	0.145684	0.147132	0.145349	0.146928	0.144561	0.145824	0.115166	0.117076
41	0	0		41	0	0		41	0.208518	0.210516	64.4579	61.8877		41	0.250708	0.322846		41	0.208518	0.210516	0.196326	0.198798	0.221388	0.222783	0.195768	0.198934		41	0.145684	0.147132	0.145349	0.146928	0.144561	0.145824	0.115166	0.117076
41.4	0	0		41.4	0	0		41.4	0.208518	0.210516	64.4579	61.8877		41.4	0.250708	0.322846		41.4	0.208518	0.210516	0.196326	0.198798	0.221388	0.222783	0.195768	0.198934		41.4	0.145684	0.147132	0.145349	0.146928	0.144561	0.145824	0.115166	0.117076
41.8	0	0		41.8	0	0		41.8	0.208518	0.210516	64.4579	61.8877		41.8	0.250708	0.322846		41.8	0.208518	0.210516	0.196326	0.198798	0.221388	0.222783	0.195768	0.198934		41.8	0.145684	0.147132	0.145349	0.146928	0.144561	0.145824	0.115166	0.117076
42.2	0	0		42.2	0	0		42.2	0.208518	0.210516	64.4579	61.8877		42.2	0.250708	0.322846		42.2	0.208518	0.210516	0.196326	0.198798	0.221388	0.222783	0.195768	0.198934		42.2	0.145684	0.147132	0.145349	0.146928	0.144561	0.145824	0.115166	0.117076
42.6	0	0		42.6	0	0		42.6	0.208518	0.210516	64.4579	61.8877		42.6	0.250708	0.322846		42.6	0.208518	0.210516	0.196326	0.198798	0.221388	0.222783	0.195768	0.198934		42.6	0.145684	0.147132	0.145349	0.146928	0.144561	0.145824	0.115166	0.117076
43	0	0		43	0	0		43	0.208518	0.210516	64.4579	61.8877		43	0.250708	0.322846		43	0.208518	0.210516	0.196326	0.198798	0.221388	0.222783	0.195768	0.198934		43	0.145684	0.147132	0.145349	0.146928	0.144561	0.145824	0.115166	0.117076
43.4	0	0		43.4	0	0		43.4	0.208518	0.210516	64.4579	61.8877		43.4	0.250708	0.322846		43.4	0.208518	0.210516	0.196326	0.198798	0.221388	0.222783	0.195768	0.198934		43.4	0.145684	0.147132	0.145349	0.146928	0.144561	0.145824	0.115166	0.117076
43.8	0	0		43.8	0	0		43.8	0.208518	0.210516	64.4579	61.8877		43.8	0.250708	0.322846		43.8	0.208518	0.210516	0.196326	0.198798	0.221388	0.222783	0.195768	0.198934		43.8	0.145684	0.147132	0.145349	0.146928	0.144561	0.145824	0.115166	0.117076
44.2	0	0		44.2	0	0		44.2	0.208518	0.210516	64.4579	61.8877		44.2	0.250708	0.322846		44.2	0.208518	0.210516	0.196326	0.198798	0.221388	0.222783	0.195768	0.198934		44.2	0.145684	0.147132	0.145349	0.146928	0.144561	0.145824	0.115166	0.117076
44.6	0	0		44.6	0	0		44.6	0.208518	0.210516	64.4579	61.8877		44.6	0.250708	0.322846		44.6	0.208518	0.210516	0.196326	0.198798	0.221388	0.222783	0.195768	0.198934		44.6	0.145684	0.147132	0.145349	0.146928	0.144561	0.145824	0.115166	0.117076
45	0	0		45	0	0		45	0.208518	0.210516	64.4579	61.8877		45	0.250708	0.322846		45	0.208518	0.210516	0.196326	0.198798	0.221388	0.222783	0.195768	0.198934		45	0.145684	0.147132	0.145349	0.146928	0.144561	0.145824	0.115166	0.117076
45.4	0	0		45.4	0	0		45.4	0.208518	0.210516	64.4579	61.8877		45.4	0.250708	0.322846		45.4	0.208518	0.210516	0.196326	0.198798	0.221388	0.222783	0.195768	0.198934		45.4	0.145684	0.147132	0.145349	0.146928	0.144561	0.145824	0.115166	0.117076
45.8	0	0		45.8	0	0		45.8	0.208518	0.210516	64.4579	61.8877		45.8	0.250708	0.322846		45.8	0.208518	0.210516	0.196326	0.198798	0.221388	0.222783	0.195768	0.198934		45.8	0.145684	0.147132	0.145349	0.146928	0.144561	0.145824	0.115166	0.117076
46.2	0	0		46.2	0	0		46.2	0.208518	0.210516	64.4579	61.8877		46.2	0.250708	0.322846		46.2	0.208518	0.210516	0.196326	0.198798	0.221388	0.222783	0.195768	0.198934		46.2	0.145684	0.147132	0.145349	0.146928	0.144561	0.145824	0.115166	0.117076
46.6	0	0		46.6	0	0		46.6	0.208518	0.210516	64.4579	61.8877		46.6	0.250708	0.322846		46.6	0.208518	0.210516	0.196326	0.198798	0.221388	0.222783	0.195768	0.198934		46.6	0.145684	0.147132	0.145349	0.146928	0.144561	0.145824	0.115166	0.117076
47	0	0		47	0	0		47	0.208518	0.210516	64.4579	61.8877		47	0.250708	0.322846		47	0.208518	0.210516	0.196326	0.198798	0.221388	0.222783	0.195768	0.198934		47	0.145684	0.147132	0.145349	0.146928	0.144561	0.145824	0.115166	0.117076
47.4	0	0		47.4	0	0		47.4	0.208518	0.210516	64.4579	61.8877		47.4	0.250708	0.322846		47.4	0.208518	0.210516	0.196326	0.198798	0.221388	0.222783	0.195768	0.198934		47.4	0.145684	0.147132	0.145349	0.146928	0.144561	0.145824	0.115166	0.117076
47.8	0	0		47.8	0	0		47.8	0.208518	0.210516	64.4579	61.8877		47.8	0.250708	0.322846		47.8	0.208518	0.210516	0.196326	0.198798	0.221388	0.222783	0.195768	0.198934		47.8	0.145684	0.147132	0.145349	0.146928	0.144561	0.145824	0.115166	0.117076
48.2	0	0		48.2	0	0		48.2	0.208518	0.210516	64.4579	61.8877		48.2	0.250708	0.322846		48.2	0.208518	0.210516	0.196326	0.198798	0.221388	0.222783	0.195768	0.198934		48.2	0.145684	0.147132	0.145349	0.146928	0.144561	0.145824	0.115166	0.117076
48.6	0	0		48.6	0	0		48.6	0.208518	0.210516	64.4579	61.8877		48.6	0.250708	0.322846		48.6	0.208518	0.210516	0.196326	0.198798	0.221388	0.222783	0.195768	0.198934		48.6	0.145684	0.147132	0.145349	0.146928	0.144561	0.145824	0.115166	0.117076
49	0	0		49	0	0		49	0.208518	0.210516	64.4579	61.8877		49	0.250708	0.322846		49	0.208518	0.210516	0.196326	0.198798	0.221388	0.222783	0.195768	0.198934		49	0.145684	0.147132	0.145349	0.146928	0.144561	0.145824	0.115166	0.117076
49.4	0	0		49.4	0	0		49.4	0.208518	0.210516	64.4579	61.8877		49.4	0.250708	0.322846		49.4	0.208518	0.210516	0.196326	0.198798	0.221388	0.222783	0.195768	0.198934		49.4	0.145684	0.147132	0.145349	0.146928	0.144561	0.145824	0.115166	0.117076
49.8	0	0		49.8	0	0		49.8	0.208518	0.210516	64.4579	61.8877		49.8	0.250708	0.322846		49.8	0.208518	0.210516	0.196326	0.198798	0.221388	0.222783	0.195768	0.198934		49.8	0.145684	0.147132	0.145349	0.146928	0.144561	0.145824	0.115166	0.117076
50.2	0	0		50.2	0	0		50.2	0.208518	0.210516	64.4579	61.8877		50.2	0.250708	0.322846		50.2	0.208518	0.210516	0.196326	0.198798	0.221388	0.222783	0.195768	0.198934		50.2	0.145684	0.147132	0.145349	0.146928	0.144561	0.145824	0.115166	0.117076
50.6	0	0		50.6	0	0		50.6	0.208518	0.210516	64.4579	61.8877		50.6	0.250708	0.322846		50.6	0.208518	0.210516	0.196326	0.198798	0.221388	0.222783	0.195768	0.198934		50.6	0.145684	0.147132	0.145349	0.146928	0.144561	0.145824	0.115166	0.117076
51	0	0		51	0	0		51	0.208518	0.210516	64.4579	61.8877		51	0.250708	0.322846		51	0.208518	0.210516	0.196326	0.198798	0.221388	0.222783	0.195768	0.198934		51	0.145684	0.147132	0.145349	0.146928	0.144561	0.145824	0.115166	0.117076
51.4	0	0		51.4	0	0		51.4	0.208518	0.210516	64.4579	61.8877		51.4	0.250708	0.322846		51.4	0.208518	0.210516	0.196326	0.198798	0.221388	0.222783	0.195768	0.198934		51.4	0.145684	0.147132	0.145349	0.146928	0.144561	0.145824	0.115166	0.117076
51.8	0	0		51.8	0	0		51.8	0.208518	0.210516	64.4579	61.8877		51.8	0.250708	0.322846		51.8	0.208518	0.210516	0.196326	0.198798	0.221388	0.222783	0.195768	0.198934		51.8	0.145684	0.147132	0.145349	0.146928	0.144561	0.145824	0.115166	0.117076
52.2	0	0		52.2	0	0		52.2	0.208518	0.210516	64.4579	61.8877		52.2	0.250708	0.322846		52.2	0.208518	0.210516	0.196326	0.198798	0.221388	0.222783	0.195768	0.198934		52.2	0.145684	0.147132	0.145349	0.146928	0.144561	0.145824	0.115166	0.117076
52.6	0	0		52.6	0	0		52.6	0.208518	0.210516	64.4579	61.8877		52.6	0.250708	0.322846		52.6	0.208518	0.210516	0.196326	0.198798	0.221388	0.222783	0.195768	0.198934		52.6	0.145684	0.147132	0.145349	0.146928	0.144561	0.145824	0.115166	0.117076
53	0	0		53	0	0		53	0.208518	0.210516	64.4579	61.8877		53	0.250708	0.322846		53	0.208518	0.210516	0.196326	0.198798	0.221388	0.222783	0.195768	0.198934		53	0.145684	0.147132	0.145349	0.146928	0.144561	0.145824	0.115166	0.117076
53.4	0	0		53.4	0	0		53.4	0.208518	0.210516	64.4579	61.8877		53.4	0.250708	0.322846		53.4	0.208518	0.210516	0.196326	0.198798	0.221388	0.222783	0.195768	0.198934		53.4	0.145684	0.147132	0.145349	0.146928	0.144561	0.145824	0.115166	0.117076
53.8	0	0		53.8	0	0		53.8	0.208518	0.210516	64.4579	61.8877		53.8	0.250708	0.322846		53.8	0.208518	0.210516	0.196326	0.198798	0.221388	0.222783	0.195768	0.198934		53.8	0.145684	0.147132	0.145349	0.146928	0.144561	0.145824	0.115166	0.117076
54.2	0	0		54.2	0	0		54.2	0.208518	0.210516	64.4579	61.8877		54.2	0.250708	0.322846		54.2	0.208518	0.210516	0.196326	0.198798	0.221388	0.222783	0.195768	0.198934		54.2	0.145684	0.147132	0.145349	0.146928	0.144561	0.145824	0.115166	0.117076
54.6	0	0		54.6	0	0		54.6	0.208518	0.210516	64.4579	61.8877		54.6	0.250708	0.322846		54.6	0.208518	0.210516	0.196326	0.198798	0.221388	0.222783	0.195768	0.198934		54.6	0.145684	0.147132	0.145349	0.146928	0.144561	0.145824	0.115166	0.117076
55	0	0		55	0	0		55	0.208518	0.210516	64.4579	61.8877		55	0.250708	0.322846		55	0.208518	0.210516	0.196326	0.198798	0.221388	0.222783	0.195768	0.198934		55	0.145684	0.147132	0.145349	0.146928	0.144561	0.145824	0.115166	0.117076
55.4	0	0		55.4	0	0		55.4	0.208518	0.210516	64.4579	61.8877		55.4	0.250708	0.322846		55.4	0.208518	0.210516	0.196326	0.198798	0.221388	0.222783	0.195768	0.198934		55.4	0.145684	0.147132	0.145349	0.146928	0.144561	0.145824	0.115166	0.117076
55.8	0	0		55.8	0	0		55.8	0.208518	0.210516	64.4579	61.8877		55.8	0.250708	0.322846		55.8	0.208518	0.210516	0.196326	0.198798	0.221388	0.222783	0.195768	0.198934		55.8	0.145684	0.147132	0.145349	0.146928	0.144561	0.145824	0.115166	0.117076
56.2	0	0		56.2	0	0		56.2	0.208518	0.210516	64.4579	61.8877		56.2	0.250708	0.322846		56.2	0.208518	0.210516	0.196326	0.198798	0.221388	0.222783	0.195768	0.198934		56.2	0.145684	0.147132	0.145349	0.146928	0.144561	0.145824	0.115166	0.117076
56.6	0	0		56.6	0	0		56.6	0.208518	0.210516	64.4579	61.8877		56.6	0.250708	0.322846		56.6	0.208518	0.210516	0.196326	0.198798	0.221388	0.222783	0.195768	0.198934		56.6	0.145684	0.147132	0.145349	0.146928	0.144561	0.145824	0.115166	0.117076
57	0	0		57	0	0		57	0.208518	0.210516	64.4579	61.8877		57	0.250708	0.322846		57	0.208518	0.210516	0.196326	0.198798	0.221388	0.222783	0.195768	0.198934		57	0.145684	0.147132	0.145349	0.146928	0.144561	0.145824	0.115166	0.117076
57.4	0	0		57.4	0	0		57.4	0.208518	0.210516	64.4579	61.8877		57.4	0.250708	0.322846		57.4	0.208518	0.210516	0.196326	0.198798	0.221388	0.222783	0.195768	0.198934		57.4	0.145684	0.147132	0.145349	0.146928	0.144561	0.145824	0.115166	0.117076
57.8	0	0		57.8	0	0		57.8	0.208518	0.210516	64.4579	61.8877		57.8	0.250708	0.322846		57.8	0.208518	0.210516	0.196326	0.198798	0.221388	0.222783	0.195768	0.198934		57.8	0.145684	0.147132	0.145349	0.146928	0.144561	0.145824	0.115166	0.117076
58.2	0	0		58.2	0	0		58.2	0.208518	0.210516	64.4579	61.8877		58.2	0.250708	0.322846		58.2	0.208518	0.210516	0.196326	0.198798	0.221388	0.222783	0.195768	0.198934		58.2	0.145684	0.147132	0.145349	0.146928	0.144561	0.145824	0.115166	0.117076
58.6	0	0		58.6	0	0		58.6	0.208518	0.210516	64.4579	61.8877		58.6	0.250708	0.322846		58.6	0.208518	0.210516	0.196326	0.198798	0.221388	0.222783	0.195768	0.198934		58.6	0.145684	0.147132	0.145349	0.146928	0.144561	0.145824	0.115166	0.117076
59	0	0		59	0	0		59	0.208518	0.210516	64.4579	61.8877		59	0.250708	0.322846		59	0.208518	0.210516	0.196326	0.198798	0.221388	0.222783	0.195768	0.198934		59	0.145684	0.147132	0.145349	0.146928	0.144561	0.145824	0.115166	0.117076
59.4	0	0		59.4	0	0		59.4	0.208518	0.210516	64.4579	61.8877		59.4	0.250708	0.322846		59.4	0.208518	0.210516	0.196326	0.198798	0.221388	0.222783	0.195768	0.198934		59.4	0.145684	0.147132	0.145349	0.146928	0.144561	0.145824	0.115166	0.117076
59.8	0	0		59.8	0	0		59.8	0.208518	0.210516	64.4579	61.8877		59.8	0.250708	0.322846		59.8	0.208518	0.210516	0.196326	0.198798	0.221388	0.222783	0.195768	0.198934		59.8	0.145684	0.147132	0.145349	0.146928	0.144561	0.145824	0.115166	0.117076
