# Supplementary material for: Asymmetric Interplay Between K+ and Blocker and Atomistic Parameters From Physiological Experiments Quantify K+ Channel Blocker Release
Source: Front Physiol. 2021 Oct 29;12:737834. doi: 10.3389/fphys.2021.737834 (PMC8586521; doi:10.3389/fphys.2021.737834)
Supplement: Supplementary file 3 [file Data_Sheet_2.zip]

Archive with 36 entries (31 files):
- Structures+Parameters/
- Structures+Parameters/1K4C/
- Structures+Parameters/1K4C/1K4C_co_cage.atq
- Structures+Parameters/1K4C/1K4C_co_cage.pdb
- Structures+Parameters/1K4C/1K4C_co_cage_charge_mod.atq
- Structures+Parameters/1K4C/1K4C_TBA_co_cage.atq
- Structures+Parameters/1K4C/1K4C_TBA_co_cage.pdb
- Structures+Parameters/1K4C/1K4C_TBA_co_cage_charge_mod.atq
- Structures+Parameters/2HVK/
- Structures+Parameters/2HVK/2HVK.atq
- Structures+Parameters/2HVK/2HVK.pdb
- Structures+Parameters/2HVK/2HVK_charge_mod.atq
- Structures+Parameters/2HVK/2HVK_co_cage.atq
- Structures+Parameters/2HVK/2HVK_co_cage.pdb
- Structures+Parameters/2HVK/2HVK_co_cage_charge_mod.atq
- Structures+Parameters/2HVK/2HVK_co_cage_TBA.atq
- Structures+Parameters/2HVK/2HVK_co_cage_TBA.pdb
- Structures+Parameters/2HVK/2HVK_co_cage_TBA_charge_mod.atq
- Structures+Parameters/2HVK/2HVK_TBA.atq
- Structures+Parameters/2HVK/2HVK_TBA.pdb
- Structures+Parameters/2HVK/2HVK_TBA_charge_mod.atq
- Structures+Parameters/3ZRS/
- Structures+Parameters/3ZRS/3ZRS_co_cage.atq
- Structures+Parameters/3ZRS/3ZRS_co_cage.pdb
- Structures+Parameters/3ZRS/3ZRS_co_cage_charge_mod.atq
- Structures+Parameters/3ZRS/3ZRS_co_cage_tba.atq
- Structures+Parameters/3ZRS/3ZRS_co_cage_tba.pdb
- Structures+Parameters/3ZRS/3ZRS_co_cage_tba_charge_mod.atq
- Structures+Parameters/info.txt
- Structures+Parameters/PBCV1/
- Structures+Parameters/PBCV1/PBCV1_co_cage.atq
- Structures+Parameters/PBCV1/PBCV1_co_cage.pdb
- Structures+Parameters/PBCV1/PBCV1_co_cage_charge_mod.atq
- Structures+Parameters/PBCV1/PBCV1_co_cage_tba.atq
- Structures+Parameters/PBCV1/PBCV1_co_cage_tba.pdb
- Structures+Parameters/PBCV1/PBCV1_co_cage_tba_charge_mod.atq
