# Supplementary material for: Asymmetric Interplay Between K+ and Blocker and Atomistic Parameters From Physiological Experiments Quantify K+ Channel Blocker Release
Source: Front Physiol. 2021 Oct 29;12:737834. doi: 10.3389/fphys.2021.737834 (PMC8586521; doi:10.3389/fphys.2021.737834)
Supplement: Supplementary file 3 [file Data_Sheet_2.zip › Structures+Parameters/1K4C/1K4C_co_cage.pdb]

CRYST1    0.000    0.000    0.000  90.00  90.00  90.00 P 1           1
ATOM      1  C   THR X   2      -3.987  -3.889   2.791  1.00  0.00           C
ATOM      2  O   THR X   2      -3.822  -2.767   2.324  1.00  0.00           O
ATOM      3  C   THR X   3      -2.161  -2.717   5.139  1.00  0.00           C
ATOM      4  O   THR X   3      -1.279  -1.892   5.374  1.00  0.00           O
ATOM      5  C   VAL X   4      -2.866  -1.830   7.991  1.00  0.00           C
ATOM      6  O   VAL X   4      -2.161  -0.934   8.460  1.00  0.00           O
ATOM      7  C   GLY X   5      -2.315  -2.479  10.980  1.00  0.00           C
ATOM      8  O   GLY X   5      -1.294  -1.952  11.450  1.00  0.00           O
ATOM      9  C   TYR X   6      -2.848  -1.853  13.873  1.00  0.00           C
ATOM     10  O   TYR X   6      -2.364  -0.978  14.570  1.00  0.00           O
ATOM     11  C   GLY X   7      -2.686  -4.030  16.368  1.00  0.00           C
ATOM     12  O   GLY X   7      -2.189  -4.299  17.460  1.00  0.00           O
ATOM     13  C   THR X  11       3.954   3.860   2.775  1.00  0.00           C
ATOM     14  O   THR X  11       3.955   2.685   2.440  1.00  0.00           O
ATOM     15  C   THR X  12       2.135   2.691   5.130  1.00  0.00           C
ATOM     16  O   THR X  12       1.273   1.857   5.330  1.00  0.00           O
ATOM     17  C   VAL X  13       2.850   1.808   7.980  1.00  0.00           C
ATOM     18  O   VAL X  13       2.276   0.885   8.524  1.00  0.00           O
ATOM     19  C   GLY X  14       2.307   2.460  10.969  1.00  0.00           C
ATOM     20  O   GLY X  14       1.295   2.067  11.514  1.00  0.00           O
ATOM     21  C   TYR X  15       2.849   1.837  13.862  1.00  0.00           C
ATOM     22  O   TYR X  15       2.508   0.985  14.672  1.00  0.00           O
ATOM     23  C   GLY X  16       2.695   4.017  16.355  1.00  0.00           C
ATOM     24  O   GLY X  16       2.205   4.309  17.443  1.00  0.00           O
ATOM     25  C   THR X  20       3.866  -3.991   2.772  1.00  0.00           C
ATOM     26  O   THR X  20       2.736  -3.819   2.314  1.00  0.00           O
ATOM     27  C   THR X  21       2.691  -2.155   5.120  1.00  0.00           C
ATOM     28  O   THR X  21       1.867  -1.279   5.369  1.00  0.00           O
ATOM     29  C   VAL X  22       1.782  -2.877   7.979  1.00  0.00           C
ATOM     30  O   VAL X  22       0.915  -2.164   8.455  1.00  0.00           O
ATOM     31  C   GLY X  23       2.455  -2.305  10.950  1.00  0.00           C
ATOM     32  O   GLY X  23       1.939  -1.300  11.445  1.00  0.00           O
ATOM     33  C   TYR X  24       1.824  -2.859  13.841  1.00  0.00           C
ATOM     34  O   TYR X  24       0.972  -2.374  14.565  1.00  0.00           O
ATOM     35  C   GLY X  25       3.988  -2.682  16.361  1.00  0.00           C
ATOM     36  O   GLY X  25       4.300  -2.201  17.449  1.00  0.00           O
ATOM     37  C   THR X  29      -3.891   3.956   2.787  1.00  0.00           C
ATOM     38  O   THR X  29      -2.726   3.914   2.422  1.00  0.00           O
ATOM     39  C   THR X  30      -2.717   2.135   5.138  1.00  0.00           C
ATOM     40  O   THR X  30      -1.881   1.275   5.340  1.00  0.00           O
ATOM     41  C   VAL X  31      -1.828   2.846   7.987  1.00  0.00           C
ATOM     42  O   VAL X  31      -0.912   2.231   8.500  1.00  0.00           O
ATOM     43  C   GLY X  32      -2.474   2.301  10.977  1.00  0.00           C
ATOM     44  O   GLY X  32      -2.066   1.290  11.514  1.00  0.00           O
ATOM     45  C   TYR X  33      -1.844   2.841  13.869  1.00  0.00           C
ATOM     46  O   TYR X  33      -0.990   2.506  14.679  1.00  0.00           O
ATOM     47  C   GLY X  34      -4.019   2.683  16.366  1.00  0.00           C
ATOM     48  O   GLY X  34      -4.315   2.191  17.451  1.00  0.00           O
END
