# Supplementary material for: Asymmetric Interplay Between K+ and Blocker and Atomistic Parameters From Physiological Experiments Quantify K+ Channel Blocker Release
Source: Front Physiol. 2021 Oct 29;12:737834. doi: 10.3389/fphys.2021.737834 (PMC8586521; doi:10.3389/fphys.2021.737834)
Supplement: Supplementary file 3 [file Data_Sheet_2.zip › Structures+Parameters/2HVK/2HVK.atq]

FILE 2HVK.atq
NQUAL 3
charge
sigma
epsilon
ATOM      1  N      -0.30000000000000    3.29632525711926    1.38953995898798
ATOM      2  HT1     0.33000000000000    0.40001352444501    0.31959419056724
ATOM      3  HT2     0.33000000000000    0.40001352444501    0.31959419056724
ATOM      4  HT3     0.33000000000000    0.40001352444501    0.31959419056724
ATOM      5  CA      0.21000000000000    4.05358916753854    0.13895399589880
ATOM      6  HA      0.10000000000000    2.35197261589050    0.15284939548868
ATOM      7  CB      0.05000000000000    3.87540942391048    0.38212348872169
ATOM      8  HB1     0.09000000000000    2.35197261589050    0.15284939548868
ATOM      9  HB2     0.09000000000000    2.35197261589050    0.15284939548868
ATOM     10  OG     -0.66000000000000    3.15378146221680    1.05674513881036
ATOM     11  HG1     0.43000000000000    0.40001352444501    0.31959419056724
ATOM     12  C       0.51000000000000    3.56359487256136    0.76424697744339
ATOM     13  O      -0.51000000000000    3.02905564167715    0.83372397539279
ATOM     14  N      -0.47000000000000    3.29632525711926    1.38953995898798
ATOM     15  HN      0.31000000000000    0.40001352444501    0.31959419056724
ATOM     16  CA      0.07000000000000    4.05358916753854    0.13895399589880
ATOM     17  HA      0.09000000000000    2.35197261589050    0.15284939548868
ATOM     18  CB     -0.27000000000000    3.67050271873820    0.55581598359519
ATOM     19  HB1     0.09000000000000    2.35197261589050    0.15284939548868
ATOM     20  HB2     0.09000000000000    2.35197261589050    0.15284939548868
ATOM     21  HB3     0.09000000000000    2.35197261589050    0.15284939548868
ATOM     22  C       0.51000000000000    3.56359487256136    0.76424697744339
ATOM     23  O      -0.51000000000000    3.02905564167715    0.83372397539279
ATOM     24  N      -0.47000000000000    3.29632525711926    1.38953995898798
ATOM     25  HN      0.31000000000000    0.40001352444501    0.31959419056724
ATOM     26  CA      0.07000000000000    4.05358916753854    0.13895399589880
ATOM     27  HA      0.09000000000000    2.35197261589050    0.15284939548868
ATOM     28  CB     -0.18000000000000    3.87540942391048    0.38212348872169
ATOM     29  HB1     0.09000000000000    2.35197261589050    0.15284939548868
ATOM     30  HB2     0.09000000000000    2.35197261589050    0.15284939548868
ATOM     31  CG     -0.09000000000000    4.05358916753854    0.13895399589880
ATOM     32  HG      0.09000000000000    2.35197261589050    0.15284939548868
ATOM     33  CD1    -0.27000000000000    3.67050271873820    0.55581598359519
ATOM     34  HD11    0.09000000000000    2.35197261589050    0.15284939548868
ATOM     35  HD12    0.09000000000000    2.35197261589050    0.15284939548868
ATOM     36  HD13    0.09000000000000    2.35197261589050    0.15284939548868
ATOM     37  CD2    -0.27000000000000    3.67050271873820    0.55581598359519
ATOM     38  HD21    0.09000000000000    2.35197261589050    0.15284939548868
ATOM     39  HD22    0.09000000000000    2.35197261589050    0.15284939548868
ATOM     40  HD23    0.09000000000000    2.35197261589050    0.15284939548868
ATOM     41  C       0.51000000000000    3.56359487256136    0.76424697744339
ATOM     42  O      -0.51000000000000    3.02905564167715    0.83372397539279
ATOM     43  N      -0.47000000000000    3.29632525711926    1.38953995898798
ATOM     44  HN      0.31000000000000    0.40001352444501    0.31959419056724
ATOM     45  CA      0.07000000000000    4.05358916753854    0.13895399589880
ATOM     46  HA      0.09000000000000    2.35197261589050    0.15284939548868
ATOM     47  CB     -0.09000000000000    3.87540942391048    0.38212348872169
ATOM     48  HB1     0.09000000000000    2.35197261589050    0.15284939548868
ATOM     49  HB2     0.09000000000000    2.35197261589050    0.15284939548868
ATOM     50  ND1    -0.36000000000000    3.29632525711926    1.38953995898798
ATOM     51  HD1     0.32000000000000    0.40001352444501    0.31959419056724
ATOM     52  CG     -0.05000000000000    3.20723538530522    0.34738498974700
ATOM     53  CE1     0.25000000000000    3.20723538530522    0.34738498974700
ATOM     54  HE1     0.13000000000000    1.60361769265261    0.31959419056724
ATOM     55  NE2    -0.70000000000000    3.29632525711926    1.38953995898798
ATOM     56  CD2     0.22000000000000    3.20723538530522    0.34738498974700
ATOM     57  HD2     0.10000000000000    2.61567863646004    0.05419205840053
ATOM     58  C       0.51000000000000    3.56359487256136    0.76424697744339
ATOM     59  O      -0.51000000000000    3.02905564167715    0.83372397539279
ATOM     60  N      -0.47000000000000    3.29632525711926    1.38953995898798
ATOM     61  HN      0.31000000000000    0.40001352444501    0.31959419056724
ATOM     62  CA      0.07000000000000    4.05358916753854    0.13895399589880
ATOM     63  HA      0.09000000000000    2.35197261589050    0.15284939548868
ATOM     64  CB     -0.18000000000000    3.87540942391048    0.38212348872169
ATOM     65  HB1     0.09000000000000    2.35197261589050    0.15284939548868
ATOM     66  HB2     0.09000000000000    2.35197261589050    0.15284939548868
ATOM     67  CG     -0.03000000000000    3.55005321204562    0.48633898564579
ATOM     68  CD1     0.03500000000000    3.55005321204562    0.48633898564579
ATOM     69  HD1     0.11500000000000    2.42003727795642    0.20843099384820
ATOM     70  NE1    -0.61000000000000    3.29632525711926    1.38953995898798
ATOM     71  HE1     0.38000000000000    0.40001352444501    0.31959419056724
ATOM     72  CE2     0.13000000000000    3.20723538530522    0.62529298154459
ATOM     73  CD2    -0.02000000000000    3.20723538530522    0.62529298154459
ATOM     74  CE3    -0.11500000000000    3.55005321204562    0.48633898564579
ATOM     75  HE3     0.11500000000000    2.42003727795642    0.20843099384820
ATOM     76  CZ3    -0.11500000000000    3.55005321204562    0.48633898564579
ATOM     77  HZ3     0.11500000000000    2.42003727795642    0.20843099384820
ATOM     78  CZ2    -0.11500000000000    3.55005321204562    0.48633898564579
ATOM     79  HZ2     0.11500000000000    2.42003727795642    0.20843099384820
ATOM     80  CH2    -0.11500000000000    3.55005321204562    0.48633898564579
ATOM     81  HH2     0.11500000000000    2.42003727795642    0.20843099384820
ATOM     82  C       0.51000000000000    3.56359487256136    0.76424697744339
ATOM     83  O      -0.51000000000000    3.02905564167715    0.83372397539279
ATOM     84  N      -0.47000000000000    3.29632525711926    1.38953995898798
ATOM     85  HN      0.31000000000000    0.40001352444501    0.31959419056724
ATOM     86  CA      0.07000000000000    4.05358916753854    0.13895399589880
ATOM     87  HA      0.09000000000000    2.35197261589050    0.15284939548868
ATOM     88  CB     -0.18000000000000    3.87540942391048    0.38212348872169
ATOM     89  HB1     0.09000000000000    2.35197261589050    0.15284939548868
ATOM     90  HB2     0.09000000000000    2.35197261589050    0.15284939548868
ATOM     91  CG     -0.18000000000000    3.87540942391048    0.38212348872169
ATOM     92  HG1     0.09000000000000    2.35197261589050    0.15284939548868
ATOM     93  HG2     0.09000000000000    2.35197261589050    0.15284939548868
ATOM     94  CD      0.20000000000000    3.87540942391048    0.38212348872169
ATOM     95  HD1     0.09000000000000    2.35197261589050    0.15284939548868
ATOM     96  HD2     0.09000000000000    2.35197261589050    0.15284939548868
ATOM     97  NE     -0.70000000000000    3.29632525711926    1.38953995898798
ATOM     98  HE      0.44000000000000    0.40001352444501    0.31959419056724
ATOM     99  CZ      0.64000000000000    3.56359487256136    0.76424697744339
ATOM    100  NH1    -0.80000000000000    3.29632525711926    1.38953995898798
ATOM    101  HH11    0.46000000000000    0.40001352444501    0.31959419056724
ATOM    102  HH12    0.46000000000000    0.40001352444501    0.31959419056724
ATOM    103  NH2    -0.80000000000000    3.29632525711926    1.38953995898798
ATOM    104  HH21    0.46000000000000    0.40001352444501    0.31959419056724
ATOM    105  HH22    0.46000000000000    0.40001352444501    0.31959419056724
ATOM    106  C       0.51000000000000    3.56359487256136    0.76424697744339
ATOM    107  O      -0.51000000000000    3.02905564167715    0.83372397539279
ATOM    108  N      -0.47000000000000    3.29632525711926    1.38953995898798
ATOM    109  HN      0.31000000000000    0.40001352444501    0.31959419056724
ATOM    110  CA      0.07000000000000    4.05358916753854    0.13895399589880
ATOM    111  HA      0.09000000000000    2.35197261589050    0.15284939548868
ATOM    112  CB     -0.27000000000000    3.67050271873820    0.55581598359519
ATOM    113  HB1     0.09000000000000    2.35197261589050    0.15284939548868
ATOM    114  HB2     0.09000000000000    2.35197261589050    0.15284939548868
ATOM    115  HB3     0.09000000000000    2.35197261589050    0.15284939548868
ATOM    116  C       0.51000000000000    3.56359487256136    0.76424697744339
ATOM    117  O      -0.51000000000000    3.02905564167715    0.83372397539279
ATOM    118  N      -0.47000000000000    3.29632525711926    1.38953995898798
ATOM    119  HN      0.31000000000000    0.40001352444501    0.31959419056724
ATOM    120  CA      0.07000000000000    4.05358916753854    0.13895399589880
ATOM    121  HA      0.09000000000000    2.35197261589050    0.15284939548868
ATOM    122  CB     -0.27000000000000    3.67050271873820    0.55581598359519
ATOM    123  HB1     0.09000000000000    2.35197261589050    0.15284939548868
ATOM    124  HB2     0.09000000000000    2.35197261589050    0.15284939548868
ATOM    125  HB3     0.09000000000000    2.35197261589050    0.15284939548868
ATOM    126  C       0.51000000000000    3.56359487256136    0.76424697744339
ATOM    127  O      -0.51000000000000    3.02905564167715    0.83372397539279
ATOM    128  N      -0.47000000000000    3.29632525711926    1.38953995898798
ATOM    129  HN      0.31000000000000    0.40001352444501    0.31959419056724
ATOM    130  CA     -0.02000000000000    3.87540942391048    0.38212348872169
ATOM    131  HA1     0.09000000000000    2.35197261589050    0.15284939548868
ATOM    132  HA2     0.09000000000000    2.35197261589050    0.15284939548868
ATOM    133  C       0.51000000000000    3.56359487256136    0.76424697744339
ATOM    134  O      -0.51000000000000    3.02905564167715    0.83372397539279
ATOM    135  N      -0.47000000000000    3.29632525711926    1.38953995898798
ATOM    136  HN      0.31000000000000    0.40001352444501    0.31959419056724
ATOM    137  CA      0.07000000000000    4.05358916753854    0.13895399589880
ATOM    138  HA      0.09000000000000    2.35197261589050    0.15284939548868
ATOM    139  CB     -0.27000000000000    3.67050271873820    0.55581598359519
ATOM    140  HB1     0.09000000000000    2.35197261589050    0.15284939548868
ATOM    141  HB2     0.09000000000000    2.35197261589050    0.15284939548868
ATOM    142  HB3     0.09000000000000    2.35197261589050    0.15284939548868
ATOM    143  C       0.51000000000000    3.56359487256136    0.76424697744339
ATOM    144  O      -0.51000000000000    3.02905564167715    0.83372397539279
ATOM    145  N      -0.47000000000000    3.29632525711926    1.38953995898798
ATOM    146  HN      0.31000000000000    0.40001352444501    0.31959419056724
ATOM    147  CA      0.07000000000000    4.05358916753854    0.13895399589880
ATOM    148  HA      0.09000000000000    2.35197261589050    0.15284939548868
ATOM    149  CB     -0.27000000000000    3.67050271873820    0.55581598359519
ATOM    150  HB1     0.09000000000000    2.35197261589050    0.15284939548868
ATOM    151  HB2     0.09000000000000    2.35197261589050    0.15284939548868
ATOM    152  HB3     0.09000000000000    2.35197261589050    0.15284939548868
ATOM    153  C       0.51000000000000    3.56359487256136    0.76424697744339
ATOM    154  O      -0.51000000000000    3.02905564167715    0.83372397539279
ATOM    155  N      -0.47000000000000    3.29632525711926    1.38953995898798
ATOM    156  HN      0.31000000000000    0.40001352444501    0.31959419056724
ATOM    157  CA      0.07000000000000    4.05358916753854    0.13895399589880
ATOM    158  HA      0.09000000000000    2.35197261589050    0.15284939548868
ATOM    159  CB      0.14000000000000    4.05358916753854    0.13895399589880
ATOM    160  HB      0.09000000000000    2.35197261589050    0.15284939548868
ATOM    161  OG1    -0.66000000000000    3.15378146221680    1.05674513881036
ATOM    162  HG1     0.43000000000000    0.40001352444501    0.31959419056724
ATOM    163  CG2    -0.27000000000000    3.67050271873820    0.55581598359519
ATOM    164  HG21    0.09000000000000    2.35197261589050    0.15284939548868
ATOM    165  HG22    0.09000000000000    2.35197261589050    0.15284939548868
ATOM    166  HG23    0.09000000000000    2.35197261589050    0.15284939548868
ATOM    167  C       0.51000000000000    3.56359487256136    0.76424697744339
ATOM    168  O      -0.51000000000000    3.02905564167715    0.83372397539279
ATOM    169  N      -0.47000000000000    3.29632525711926    1.38953995898798
ATOM    170  HN      0.31000000000000    0.40001352444501    0.31959419056724
ATOM    171  CA      0.07000000000000    4.05358916753854    0.13895399589880
ATOM    172  HA      0.09000000000000    2.35197261589050    0.15284939548868
ATOM    173  CB     -0.09000000000000    4.05358916753854    0.13895399589880
ATOM    174  HB      0.09000000000000    2.35197261589050    0.15284939548868
ATOM    175  CG1    -0.27000000000000    3.67050271873820    0.55581598359519
ATOM    176  HG11    0.09000000000000    2.35197261589050    0.15284939548868
ATOM    177  HG12    0.09000000000000    2.35197261589050    0.15284939548868
ATOM    178  HG13    0.09000000000000    2.35197261589050    0.15284939548868
ATOM    179  CG2    -0.27000000000000    3.67050271873820    0.55581598359519
ATOM    180  HG21    0.09000000000000    2.35197261589050    0.15284939548868
ATOM    181  HG22    0.09000000000000    2.35197261589050    0.15284939548868
ATOM    182  HG23    0.09000000000000    2.35197261589050    0.15284939548868
ATOM    183  C       0.51000000000000    3.56359487256136    0.76424697744339
ATOM    184  O      -0.51000000000000    3.02905564167715    0.83372397539279
ATOM    185  N      -0.47000000000000    3.29632525711926    1.38953995898798
ATOM    186  HN      0.31000000000000    0.40001352444501    0.31959419056724
ATOM    187  CA      0.07000000000000    4.05358916753854    0.13895399589880
ATOM    188  HA      0.09000000000000    2.35197261589050    0.15284939548868
ATOM    189  CB     -0.18000000000000    3.87540942391048    0.38212348872169
ATOM    190  HB1     0.09000000000000    2.35197261589050    0.15284939548868
ATOM    191  HB2     0.09000000000000    2.35197261589050    0.15284939548868
ATOM    192  CG     -0.09000000000000    4.05358916753854    0.13895399589880
ATOM    193  HG      0.09000000000000    2.35197261589050    0.15284939548868
ATOM    194  CD1    -0.27000000000000    3.67050271873820    0.55581598359519
ATOM    195  HD11    0.09000000000000    2.35197261589050    0.15284939548868
ATOM    196  HD12    0.09000000000000    2.35197261589050    0.15284939548868
ATOM    197  HD13    0.09000000000000    2.35197261589050    0.15284939548868
ATOM    198  CD2    -0.27000000000000    3.67050271873820    0.55581598359519
ATOM    199  HD21    0.09000000000000    2.35197261589050    0.15284939548868
ATOM    200  HD22    0.09000000000000    2.35197261589050    0.15284939548868
ATOM    201  HD23    0.09000000000000    2.35197261589050    0.15284939548868
ATOM    202  C       0.51000000000000    3.56359487256136    0.76424697744339
ATOM    203  O      -0.51000000000000    3.02905564167715    0.83372397539279
ATOM    204  N      -0.47000000000000    3.29632525711926    1.38953995898798
ATOM    205  HN      0.31000000000000    0.40001352444501    0.31959419056724
ATOM    206  CA      0.07000000000000    4.05358916753854    0.13895399589880
ATOM    207  HA      0.09000000000000    2.35197261589050    0.15284939548868
ATOM    208  CB     -0.18000000000000    3.87540942391048    0.38212348872169
ATOM    209  HB1     0.09000000000000    2.35197261589050    0.15284939548868
ATOM    210  HB2     0.09000000000000    2.35197261589050    0.15284939548868
ATOM    211  CG     -0.09000000000000    4.05358916753854    0.13895399589880
ATOM    212  HG      0.09000000000000    2.35197261589050    0.15284939548868
ATOM    213  CD1    -0.27000000000000    3.67050271873820    0.55581598359519
ATOM    214  HD11    0.09000000000000    2.35197261589050    0.15284939548868
ATOM    215  HD12    0.09000000000000    2.35197261589050    0.15284939548868
ATOM    216  HD13    0.09000000000000    2.35197261589050    0.15284939548868
ATOM    217  CD2    -0.27000000000000    3.67050271873820    0.55581598359519
ATOM    218  HD21    0.09000000000000    2.35197261589050    0.15284939548868
ATOM    219  HD22    0.09000000000000    2.35197261589050    0.15284939548868
ATOM    220  HD23    0.09000000000000    2.35197261589050    0.15284939548868
ATOM    221  C       0.51000000000000    3.56359487256136    0.76424697744339
ATOM    222  O      -0.51000000000000    3.02905564167715    0.83372397539279
ATOM    223  N      -0.47000000000000    3.29632525711926    1.38953995898798
ATOM    224  HN      0.31000000000000    0.40001352444501    0.31959419056724
ATOM    225  CA      0.07000000000000    4.05358916753854    0.13895399589880
ATOM    226  HA      0.09000000000000    2.35197261589050    0.15284939548868
ATOM    227  CB     -0.09000000000000    4.05358916753854    0.13895399589880
ATOM    228  HB      0.09000000000000    2.35197261589050    0.15284939548868
ATOM    229  CG1    -0.27000000000000    3.67050271873820    0.55581598359519
ATOM    230  HG11    0.09000000000000    2.35197261589050    0.15284939548868
ATOM    231  HG12    0.09000000000000    2.35197261589050    0.15284939548868
ATOM    232  HG13    0.09000000000000    2.35197261589050    0.15284939548868
ATOM    233  CG2    -0.27000000000000    3.67050271873820    0.55581598359519
ATOM    234  HG21    0.09000000000000    2.35197261589050    0.15284939548868
ATOM    235  HG22    0.09000000000000    2.35197261589050    0.15284939548868
ATOM    236  HG23    0.09000000000000    2.35197261589050    0.15284939548868
ATOM    237  C       0.51000000000000    3.56359487256136    0.76424697744339
ATOM    238  O      -0.51000000000000    3.02905564167715    0.83372397539279
ATOM    239  N      -0.47000000000000    3.29632525711926    1.38953995898798
ATOM    240  HN      0.31000000000000    0.40001352444501    0.31959419056724
ATOM    241  CA      0.07000000000000    4.05358916753854    0.13895399589880
ATOM    242  HA      0.09000000000000    2.35197261589050    0.15284939548868
ATOM    243  CB     -0.09000000000000    4.05358916753854    0.13895399589880
ATOM    244  HB      0.09000000000000    2.35197261589050    0.15284939548868
ATOM    245  CG2    -0.27000000000000    3.67050271873820    0.55581598359519
ATOM    246  HG21    0.09000000000000    2.35197261589050    0.15284939548868
ATOM    247  HG22    0.09000000000000    2.35197261589050    0.15284939548868
ATOM    248  HG23    0.09000000000000    2.35197261589050    0.15284939548868
ATOM    249  CG1    -0.18000000000000    3.87540942391048    0.38212348872169
ATOM    250  HG11    0.09000000000000    2.35197261589050    0.15284939548868
ATOM    251  HG12    0.09000000000000    2.35197261589050    0.15284939548868
ATOM    252  CD     -0.27000000000000    3.67050271873820    0.55581598359519
ATOM    253  HD1     0.09000000000000    2.35197261589050    0.15284939548868
ATOM    254  HD2     0.09000000000000    2.35197261589050    0.15284939548868
ATOM    255  HD3     0.09000000000000    2.35197261589050    0.15284939548868
ATOM    256  C       0.51000000000000    3.56359487256136    0.76424697744339
ATOM    257  O      -0.51000000000000    3.02905564167715    0.83372397539279
ATOM    258  N      -0.47000000000000    3.29632525711926    1.38953995898798
ATOM    259  HN      0.31000000000000    0.40001352444501    0.31959419056724
ATOM    260  CA      0.07000000000000    4.05358916753854    0.13895399589880
ATOM    261  HA      0.09000000000000    2.35197261589050    0.15284939548868
ATOM    262  CB     -0.09000000000000    4.05358916753854    0.13895399589880
ATOM    263  HB      0.09000000000000    2.35197261589050    0.15284939548868
ATOM    264  CG1    -0.27000000000000    3.67050271873820    0.55581598359519
ATOM    265  HG11    0.09000000000000    2.35197261589050    0.15284939548868
ATOM    266  HG12    0.09000000000000    2.35197261589050    0.15284939548868
ATOM    267  HG13    0.09000000000000    2.35197261589050    0.15284939548868
ATOM    268  CG2    -0.27000000000000    3.67050271873820    0.55581598359519
ATOM    269  HG21    0.09000000000000    2.35197261589050    0.15284939548868
ATOM    270  HG22    0.09000000000000    2.35197261589050    0.15284939548868
ATOM    271  HG23    0.09000000000000    2.35197261589050    0.15284939548868
ATOM    272  C       0.51000000000000    3.56359487256136    0.76424697744339
ATOM    273  O      -0.51000000000000    3.02905564167715    0.83372397539279
ATOM    274  N      -0.47000000000000    3.29632525711926    1.38953995898798
ATOM    275  HN      0.31000000000000    0.40001352444501    0.31959419056724
ATOM    276  CA      0.07000000000000    4.05358916753854    0.13895399589880
ATOM    277  HA      0.09000000000000    2.35197261589050    0.15284939548868
ATOM    278  CB     -0.18000000000000    3.87540942391048    0.38212348872169
ATOM    279  HB1     0.09000000000000    2.35197261589050    0.15284939548868
ATOM    280  HB2     0.09000000000000    2.35197261589050    0.15284939548868
ATOM    281  CG     -0.09000000000000    4.05358916753854    0.13895399589880
ATOM    282  HG      0.09000000000000    2.35197261589050    0.15284939548868
ATOM    283  CD1    -0.27000000000000    3.67050271873820    0.55581598359519
ATOM    284  HD11    0.09000000000000    2.35197261589050    0.15284939548868
ATOM    285  HD12    0.09000000000000    2.35197261589050    0.15284939548868
ATOM    286  HD13    0.09000000000000    2.35197261589050    0.15284939548868
ATOM    287  CD2    -0.27000000000000    3.67050271873820    0.55581598359519
ATOM    288  HD21    0.09000000000000    2.35197261589050    0.15284939548868
ATOM    289  HD22    0.09000000000000    2.35197261589050    0.15284939548868
ATOM    290  HD23    0.09000000000000    2.35197261589050    0.15284939548868
ATOM    291  C       0.51000000000000    3.56359487256136    0.76424697744339
ATOM    292  O      -0.51000000000000    3.02905564167715    0.83372397539279
ATOM    293  N      -0.47000000000000    3.29632525711926    1.38953995898798
ATOM    294  HN      0.31000000000000    0.40001352444501    0.31959419056724
ATOM    295  CA      0.07000000000000    4.05358916753854    0.13895399589880
ATOM    296  HA      0.09000000000000    2.35197261589050    0.15284939548868
ATOM    297  CB     -0.18000000000000    3.87540942391048    0.38212348872169
ATOM    298  HB1     0.09000000000000    2.35197261589050    0.15284939548868
ATOM    299  HB2     0.09000000000000    2.35197261589050    0.15284939548868
ATOM    300  CG     -0.09000000000000    4.05358916753854    0.13895399589880
ATOM    301  HG      0.09000000000000    2.35197261589050    0.15284939548868
ATOM    302  CD1    -0.27000000000000    3.67050271873820    0.55581598359519
ATOM    303  HD11    0.09000000000000    2.35197261589050    0.15284939548868
ATOM    304  HD12    0.09000000000000    2.35197261589050    0.15284939548868
ATOM    305  HD13    0.09000000000000    2.35197261589050    0.15284939548868
ATOM    306  CD2    -0.27000000000000    3.67050271873820    0.55581598359519
ATOM    307  HD21    0.09000000000000    2.35197261589050    0.15284939548868
ATOM    308  HD22    0.09000000000000    2.35197261589050    0.15284939548868
ATOM    309  HD23    0.09000000000000    2.35197261589050    0.15284939548868
ATOM    310  C       0.51000000000000    3.56359487256136    0.76424697744339
ATOM    311  O      -0.51000000000000    3.02905564167715    0.83372397539279
ATOM    312  N      -0.47000000000000    3.29632525711926    1.38953995898798
ATOM    313  HN      0.31000000000000    0.40001352444501    0.31959419056724
ATOM    314  CA      0.07000000000000    4.05358916753854    0.13895399589880
ATOM    315  HA      0.09000000000000    2.35197261589050    0.15284939548868
ATOM    316  CB     -0.27000000000000    3.67050271873820    0.55581598359519
ATOM    317  HB1     0.09000000000000    2.35197261589050    0.15284939548868
ATOM    318  HB2     0.09000000000000    2.35197261589050    0.15284939548868
ATOM    319  HB3     0.09000000000000    2.35197261589050    0.15284939548868
ATOM    320  C       0.51000000000000    3.56359487256136    0.76424697744339
ATOM    321  O      -0.51000000000000    3.02905564167715    0.83372397539279
ATOM    322  N      -0.47000000000000    3.29632525711926    1.38953995898798
ATOM    323  HN      0.31000000000000    0.40001352444501    0.31959419056724
ATOM    324  CA     -0.02000000000000    3.87540942391048    0.38212348872169
ATOM    325  HA1     0.09000000000000    2.35197261589050    0.15284939548868
ATOM    326  HA2     0.09000000000000    2.35197261589050    0.15284939548868
ATOM    327  C       0.51000000000000    3.56359487256136    0.76424697744339
ATOM    328  O      -0.51000000000000    3.02905564167715    0.83372397539279
ATOM    329  N      -0.47000000000000    3.29632525711926    1.38953995898798
ATOM    330  HN      0.31000000000000    0.40001352444501    0.31959419056724
ATOM    331  CA      0.07000000000000    4.05358916753854    0.13895399589880
ATOM    332  HA      0.09000000000000    2.35197261589050    0.15284939548868
ATOM    333  CB      0.05000000000000    3.87540942391048    0.38212348872169
ATOM    334  HB1     0.09000000000000    2.35197261589050    0.15284939548868
ATOM    335  HB2     0.09000000000000    2.35197261589050    0.15284939548868
ATOM    336  OG     -0.66000000000000    3.15378146221680    1.05674513881036
ATOM    337  HG1     0.43000000000000    0.40001352444501    0.31959419056724
ATOM    338  C       0.51000000000000    3.56359487256136    0.76424697744339
ATOM    339  O      -0.51000000000000    3.02905564167715    0.83372397539279
ATOM    340  N      -0.47000000000000    3.29632525711926    1.38953995898798
ATOM    341  HN      0.31000000000000    0.40001352444501    0.31959419056724
ATOM    342  CA      0.07000000000000    4.05358916753854    0.13895399589880
ATOM    343  HA      0.09000000000000    2.35197261589050    0.15284939548868
ATOM    344  CB     -0.18000000000000    3.87540942391048    0.38212348872169
ATOM    345  HB1     0.09000000000000    2.35197261589050    0.15284939548868
ATOM    346  HB2     0.09000000000000    2.35197261589050    0.15284939548868
ATOM    347  CG      0.00000000000000    3.55005321204562    0.48633898564579
ATOM    348  CD1    -0.11500000000000    3.55005321204562    0.48633898564579
ATOM    349  HD1     0.11500000000000    2.42003727795642    0.20843099384820
ATOM    350  CE1    -0.11500000000000    3.55005321204562    0.48633898564579
ATOM    351  HE1     0.11500000000000    2.42003727795642    0.20843099384820
ATOM    352  CZ      0.11000000000000    3.55005321204562    0.48633898564579
ATOM    353  OH     -0.54000000000000    3.15378146221680    1.05674513881036
ATOM    354  HH      0.43000000000000    0.40001352444501    0.31959419056724
ATOM    355  CD2    -0.11500000000000    3.55005321204562    0.48633898564579
ATOM    356  HD2     0.11500000000000    2.42003727795642    0.20843099384820
ATOM    357  CE2    -0.11500000000000    3.55005321204562    0.48633898564579
ATOM    358  HE2     0.11500000000000    2.42003727795642    0.20843099384820
ATOM    359  C       0.51000000000000    3.56359487256136    0.76424697744339
ATOM    360  O      -0.51000000000000    3.02905564167715    0.83372397539279
ATOM    361  N      -0.47000000000000    3.29632525711926    1.38953995898798
ATOM    362  HN      0.31000000000000    0.40001352444501    0.31959419056724
ATOM    363  CA      0.07000000000000    4.05358916753854    0.13895399589880
ATOM    364  HA      0.09000000000000    2.35197261589050    0.15284939548868
ATOM    365  CB     -0.18000000000000    3.87540942391048    0.38212348872169
ATOM    366  HB1     0.09000000000000    2.35197261589050    0.15284939548868
ATOM    367  HB2     0.09000000000000    2.35197261589050    0.15284939548868
ATOM    368  CG     -0.09000000000000    4.05358916753854    0.13895399589880
ATOM    369  HG      0.09000000000000    2.35197261589050    0.15284939548868
ATOM    370  CD1    -0.27000000000000    3.67050271873820    0.55581598359519
ATOM    371  HD11    0.09000000000000    2.35197261589050    0.15284939548868
ATOM    372  HD12    0.09000000000000    2.35197261589050    0.15284939548868
ATOM    373  HD13    0.09000000000000    2.35197261589050    0.15284939548868
ATOM    374  CD2    -0.27000000000000    3.67050271873820    0.55581598359519
ATOM    375  HD21    0.09000000000000    2.35197261589050    0.15284939548868
ATOM    376  HD22    0.09000000000000    2.35197261589050    0.15284939548868
ATOM    377  HD23    0.09000000000000    2.35197261589050    0.15284939548868
ATOM    378  C       0.51000000000000    3.56359487256136    0.76424697744339
ATOM    379  O      -0.51000000000000    3.02905564167715    0.83372397539279
ATOM    380  N      -0.47000000000000    3.29632525711926    1.38953995898798
ATOM    381  HN      0.31000000000000    0.40001352444501    0.31959419056724
ATOM    382  CA      0.07000000000000    4.05358916753854    0.13895399589880
ATOM    383  HA      0.09000000000000    2.35197261589050    0.15284939548868
ATOM    384  CB     -0.27000000000000    3.67050271873820    0.55581598359519
ATOM    385  HB1     0.09000000000000    2.35197261589050    0.15284939548868
ATOM    386  HB2     0.09000000000000    2.35197261589050    0.15284939548868
ATOM    387  HB3     0.09000000000000    2.35197261589050    0.15284939548868
ATOM    388  C       0.51000000000000    3.56359487256136    0.76424697744339
ATOM    389  O      -0.51000000000000    3.02905564167715    0.83372397539279
ATOM    390  N      -0.47000000000000    3.29632525711926    1.38953995898798
ATOM    391  HN      0.31000000000000    0.40001352444501    0.31959419056724
ATOM    392  CA      0.07000000000000    4.05358916753854    0.13895399589880
ATOM    393  HA      0.09000000000000    2.35197261589050    0.15284939548868
ATOM    394  CB     -0.09000000000000    4.05358916753854    0.13895399589880
ATOM    395  HB      0.09000000000000    2.35197261589050    0.15284939548868
ATOM    396  CG1    -0.27000000000000    3.67050271873820    0.55581598359519
ATOM    397  HG11    0.09000000000000    2.35197261589050    0.15284939548868
ATOM    398  HG12    0.09000000000000    2.35197261589050    0.15284939548868
ATOM    399  HG13    0.09000000000000    2.35197261589050    0.15284939548868
ATOM    400  CG2    -0.27000000000000    3.67050271873820    0.55581598359519
ATOM    401  HG21    0.09000000000000    2.35197261589050    0.15284939548868
ATOM    402  HG22    0.09000000000000    2.35197261589050    0.15284939548868
ATOM    403  HG23    0.09000000000000    2.35197261589050    0.15284939548868
ATOM    404  C       0.51000000000000    3.56359487256136    0.76424697744339
ATOM    405  O      -0.51000000000000    3.02905564167715    0.83372397539279
ATOM    406  N      -0.47000000000000    3.29632525711926    1.38953995898798
ATOM    407  HN      0.31000000000000    0.40001352444501    0.31959419056724
ATOM    408  CA      0.07000000000000    4.05358916753854    0.13895399589880
ATOM    409  HA      0.09000000000000    2.35197261589050    0.15284939548868
ATOM    410  CB     -0.18000000000000    3.87540942391048    0.38212348872169
ATOM    411  HB1     0.09000000000000    2.35197261589050    0.15284939548868
ATOM    412  HB2     0.09000000000000    2.35197261589050    0.15284939548868
ATOM    413  CG     -0.09000000000000    4.05358916753854    0.13895399589880
ATOM    414  HG      0.09000000000000    2.35197261589050    0.15284939548868
ATOM    415  CD1    -0.27000000000000    3.67050271873820    0.55581598359519
ATOM    416  HD11    0.09000000000000    2.35197261589050    0.15284939548868
ATOM    417  HD12    0.09000000000000    2.35197261589050    0.15284939548868
ATOM    418  HD13    0.09000000000000    2.35197261589050    0.15284939548868
ATOM    419  CD2    -0.27000000000000    3.67050271873820    0.55581598359519
ATOM    420  HD21    0.09000000000000    2.35197261589050    0.15284939548868
ATOM    421  HD22    0.09000000000000    2.35197261589050    0.15284939548868
ATOM    422  HD23    0.09000000000000    2.35197261589050    0.15284939548868
ATOM    423  C       0.51000000000000    3.56359487256136    0.76424697744339
ATOM    424  O      -0.51000000000000    3.02905564167715    0.83372397539279
ATOM    425  N      -0.47000000000000    3.29632525711926    1.38953995898798
ATOM    426  HN      0.31000000000000    0.40001352444501    0.31959419056724
ATOM    427  CA      0.07000000000000    4.05358916753854    0.13895399589880
ATOM    428  HA      0.09000000000000    2.35197261589050    0.15284939548868
ATOM    429  CB     -0.27000000000000    3.67050271873820    0.55581598359519
ATOM    430  HB1     0.09000000000000    2.35197261589050    0.15284939548868
ATOM    431  HB2     0.09000000000000    2.35197261589050    0.15284939548868
ATOM    432  HB3     0.09000000000000    2.35197261589050    0.15284939548868
ATOM    433  C       0.51000000000000    3.56359487256136    0.76424697744339
ATOM    434  O      -0.51000000000000    3.02905564167715    0.83372397539279
ATOM    435  N      -0.47000000000000    3.29632525711926    1.38953995898798
ATOM    436  HN      0.31000000000000    0.40001352444501    0.31959419056724
ATOM    437  CA      0.07000000000000    4.05358916753854    0.13895399589880
ATOM    438  HA      0.09000000000000    2.35197261589050    0.15284939548868
ATOM    439  CB     -0.18000000000000    3.87540942391048    0.38212348872169
ATOM    440  HB1     0.09000000000000    2.35197261589050    0.15284939548868
ATOM    441  HB2     0.09000000000000    2.35197261589050    0.15284939548868
ATOM    442  CG     -0.28000000000000    3.87540942391048    0.38212348872169
ATOM    443  HG1     0.09000000000000    2.35197261589050    0.15284939548868
ATOM    444  HG2     0.09000000000000    2.35197261589050    0.15284939548868
ATOM    445  CD      0.62000000000000    3.56359487256136    0.48633898564579
ATOM    446  OE1    -0.76000000000000    3.02905564167715    0.83372397539279
ATOM    447  OE2    -0.76000000000000    3.02905564167715    0.83372397539279
ATOM    448  C       0.51000000000000    3.56359487256136    0.76424697744339
ATOM    449  O      -0.51000000000000    3.02905564167715    0.83372397539279
ATOM    450  N      -0.47000000000000    3.29632525711926    1.38953995898798
ATOM    451  HN      0.31000000000000    0.40001352444501    0.31959419056724
ATOM    452  CA      0.07000000000000    4.05358916753854    0.13895399589880
ATOM    453  HA      0.09000000000000    2.35197261589050    0.15284939548868
ATOM    454  CB     -0.18000000000000    3.87540942391048    0.38212348872169
ATOM    455  HB1     0.09000000000000    2.35197261589050    0.15284939548868
ATOM    456  HB2     0.09000000000000    2.35197261589050    0.15284939548868
ATOM    457  CG     -0.18000000000000    3.87540942391048    0.38212348872169
ATOM    458  HG1     0.09000000000000    2.35197261589050    0.15284939548868
ATOM    459  HG2     0.09000000000000    2.35197261589050    0.15284939548868
ATOM    460  CD      0.20000000000000    3.87540942391048    0.38212348872169
ATOM    461  HD1     0.09000000000000    2.35197261589050    0.15284939548868
ATOM    462  HD2     0.09000000000000    2.35197261589050    0.15284939548868
ATOM    463  NE     -0.70000000000000    3.29632525711926    1.38953995898798
ATOM    464  HE      0.44000000000000    0.40001352444501    0.31959419056724
ATOM    465  CZ      0.64000000000000    3.56359487256136    0.76424697744339
ATOM    466  NH1    -0.80000000000000    3.29632525711926    1.38953995898798
ATOM    467  HH11    0.46000000000000    0.40001352444501    0.31959419056724
ATOM    468  HH12    0.46000000000000    0.40001352444501    0.31959419056724
ATOM    469  NH2    -0.80000000000000    3.29632525711926    1.38953995898798
ATOM    470  HH21    0.46000000000000    0.40001352444501    0.31959419056724
ATOM    471  HH22    0.46000000000000    0.40001352444501    0.31959419056724
ATOM    472  C       0.51000000000000    3.56359487256136    0.76424697744339
ATOM    473  O      -0.51000000000000    3.02905564167715    0.83372397539279
ATOM    474  N      -0.47000000000000    3.29632525711926    1.38953995898798
ATOM    475  HN      0.31000000000000    0.40001352444501    0.31959419056724
ATOM    476  CA     -0.02000000000000    3.87540942391048    0.38212348872169
ATOM    477  HA1     0.09000000000000    2.35197261589050    0.15284939548868
ATOM    478  HA2     0.09000000000000    2.35197261589050    0.15284939548868
ATOM    479  C       0.51000000000000    3.56359487256136    0.76424697744339
ATOM    480  O      -0.51000000000000    3.02905564167715    0.83372397539279
ATOM    481  N      -0.47000000000000    3.29632525711926    1.38953995898798
ATOM    482  HN      0.31000000000000    0.40001352444501    0.31959419056724
ATOM    483  CA      0.07000000000000    4.05358916753854    0.13895399589880
ATOM    484  HA      0.09000000000000    2.35197261589050    0.15284939548868
ATOM    485  CB     -0.27000000000000    3.67050271873820    0.55581598359519
ATOM    486  HB1     0.09000000000000    2.35197261589050    0.15284939548868
ATOM    487  HB2     0.09000000000000    2.35197261589050    0.15284939548868
ATOM    488  HB3     0.09000000000000    2.35197261589050    0.15284939548868
ATOM    489  C       0.51000000000000    3.56359487256136    0.76424697744339
ATOM    490  O      -0.51000000000000    3.02905564167715    0.83372397539279
ATOM    491  N      -0.29000000000000    3.29632525711926    1.38953995898798
ATOM    492  CD      0.00000000000000    3.87540942391048    0.38212348872169
ATOM    493  HD1     0.09000000000000    2.35197261589050    0.15284939548868
ATOM    494  HD2     0.09000000000000    2.35197261589050    0.15284939548868
ATOM    495  CA      0.02000000000000    4.05358916753854    0.13895399589880
ATOM    496  HA      0.09000000000000    2.35197261589050    0.15284939548868
ATOM    497  CB     -0.18000000000000    3.87540942391048    0.38212348872169
ATOM    498  HB1     0.09000000000000    2.35197261589050    0.15284939548868
ATOM    499  HB2     0.09000000000000    2.35197261589050    0.15284939548868
ATOM    500  CG     -0.18000000000000    3.87540942391048    0.38212348872169
ATOM    501  HG1     0.09000000000000    2.35197261589050    0.15284939548868
ATOM    502  HG2     0.09000000000000    2.35197261589050    0.15284939548868
ATOM    503  C       0.51000000000000    3.56359487256136    0.76424697744339
ATOM    504  O      -0.51000000000000    3.02905564167715    0.83372397539279
ATOM    505  N      -0.47000000000000    3.29632525711926    1.38953995898798
ATOM    506  HN      0.31000000000000    0.40001352444501    0.31959419056724
ATOM    507  CA     -0.02000000000000    3.87540942391048    0.38212348872169
ATOM    508  HA1     0.09000000000000    2.35197261589050    0.15284939548868
ATOM    509  HA2     0.09000000000000    2.35197261589050    0.15284939548868
ATOM    510  C       0.51000000000000    3.56359487256136    0.76424697744339
ATOM    511  O      -0.51000000000000    3.02905564167715    0.83372397539279
ATOM    512  N      -0.47000000000000    3.29632525711926    1.38953995898798
ATOM    513  HN      0.31000000000000    0.40001352444501    0.31959419056724
ATOM    514  CA      0.07000000000000    4.05358916753854    0.13895399589880
ATOM    515  HA      0.09000000000000    2.35197261589050    0.15284939548868
ATOM    516  CB     -0.27000000000000    3.67050271873820    0.55581598359519
ATOM    517  HB1     0.09000000000000    2.35197261589050    0.15284939548868
ATOM    518  HB2     0.09000000000000    2.35197261589050    0.15284939548868
ATOM    519  HB3     0.09000000000000    2.35197261589050    0.15284939548868
ATOM    520  C       0.51000000000000    3.56359487256136    0.76424697744339
ATOM    521  O      -0.51000000000000    3.02905564167715    0.83372397539279
ATOM    522  N      -0.47000000000000    3.29632525711926    1.38953995898798
ATOM    523  HN      0.31000000000000    0.40001352444501    0.31959419056724
ATOM    524  CA      0.07000000000000    4.05358916753854    0.13895399589880
ATOM    525  HA      0.09000000000000    2.35197261589050    0.15284939548868
ATOM    526  CB     -0.18000000000000    3.87540942391048    0.38212348872169
ATOM    527  HB1     0.09000000000000    2.35197261589050    0.15284939548868
ATOM    528  HB2     0.09000000000000    2.35197261589050    0.15284939548868
ATOM    529  CG     -0.18000000000000    3.87540942391048    0.38212348872169
ATOM    530  HG1     0.09000000000000    2.35197261589050    0.15284939548868
ATOM    531  HG2     0.09000000000000    2.35197261589050    0.15284939548868
ATOM    532  CD      0.55000000000000    3.56359487256136    0.48633898564579
ATOM    533  OE1    -0.55000000000000    3.02905564167715    0.83372397539279
ATOM    534  NE2    -0.62000000000000    3.29632525711926    1.38953995898798
ATOM    535  HE21    0.32000000000000    0.40001352444501    0.31959419056724
ATOM    536  HE22    0.30000000000000    0.40001352444501    0.31959419056724
ATOM    537  C       0.51000000000000    3.56359487256136    0.76424697744339
ATOM    538  O      -0.51000000000000    3.02905564167715    0.83372397539279
ATOM    539  N      -0.47000000000000    3.29632525711926    1.38953995898798
ATOM    540  HN      0.31000000000000    0.40001352444501    0.31959419056724
ATOM    541  CA      0.07000000000000    4.05358916753854    0.13895399589880
ATOM    542  HA      0.09000000000000    2.35197261589050    0.15284939548868
ATOM    543  CB     -0.18000000000000    3.87540942391048    0.38212348872169
ATOM    544  HB1     0.09000000000000    2.35197261589050    0.15284939548868
ATOM    545  HB2     0.09000000000000    2.35197261589050    0.15284939548868
ATOM    546  CG     -0.09000000000000    4.05358916753854    0.13895399589880
ATOM    547  HG      0.09000000000000    2.35197261589050    0.15284939548868
ATOM    548  CD1    -0.27000000000000    3.67050271873820    0.55581598359519
ATOM    549  HD11    0.09000000000000    2.35197261589050    0.15284939548868
ATOM    550  HD12    0.09000000000000    2.35197261589050    0.15284939548868
ATOM    551  HD13    0.09000000000000    2.35197261589050    0.15284939548868
ATOM    552  CD2    -0.27000000000000    3.67050271873820    0.55581598359519
ATOM    553  HD21    0.09000000000000    2.35197261589050    0.15284939548868
ATOM    554  HD22    0.09000000000000    2.35197261589050    0.15284939548868
ATOM    555  HD23    0.09000000000000    2.35197261589050    0.15284939548868
ATOM    556  C       0.51000000000000    3.56359487256136    0.76424697744339
ATOM    557  O      -0.51000000000000    3.02905564167715    0.83372397539279
ATOM    558  N      -0.47000000000000    3.29632525711926    1.38953995898798
ATOM    559  HN      0.31000000000000    0.40001352444501    0.31959419056724
ATOM    560  CA      0.07000000000000    4.05358916753854    0.13895399589880
ATOM    561  HA      0.09000000000000    2.35197261589050    0.15284939548868
ATOM    562  CB     -0.09000000000000    4.05358916753854    0.13895399589880
ATOM    563  HB      0.09000000000000    2.35197261589050    0.15284939548868
ATOM    564  CG2    -0.27000000000000    3.67050271873820    0.55581598359519
ATOM    565  HG21    0.09000000000000    2.35197261589050    0.15284939548868
ATOM    566  HG22    0.09000000000000    2.35197261589050    0.15284939548868
ATOM    567  HG23    0.09000000000000    2.35197261589050    0.15284939548868
ATOM    568  CG1    -0.18000000000000    3.87540942391048    0.38212348872169
ATOM    569  HG11    0.09000000000000    2.35197261589050    0.15284939548868
ATOM    570  HG12    0.09000000000000    2.35197261589050    0.15284939548868
ATOM    571  CD     -0.27000000000000    3.67050271873820    0.55581598359519
ATOM    572  HD1     0.09000000000000    2.35197261589050    0.15284939548868
ATOM    573  HD2     0.09000000000000    2.35197261589050    0.15284939548868
ATOM    574  HD3     0.09000000000000    2.35197261589050    0.15284939548868
ATOM    575  C       0.51000000000000    3.56359487256136    0.76424697744339
ATOM    576  O      -0.51000000000000    3.02905564167715    0.83372397539279
ATOM    577  N      -0.47000000000000    3.29632525711926    1.38953995898798
ATOM    578  HN      0.31000000000000    0.40001352444501    0.31959419056724
ATOM    579  CA      0.07000000000000    4.05358916753854    0.13895399589880
ATOM    580  HA      0.09000000000000    2.35197261589050    0.15284939548868
ATOM    581  CB      0.14000000000000    4.05358916753854    0.13895399589880
ATOM    582  HB      0.09000000000000    2.35197261589050    0.15284939548868
ATOM    583  OG1    -0.66000000000000    3.15378146221680    1.05674513881036
ATOM    584  HG1     0.43000000000000    0.40001352444501    0.31959419056724
ATOM    585  CG2    -0.27000000000000    3.67050271873820    0.55581598359519
ATOM    586  HG21    0.09000000000000    2.35197261589050    0.15284939548868
ATOM    587  HG22    0.09000000000000    2.35197261589050    0.15284939548868
ATOM    588  HG23    0.09000000000000    2.35197261589050    0.15284939548868
ATOM    589  C       0.51000000000000    3.56359487256136    0.76424697744339
ATOM    590  O      -0.51000000000000    3.02905564167715    0.83372397539279
ATOM    591  N      -0.47000000000000    3.29632525711926    1.38953995898798
ATOM    592  HN      0.31000000000000    0.40001352444501    0.31959419056724
ATOM    593  CA      0.07000000000000    4.05358916753854    0.13895399589880
ATOM    594  HA      0.09000000000000    2.35197261589050    0.15284939548868
ATOM    595  CB     -0.18000000000000    3.87540942391048    0.38212348872169
ATOM    596  HB1     0.09000000000000    2.35197261589050    0.15284939548868
ATOM    597  HB2     0.09000000000000    2.35197261589050    0.15284939548868
ATOM    598  CG      0.00000000000000    3.55005321204562    0.48633898564579
ATOM    599  CD1    -0.11500000000000    3.55005321204562    0.48633898564579
ATOM    600  HD1     0.11500000000000    2.42003727795642    0.20843099384820
ATOM    601  CE1    -0.11500000000000    3.55005321204562    0.48633898564579
ATOM    602  HE1     0.11500000000000    2.42003727795642    0.20843099384820
ATOM    603  CZ      0.11000000000000    3.55005321204562    0.48633898564579
ATOM    604  OH     -0.54000000000000    3.15378146221680    1.05674513881036
ATOM    605  HH      0.43000000000000    0.40001352444501    0.31959419056724
ATOM    606  CD2    -0.11500000000000    3.55005321204562    0.48633898564579
ATOM    607  HD2     0.11500000000000    2.42003727795642    0.20843099384820
ATOM    608  CE2    -0.11500000000000    3.55005321204562    0.48633898564579
ATOM    609  HE2     0.11500000000000    2.42003727795642    0.20843099384820
ATOM    610  C       0.51000000000000    3.56359487256136    0.76424697744339
ATOM    611  O      -0.51000000000000    3.02905564167715    0.83372397539279
ATOM    612  N      -0.29000000000000    3.29632525711926    1.38953995898798
ATOM    613  CD      0.00000000000000    3.87540942391048    0.38212348872169
ATOM    614  HD1     0.09000000000000    2.35197261589050    0.15284939548868
ATOM    615  HD2     0.09000000000000    2.35197261589050    0.15284939548868
ATOM    616  CA      0.02000000000000    4.05358916753854    0.13895399589880
ATOM    617  HA      0.09000000000000    2.35197261589050    0.15284939548868
ATOM    618  CB     -0.18000000000000    3.87540942391048    0.38212348872169
ATOM    619  HB1     0.09000000000000    2.35197261589050    0.15284939548868
ATOM    620  HB2     0.09000000000000    2.35197261589050    0.15284939548868
ATOM    621  CG     -0.18000000000000    3.87540942391048    0.38212348872169
ATOM    622  HG1     0.09000000000000    2.35197261589050    0.15284939548868
ATOM    623  HG2     0.09000000000000    2.35197261589050    0.15284939548868
ATOM    624  C       0.51000000000000    3.56359487256136    0.76424697744339
ATOM    625  O      -0.51000000000000    3.02905564167715    0.83372397539279
ATOM    626  N      -0.47000000000000    3.29632525711926    1.38953995898798
ATOM    627  HN      0.31000000000000    0.40001352444501    0.31959419056724
ATOM    628  CA      0.07000000000000    4.05358916753854    0.13895399589880
ATOM    629  HA      0.09000000000000    2.35197261589050    0.15284939548868
ATOM    630  CB     -0.18000000000000    3.87540942391048    0.38212348872169
ATOM    631  HB1     0.09000000000000    2.35197261589050    0.15284939548868
ATOM    632  HB2     0.09000000000000    2.35197261589050    0.15284939548868
ATOM    633  CG     -0.18000000000000    3.87540942391048    0.38212348872169
ATOM    634  HG1     0.09000000000000    2.35197261589050    0.15284939548868
ATOM    635  HG2     0.09000000000000    2.35197261589050    0.15284939548868
ATOM    636  CD      0.20000000000000    3.87540942391048    0.38212348872169
ATOM    637  HD1     0.09000000000000    2.35197261589050    0.15284939548868
ATOM    638  HD2     0.09000000000000    2.35197261589050    0.15284939548868
ATOM    639  NE     -0.70000000000000    3.29632525711926    1.38953995898798
ATOM    640  HE      0.44000000000000    0.40001352444501    0.31959419056724
ATOM    641  CZ      0.64000000000000    3.56359487256136    0.76424697744339
ATOM    642  NH1    -0.80000000000000    3.29632525711926    1.38953995898798
ATOM    643  HH11    0.46000000000000    0.40001352444501    0.31959419056724
ATOM    644  HH12    0.46000000000000    0.40001352444501    0.31959419056724
ATOM    645  NH2    -0.80000000000000    3.29632525711926    1.38953995898798
ATOM    646  HH21    0.46000000000000    0.40001352444501    0.31959419056724
ATOM    647  HH22    0.46000000000000    0.40001352444501    0.31959419056724
ATOM    648  C       0.51000000000000    3.56359487256136    0.76424697744339
ATOM    649  O      -0.51000000000000    3.02905564167715    0.83372397539279
ATOM    650  N      -0.47000000000000    3.29632525711926    1.38953995898798
ATOM    651  HN      0.31000000000000    0.40001352444501    0.31959419056724
ATOM    652  CA      0.07000000000000    4.05358916753854    0.13895399589880
ATOM    653  HA      0.09000000000000    2.35197261589050    0.15284939548868
ATOM    654  CB     -0.27000000000000    3.67050271873820    0.55581598359519
ATOM    655  HB1     0.09000000000000    2.35197261589050    0.15284939548868
ATOM    656  HB2     0.09000000000000    2.35197261589050    0.15284939548868
ATOM    657  HB3     0.09000000000000    2.35197261589050    0.15284939548868
ATOM    658  C       0.51000000000000    3.56359487256136    0.76424697744339
ATOM    659  O      -0.51000000000000    3.02905564167715    0.83372397539279
ATOM    660  N      -0.47000000000000    3.29632525711926    1.38953995898798
ATOM    661  HN      0.31000000000000    0.40001352444501    0.31959419056724
ATOM    662  CA      0.07000000000000    4.05358916753854    0.13895399589880
ATOM    663  HA      0.09000000000000    2.35197261589050    0.15284939548868
ATOM    664  CB     -0.18000000000000    3.87540942391048    0.38212348872169
ATOM    665  HB1     0.09000000000000    2.35197261589050    0.15284939548868
ATOM    666  HB2     0.09000000000000    2.35197261589050    0.15284939548868
ATOM    667  CG     -0.09000000000000    4.05358916753854    0.13895399589880
ATOM    668  HG      0.09000000000000    2.35197261589050    0.15284939548868
ATOM    669  CD1    -0.27000000000000    3.67050271873820    0.55581598359519
ATOM    670  HD11    0.09000000000000    2.35197261589050    0.15284939548868
ATOM    671  HD12    0.09000000000000    2.35197261589050    0.15284939548868
ATOM    672  HD13    0.09000000000000    2.35197261589050    0.15284939548868
ATOM    673  CD2    -0.27000000000000    3.67050271873820    0.55581598359519
ATOM    674  HD21    0.09000000000000    2.35197261589050    0.15284939548868
ATOM    675  HD22    0.09000000000000    2.35197261589050    0.15284939548868
ATOM    676  HD23    0.09000000000000    2.35197261589050    0.15284939548868
ATOM    677  C       0.51000000000000    3.56359487256136    0.76424697744339
ATOM    678  O      -0.51000000000000    3.02905564167715    0.83372397539279
ATOM    679  N      -0.47000000000000    3.29632525711926    1.38953995898798
ATOM    680  HN      0.31000000000000    0.40001352444501    0.31959419056724
ATOM    681  CA      0.07000000000000    4.05358916753854    0.13895399589880
ATOM    682  HA      0.09000000000000    2.35197261589050    0.15284939548868
ATOM    683  CB     -0.18000000000000    3.87540942391048    0.38212348872169
ATOM    684  HB1     0.09000000000000    2.35197261589050    0.15284939548868
ATOM    685  HB2     0.09000000000000    2.35197261589050    0.15284939548868
ATOM    686  CG     -0.03000000000000    3.55005321204562    0.48633898564579
ATOM    687  CD1     0.03500000000000    3.55005321204562    0.48633898564579
ATOM    688  HD1     0.11500000000000    2.42003727795642    0.20843099384820
ATOM    689  NE1    -0.61000000000000    3.29632525711926    1.38953995898798
ATOM    690  HE1     0.38000000000000    0.40001352444501    0.31959419056724
ATOM    691  CE2     0.13000000000000    3.20723538530522    0.62529298154459
ATOM    692  CD2    -0.02000000000000    3.20723538530522    0.62529298154459
ATOM    693  CE3    -0.11500000000000    3.55005321204562    0.48633898564579
ATOM    694  HE3     0.11500000000000    2.42003727795642    0.20843099384820
ATOM    695  CZ3    -0.11500000000000    3.55005321204562    0.48633898564579
ATOM    696  HZ3     0.11500000000000    2.42003727795642    0.20843099384820
ATOM    697  CZ2    -0.11500000000000    3.55005321204562    0.48633898564579
ATOM    698  HZ2     0.11500000000000    2.42003727795642    0.20843099384820
ATOM    699  CH2    -0.11500000000000    3.55005321204562    0.48633898564579
ATOM    700  HH2     0.11500000000000    2.42003727795642    0.20843099384820
ATOM    701  C       0.51000000000000    3.56359487256136    0.76424697744339
ATOM    702  O      -0.51000000000000    3.02905564167715    0.83372397539279
ATOM    703  N      -0.47000000000000    3.29632525711926    1.38953995898798
ATOM    704  HN      0.31000000000000    0.40001352444501    0.31959419056724
ATOM    705  CA      0.07000000000000    4.05358916753854    0.13895399589880
ATOM    706  HA      0.09000000000000    2.35197261589050    0.15284939548868
ATOM    707  CB     -0.18000000000000    3.87540942391048    0.38212348872169
ATOM    708  HB1     0.09000000000000    2.35197261589050    0.15284939548868
ATOM    709  HB2     0.09000000000000    2.35197261589050    0.15284939548868
ATOM    710  CG     -0.03000000000000    3.55005321204562    0.48633898564579
ATOM    711  CD1     0.03500000000000    3.55005321204562    0.48633898564579
ATOM    712  HD1     0.11500000000000    2.42003727795642    0.20843099384820
ATOM    713  NE1    -0.61000000000000    3.29632525711926    1.38953995898798
ATOM    714  HE1     0.38000000000000    0.40001352444501    0.31959419056724
ATOM    715  CE2     0.13000000000000    3.20723538530522    0.62529298154459
ATOM    716  CD2    -0.02000000000000    3.20723538530522    0.62529298154459
ATOM    717  CE3    -0.11500000000000    3.55005321204562    0.48633898564579
ATOM    718  HE3     0.11500000000000    2.42003727795642    0.20843099384820
ATOM    719  CZ3    -0.11500000000000    3.55005321204562    0.48633898564579
ATOM    720  HZ3     0.11500000000000    2.42003727795642    0.20843099384820
ATOM    721  CZ2    -0.11500000000000    3.55005321204562    0.48633898564579
ATOM    722  HZ2     0.11500000000000    2.42003727795642    0.20843099384820
ATOM    723  CH2    -0.11500000000000    3.55005321204562    0.48633898564579
ATOM    724  HH2     0.11500000000000    2.42003727795642    0.20843099384820
ATOM    725  C       0.51000000000000    3.56359487256136    0.76424697744339
ATOM    726  O      -0.51000000000000    3.02905564167715    0.83372397539279
ATOM    727  N      -0.47000000000000    3.29632525711926    1.38953995898798
ATOM    728  HN      0.31000000000000    0.40001352444501    0.31959419056724
ATOM    729  CA      0.07000000000000    4.05358916753854    0.13895399589880
ATOM    730  HA      0.09000000000000    2.35197261589050    0.15284939548868
ATOM    731  CB      0.05000000000000    3.87540942391048    0.38212348872169
ATOM    732  HB1     0.09000000000000    2.35197261589050    0.15284939548868
ATOM    733  HB2     0.09000000000000    2.35197261589050    0.15284939548868
ATOM    734  OG     -0.66000000000000    3.15378146221680    1.05674513881036
ATOM    735  HG1     0.43000000000000    0.40001352444501    0.31959419056724
ATOM    736  C       0.51000000000000    3.56359487256136    0.76424697744339
ATOM    737  O      -0.51000000000000    3.02905564167715    0.83372397539279
ATOM    738  N      -0.47000000000000    3.29632525711926    1.38953995898798
ATOM    739  HN      0.31000000000000    0.40001352444501    0.31959419056724
ATOM    740  CA      0.07000000000000    4.05358916753854    0.13895399589880
ATOM    741  HA      0.09000000000000    2.35197261589050    0.15284939548868
ATOM    742  CB     -0.09000000000000    4.05358916753854    0.13895399589880
ATOM    743  HB      0.09000000000000    2.35197261589050    0.15284939548868
ATOM    744  CG1    -0.27000000000000    3.67050271873820    0.55581598359519
ATOM    745  HG11    0.09000000000000    2.35197261589050    0.15284939548868
ATOM    746  HG12    0.09000000000000    2.35197261589050    0.15284939548868
ATOM    747  HG13    0.09000000000000    2.35197261589050    0.15284939548868
ATOM    748  CG2    -0.27000000000000    3.67050271873820    0.55581598359519
ATOM    749  HG21    0.09000000000000    2.35197261589050    0.15284939548868
ATOM    750  HG22    0.09000000000000    2.35197261589050    0.15284939548868
ATOM    751  HG23    0.09000000000000    2.35197261589050    0.15284939548868
ATOM    752  C       0.51000000000000    3.56359487256136    0.76424697744339
ATOM    753  O      -0.51000000000000    3.02905564167715    0.83372397539279
ATOM    754  N      -0.47000000000000    3.29632525711926    1.38953995898798
ATOM    755  HN      0.31000000000000    0.40001352444501    0.31959419056724
ATOM    756  CA      0.07000000000000    4.05358916753854    0.13895399589880
ATOM    757  HA      0.09000000000000    2.35197261589050    0.15284939548868
ATOM    758  CB     -0.18000000000000    3.87540942391048    0.38212348872169
ATOM    759  HB1     0.09000000000000    2.35197261589050    0.15284939548868
ATOM    760  HB2     0.09000000000000    2.35197261589050    0.15284939548868
ATOM    761  CG     -0.28000000000000    3.87540942391048    0.38212348872169
ATOM    762  HG1     0.09000000000000    2.35197261589050    0.15284939548868
ATOM    763  HG2     0.09000000000000    2.35197261589050    0.15284939548868
ATOM    764  CD      0.62000000000000    3.56359487256136    0.48633898564579
ATOM    765  OE1    -0.76000000000000    3.02905564167715    0.83372397539279
ATOM    766  OE2    -0.76000000000000    3.02905564167715    0.83372397539279
ATOM    767  C       0.51000000000000    3.56359487256136    0.76424697744339
ATOM    768  O      -0.51000000000000    3.02905564167715    0.83372397539279
ATOM    769  N      -0.47000000000000    3.29632525711926    1.38953995898798
ATOM    770  HN      0.31000000000000    0.40001352444501    0.31959419056724
ATOM    771  CA      0.07000000000000    4.05358916753854    0.13895399589880
ATOM    772  HA      0.09000000000000    2.35197261589050    0.15284939548868
ATOM    773  CB      0.14000000000000    4.05358916753854    0.13895399589880
ATOM    774  HB      0.09000000000000    2.35197261589050    0.15284939548868
ATOM    775  OG1    -0.66000000000000    3.15378146221680    1.05674513881036
ATOM    776  HG1     0.43000000000000    0.40001352444501    0.31959419056724
ATOM    777  CG2    -0.27000000000000    3.67050271873820    0.55581598359519
ATOM    778  HG21    0.09000000000000    2.35197261589050    0.15284939548868
ATOM    779  HG22    0.09000000000000    2.35197261589050    0.15284939548868
ATOM    780  HG23    0.09000000000000    2.35197261589050    0.15284939548868
ATOM    781  C       0.51000000000000    3.56359487256136    0.76424697744339
ATOM    782  O      -0.51000000000000    3.02905564167715    0.83372397539279
ATOM    783  N      -0.47000000000000    3.29632525711926    1.38953995898798
ATOM    784  HN      0.31000000000000    0.40001352444501    0.31959419056724
ATOM    785  CA      0.07000000000000    4.05358916753854    0.13895399589880
ATOM    786  HA      0.09000000000000    2.35197261589050    0.15284939548868
ATOM    787  CB     -0.27000000000000    3.67050271873820    0.55581598359519
ATOM    788  HB1     0.09000000000000    2.35197261589050    0.15284939548868
ATOM    789  HB2     0.09000000000000    2.35197261589050    0.15284939548868
ATOM    790  HB3     0.09000000000000    2.35197261589050    0.15284939548868
ATOM    791  C       0.51000000000000    3.56359487256136    0.76424697744339
ATOM    792  O      -0.51000000000000    3.02905564167715    0.83372397539279
ATOM    793  N      -0.47000000000000    3.29632525711926    1.38953995898798
ATOM    794  HN      0.31000000000000    0.40001352444501    0.31959419056724
ATOM    795  CA      0.07000000000000    4.05358916753854    0.13895399589880
ATOM    796  HA      0.09000000000000    2.35197261589050    0.15284939548868
ATOM    797  CB      0.14000000000000    4.05358916753854    0.13895399589880
ATOM    798  HB      0.09000000000000    2.35197261589050    0.15284939548868
ATOM    799  OG1    -0.66000000000000    3.15378146221680    1.05674513881036
ATOM    800  HG1     0.43000000000000    0.40001352444501    0.31959419056724
ATOM    801  CG2    -0.27000000000000    3.67050271873820    0.55581598359519
ATOM    802  HG21    0.09000000000000    2.35197261589050    0.15284939548868
ATOM    803  HG22    0.09000000000000    2.35197261589050    0.15284939548868
ATOM    804  HG23    0.09000000000000    2.35197261589050    0.15284939548868
ATOM    805  C       0.51000000000000    3.56359487256136    0.76424697744339
ATOM    806  O      -0.51000000000000    3.02905564167715    0.83372397539279
ATOM    807  N      -0.47000000000000    3.29632525711926    1.38953995898798
ATOM    808  HN      0.31000000000000    0.40001352444501    0.31959419056724
ATOM    809  CA      0.07000000000000    4.05358916753854    0.13895399589880
ATOM    810  HA      0.09000000000000    2.35197261589050    0.15284939548868
ATOM    811  CB      0.14000000000000    4.05358916753854    0.13895399589880
ATOM    812  HB      0.09000000000000    2.35197261589050    0.15284939548868
ATOM    813  OG1    -0.66000000000000    3.15378146221680    1.05674513881036
ATOM    814  HG1     0.43000000000000    0.40001352444501    0.31959419056724
ATOM    815  CG2    -0.27000000000000    3.67050271873820    0.55581598359519
ATOM    816  HG21    0.09000000000000    2.35197261589050    0.15284939548868
ATOM    817  HG22    0.09000000000000    2.35197261589050    0.15284939548868
ATOM    818  HG23    0.09000000000000    2.35197261589050    0.15284939548868
ATOM    819  C       0.51000000000000    3.56359487256136    0.76424697744339
ATOM    820  O      -0.51000000000000    3.02905564167715    0.83372397539279
ATOM    821  N      -0.47000000000000    3.29632525711926    1.38953995898798
ATOM    822  HN      0.31000000000000    0.40001352444501    0.31959419056724
ATOM    823  CA      0.07000000000000    4.05358916753854    0.13895399589880
ATOM    824  HA      0.09000000000000    2.35197261589050    0.15284939548868
ATOM    825  CB     -0.09000000000000    4.05358916753854    0.13895399589880
ATOM    826  HB      0.09000000000000    2.35197261589050    0.15284939548868
ATOM    827  CG1    -0.27000000000000    3.67050271873820    0.55581598359519
ATOM    828  HG11    0.09000000000000    2.35197261589050    0.15284939548868
ATOM    829  HG12    0.09000000000000    2.35197261589050    0.15284939548868
ATOM    830  HG13    0.09000000000000    2.35197261589050    0.15284939548868
ATOM    831  CG2    -0.27000000000000    3.67050271873820    0.55581598359519
ATOM    832  HG21    0.09000000000000    2.35197261589050    0.15284939548868
ATOM    833  HG22    0.09000000000000    2.35197261589050    0.15284939548868
ATOM    834  HG23    0.09000000000000    2.35197261589050    0.15284939548868
ATOM    835  C       0.51000000000000    3.56359487256136    0.76424697744339
ATOM    836  O      -0.51000000000000    3.02905564167715    0.83372397539279
ATOM    837  N      -0.47000000000000    3.29632525711926    1.38953995898798
ATOM    838  HN      0.31000000000000    0.40001352444501    0.31959419056724
ATOM    839  CA     -0.02000000000000    3.87540942391048    0.38212348872169
ATOM    840  HA1     0.09000000000000    2.35197261589050    0.15284939548868
ATOM    841  HA2     0.09000000000000    2.35197261589050    0.15284939548868
ATOM    842  C       0.51000000000000    3.56359487256136    0.76424697744339
ATOM    843  O      -0.51000000000000    3.02905564167715    0.83372397539279
ATOM    844  N      -0.47000000000000    3.29632525711926    1.38953995898798
ATOM    845  HN      0.31000000000000    0.40001352444501    0.31959419056724
ATOM    846  CA      0.07000000000000    4.05358916753854    0.13895399589880
ATOM    847  HA      0.09000000000000    2.35197261589050    0.15284939548868
ATOM    848  CB     -0.18000000000000    3.87540942391048    0.38212348872169
ATOM    849  HB1     0.09000000000000    2.35197261589050    0.15284939548868
ATOM    850  HB2     0.09000000000000    2.35197261589050    0.15284939548868
ATOM    851  CG      0.00000000000000    3.55005321204562    0.48633898564579
ATOM    852  CD1    -0.11500000000000    3.55005321204562    0.48633898564579
ATOM    853  HD1     0.11500000000000    2.42003727795642    0.20843099384820
ATOM    854  CE1    -0.11500000000000    3.55005321204562    0.48633898564579
ATOM    855  HE1     0.11500000000000    2.42003727795642    0.20843099384820
ATOM    856  CZ      0.11000000000000    3.55005321204562    0.48633898564579
ATOM    857  OH     -0.54000000000000    3.15378146221680    1.05674513881036
ATOM    858  HH      0.43000000000000    0.40001352444501    0.31959419056724
ATOM    859  CD2    -0.11500000000000    3.55005321204562    0.48633898564579
ATOM    860  HD2     0.11500000000000    2.42003727795642    0.20843099384820
ATOM    861  CE2    -0.11500000000000    3.55005321204562    0.48633898564579
ATOM    862  HE2     0.11500000000000    2.42003727795642    0.20843099384820
ATOM    863  C       0.51000000000000    3.56359487256136    0.76424697744339
ATOM    864  O      -0.51000000000000    3.02905564167715    0.83372397539279
ATOM    865  N      -0.47000000000000    3.29632525711926    1.38953995898798
ATOM    866  HN      0.31000000000000    0.40001352444501    0.31959419056724
ATOM    867  CA     -0.02000000000000    3.87540942391048    0.38212348872169
ATOM    868  HA1     0.09000000000000    2.35197261589050    0.15284939548868
ATOM    869  HA2     0.09000000000000    2.35197261589050    0.15284939548868
ATOM    870  C       0.51000000000000    3.56359487256136    0.76424697744339
ATOM    871  O      -0.51000000000000    3.02905564167715    0.83372397539279
ATOM    872  N      -0.47000000000000    3.29632525711926    1.38953995898798
ATOM    873  HN      0.31000000000000    0.40001352444501    0.31959419056724
ATOM    874  CA      0.07000000000000    4.05358916753854    0.13895399589880
ATOM    875  HA      0.09000000000000    2.35197261589050    0.15284939548868
ATOM    876  CB     -0.28000000000000    3.87540942391048    0.38212348872169
ATOM    877  HB1     0.09000000000000    2.35197261589050    0.15284939548868
ATOM    878  HB2     0.09000000000000    2.35197261589050    0.15284939548868
ATOM    879  CG      0.62000000000000    3.56359487256136    0.48633898564579
ATOM    880  OD1    -0.76000000000000    3.02905564167715    0.83372397539279
ATOM    881  OD2    -0.76000000000000    3.02905564167715    0.83372397539279
ATOM    882  C       0.51000000000000    3.56359487256136    0.76424697744339
ATOM    883  O      -0.51000000000000    3.02905564167715    0.83372397539279
ATOM    884  N      -0.47000000000000    3.29632525711926    1.38953995898798
ATOM    885  HN      0.31000000000000    0.40001352444501    0.31959419056724
ATOM    886  CA      0.07000000000000    4.05358916753854    0.13895399589880
ATOM    887  HA      0.09000000000000    2.35197261589050    0.15284939548868
ATOM    888  CB     -0.18000000000000    3.87540942391048    0.38212348872169
ATOM    889  HB1     0.09000000000000    2.35197261589050    0.15284939548868
ATOM    890  HB2     0.09000000000000    2.35197261589050    0.15284939548868
ATOM    891  CG     -0.09000000000000    4.05358916753854    0.13895399589880
ATOM    892  HG      0.09000000000000    2.35197261589050    0.15284939548868
ATOM    893  CD1    -0.27000000000000    3.67050271873820    0.55581598359519
ATOM    894  HD11    0.09000000000000    2.35197261589050    0.15284939548868
ATOM    895  HD12    0.09000000000000    2.35197261589050    0.15284939548868
ATOM    896  HD13    0.09000000000000    2.35197261589050    0.15284939548868
ATOM    897  CD2    -0.27000000000000    3.67050271873820    0.55581598359519
ATOM    898  HD21    0.09000000000000    2.35197261589050    0.15284939548868
ATOM    899  HD22    0.09000000000000    2.35197261589050    0.15284939548868
ATOM    900  HD23    0.09000000000000    2.35197261589050    0.15284939548868
ATOM    901  C       0.51000000000000    3.56359487256136    0.76424697744339
ATOM    902  O      -0.51000000000000    3.02905564167715    0.83372397539279
ATOM    903  N      -0.47000000000000    3.29632525711926    1.38953995898798
ATOM    904  HN      0.31000000000000    0.40001352444501    0.31959419056724
ATOM    905  CA      0.07000000000000    4.05358916753854    0.13895399589880
ATOM    906  HA      0.09000000000000    2.35197261589050    0.15284939548868
ATOM    907  CB     -0.18000000000000    3.87540942391048    0.38212348872169
ATOM    908  HB1     0.09000000000000    2.35197261589050    0.15284939548868
ATOM    909  HB2     0.09000000000000    2.35197261589050    0.15284939548868
ATOM    910  CG      0.00000000000000    3.55005321204562    0.48633898564579
ATOM    911  CD1    -0.11500000000000    3.55005321204562    0.48633898564579
ATOM    912  HD1     0.11500000000000    2.42003727795642    0.20843099384820
ATOM    913  CE1    -0.11500000000000    3.55005321204562    0.48633898564579
ATOM    914  HE1     0.11500000000000    2.42003727795642    0.20843099384820
ATOM    915  CZ      0.11000000000000    3.55005321204562    0.48633898564579
ATOM    916  OH     -0.54000000000000    3.15378146221680    1.05674513881036
ATOM    917  HH      0.43000000000000    0.40001352444501    0.31959419056724
ATOM    918  CD2    -0.11500000000000    3.55005321204562    0.48633898564579
ATOM    919  HD2     0.11500000000000    2.42003727795642    0.20843099384820
ATOM    920  CE2    -0.11500000000000    3.55005321204562    0.48633898564579
ATOM    921  HE2     0.11500000000000    2.42003727795642    0.20843099384820
ATOM    922  C       0.51000000000000    3.56359487256136    0.76424697744339
ATOM    923  O      -0.51000000000000    3.02905564167715    0.83372397539279
ATOM    924  N      -0.29000000000000    3.29632525711926    1.38953995898798
ATOM    925  CD      0.00000000000000    3.87540942391048    0.38212348872169
ATOM    926  HD1     0.09000000000000    2.35197261589050    0.15284939548868
ATOM    927  HD2     0.09000000000000    2.35197261589050    0.15284939548868
ATOM    928  CA      0.02000000000000    4.05358916753854    0.13895399589880
ATOM    929  HA      0.09000000000000    2.35197261589050    0.15284939548868
ATOM    930  CB     -0.18000000000000    3.87540942391048    0.38212348872169
ATOM    931  HB1     0.09000000000000    2.35197261589050    0.15284939548868
ATOM    932  HB2     0.09000000000000    2.35197261589050    0.15284939548868
ATOM    933  CG     -0.18000000000000    3.87540942391048    0.38212348872169
ATOM    934  HG1     0.09000000000000    2.35197261589050    0.15284939548868
ATOM    935  HG2     0.09000000000000    2.35197261589050    0.15284939548868
ATOM    936  C       0.51000000000000    3.56359487256136    0.76424697744339
ATOM    937  O      -0.51000000000000    3.02905564167715    0.83372397539279
ATOM    938  N      -0.47000000000000    3.29632525711926    1.38953995898798
ATOM    939  HN      0.31000000000000    0.40001352444501    0.31959419056724
ATOM    940  CA      0.07000000000000    4.05358916753854    0.13895399589880
ATOM    941  HA      0.09000000000000    2.35197261589050    0.15284939548868
ATOM    942  CB     -0.09000000000000    4.05358916753854    0.13895399589880
ATOM    943  HB      0.09000000000000    2.35197261589050    0.15284939548868
ATOM    944  CG1    -0.27000000000000    3.67050271873820    0.55581598359519
ATOM    945  HG11    0.09000000000000    2.35197261589050    0.15284939548868
ATOM    946  HG12    0.09000000000000    2.35197261589050    0.15284939548868
ATOM    947  HG13    0.09000000000000    2.35197261589050    0.15284939548868
ATOM    948  CG2    -0.27000000000000    3.67050271873820    0.55581598359519
ATOM    949  HG21    0.09000000000000    2.35197261589050    0.15284939548868
ATOM    950  HG22    0.09000000000000    2.35197261589050    0.15284939548868
ATOM    951  HG23    0.09000000000000    2.35197261589050    0.15284939548868
ATOM    952  C       0.51000000000000    3.56359487256136    0.76424697744339
ATOM    953  O      -0.51000000000000    3.02905564167715    0.83372397539279
ATOM    954  N      -0.47000000000000    3.29632525711926    1.38953995898798
ATOM    955  HN      0.31000000000000    0.40001352444501    0.31959419056724
ATOM    956  CA      0.07000000000000    4.05358916753854    0.13895399589880
ATOM    957  HA      0.09000000000000    2.35197261589050    0.15284939548868
ATOM    958  CB      0.14000000000000    4.05358916753854    0.13895399589880
ATOM    959  HB      0.09000000000000    2.35197261589050    0.15284939548868
ATOM    960  OG1    -0.66000000000000    3.15378146221680    1.05674513881036
ATOM    961  HG1     0.43000000000000    0.40001352444501    0.31959419056724
ATOM    962  CG2    -0.27000000000000    3.67050271873820    0.55581598359519
ATOM    963  HG21    0.09000000000000    2.35197261589050    0.15284939548868
ATOM    964  HG22    0.09000000000000    2.35197261589050    0.15284939548868
ATOM    965  HG23    0.09000000000000    2.35197261589050    0.15284939548868
ATOM    966  C       0.51000000000000    3.56359487256136    0.76424697744339
ATOM    967  O      -0.51000000000000    3.02905564167715    0.83372397539279
ATOM    968  N      -0.47000000000000    3.29632525711926    1.38953995898798
ATOM    969  HN      0.31000000000000    0.40001352444501    0.31959419056724
ATOM    970  CA      0.07000000000000    4.05358916753854    0.13895399589880
ATOM    971  HA      0.09000000000000    2.35197261589050    0.15284939548868
ATOM    972  CB     -0.18000000000000    3.87540942391048    0.38212348872169
ATOM    973  HB1     0.09000000000000    2.35197261589050    0.15284939548868
ATOM    974  HB2     0.09000000000000    2.35197261589050    0.15284939548868
ATOM    975  CG     -0.09000000000000    4.05358916753854    0.13895399589880
ATOM    976  HG      0.09000000000000    2.35197261589050    0.15284939548868
ATOM    977  CD1    -0.27000000000000    3.67050271873820    0.55581598359519
ATOM    978  HD11    0.09000000000000    2.35197261589050    0.15284939548868
ATOM    979  HD12    0.09000000000000    2.35197261589050    0.15284939548868
ATOM    980  HD13    0.09000000000000    2.35197261589050    0.15284939548868
ATOM    981  CD2    -0.27000000000000    3.67050271873820    0.55581598359519
ATOM    982  HD21    0.09000000000000    2.35197261589050    0.15284939548868
ATOM    983  HD22    0.09000000000000    2.35197261589050    0.15284939548868
ATOM    984  HD23    0.09000000000000    2.35197261589050    0.15284939548868
ATOM    985  C       0.51000000000000    3.56359487256136    0.76424697744339
ATOM    986  O      -0.51000000000000    3.02905564167715    0.83372397539279
ATOM    987  N      -0.47000000000000    3.29632525711926    1.38953995898798
ATOM    988  HN      0.31000000000000    0.40001352444501    0.31959419056724
ATOM    989  CA      0.07000000000000    4.05358916753854    0.13895399589880
ATOM    990  HA      0.09000000000000    2.35197261589050    0.15284939548868
ATOM    991  CB     -0.18000000000000    3.87540942391048    0.38212348872169
ATOM    992  HB1     0.09000000000000    2.35197261589050    0.15284939548868
ATOM    993  HB2     0.09000000000000    2.35197261589050    0.15284939548868
ATOM    994  CG     -0.03000000000000    3.55005321204562    0.48633898564579
ATOM    995  CD1     0.03500000000000    3.55005321204562    0.48633898564579
ATOM    996  HD1     0.11500000000000    2.42003727795642    0.20843099384820
ATOM    997  NE1    -0.61000000000000    3.29632525711926    1.38953995898798
ATOM    998  HE1     0.38000000000000    0.40001352444501    0.31959419056724
ATOM    999  CE2     0.13000000000000    3.20723538530522    0.62529298154459
ATOM   1000  CD2    -0.02000000000000    3.20723538530522    0.62529298154459
ATOM   1001  CE3    -0.11500000000000    3.55005321204562    0.48633898564579
ATOM   1002  HE3     0.11500000000000    2.42003727795642    0.20843099384820
ATOM   1003  CZ3    -0.11500000000000    3.55005321204562    0.48633898564579
ATOM   1004  HZ3     0.11500000000000    2.42003727795642    0.20843099384820
ATOM   1005  CZ2    -0.11500000000000    3.55005321204562    0.48633898564579
ATOM   1006  HZ2     0.11500000000000    2.42003727795642    0.20843099384820
ATOM   1007  CH2    -0.11500000000000    3.55005321204562    0.48633898564579
ATOM   1008  HH2     0.11500000000000    2.42003727795642    0.20843099384820
ATOM   1009  C       0.51000000000000    3.56359487256136    0.76424697744339
ATOM   1010  O      -0.51000000000000    3.02905564167715    0.83372397539279
ATOM   1011  N      -0.47000000000000    3.29632525711926    1.38953995898798
ATOM   1012  HN      0.31000000000000    0.40001352444501    0.31959419056724
ATOM   1013  CA     -0.02000000000000    3.87540942391048    0.38212348872169
ATOM   1014  HA1     0.09000000000000    2.35197261589050    0.15284939548868
ATOM   1015  HA2     0.09000000000000    2.35197261589050    0.15284939548868
ATOM   1016  C       0.51000000000000    3.56359487256136    0.76424697744339
ATOM   1017  O      -0.51000000000000    3.02905564167715    0.83372397539279
ATOM   1018  N      -0.47000000000000    3.29632525711926    1.38953995898798
ATOM   1019  HN      0.31000000000000    0.40001352444501    0.31959419056724
ATOM   1020  CA      0.07000000000000    4.05358916753854    0.13895399589880
ATOM   1021  HA      0.09000000000000    2.35197261589050    0.15284939548868
ATOM   1022  CB     -0.18000000000000    3.87540942391048    0.38212348872169
ATOM   1023  HB1     0.09000000000000    2.35197261589050    0.15284939548868
ATOM   1024  HB2     0.09000000000000    2.35197261589050    0.15284939548868
ATOM   1025  CG     -0.18000000000000    3.87540942391048    0.38212348872169
ATOM   1026  HG1     0.09000000000000    2.35197261589050    0.15284939548868
ATOM   1027  HG2     0.09000000000000    2.35197261589050    0.15284939548868
ATOM   1028  CD      0.20000000000000    3.87540942391048    0.38212348872169
ATOM   1029  HD1     0.09000000000000    2.35197261589050    0.15284939548868
ATOM   1030  HD2     0.09000000000000    2.35197261589050    0.15284939548868
ATOM   1031  NE     -0.70000000000000    3.29632525711926    1.38953995898798
ATOM   1032  HE      0.44000000000000    0.40001352444501    0.31959419056724
ATOM   1033  CZ      0.64000000000000    3.56359487256136    0.76424697744339
ATOM   1034  NH1    -0.80000000000000    3.29632525711926    1.38953995898798
ATOM   1035  HH11    0.46000000000000    0.40001352444501    0.31959419056724
ATOM   1036  HH12    0.46000000000000    0.40001352444501    0.31959419056724
ATOM   1037  NH2    -0.80000000000000    3.29632525711926    1.38953995898798
ATOM   1038  HH21    0.46000000000000    0.40001352444501    0.31959419056724
ATOM   1039  HH22    0.46000000000000    0.40001352444501    0.31959419056724
ATOM   1040  C       0.51000000000000    3.56359487256136    0.76424697744339
ATOM   1041  O      -0.51000000000000    3.02905564167715    0.83372397539279
ATOM   1042  N      -0.47000000000000    3.29632525711926    1.38953995898798
ATOM   1043  HN      0.31000000000000    0.40001352444501    0.31959419056724
ATOM   1044  CA      0.07000000000000    4.05358916753854    0.13895399589880
ATOM   1045  HA      0.09000000000000    2.35197261589050    0.15284939548868
ATOM   1046  CB     -0.11000000000000    3.87540942391048    0.38212348872169
ATOM   1047  HB1     0.09000000000000    2.35197261589050    0.15284939548868
ATOM   1048  HB2     0.09000000000000    2.35197261589050    0.15284939548868
ATOM   1049  SG     -0.23000000000000    3.56359487256136    3.12646490772296
ATOM   1050  HG1     0.16000000000000    0.80180884632631    0.69476997949399
ATOM   1051  C       0.51000000000000    3.56359487256136    0.76424697744339
ATOM   1052  O      -0.51000000000000    3.02905564167715    0.83372397539279
ATOM   1053  N      -0.47000000000000    3.29632525711926    1.38953995898798
ATOM   1054  HN      0.31000000000000    0.40001352444501    0.31959419056724
ATOM   1055  CA      0.07000000000000    4.05358916753854    0.13895399589880
ATOM   1056  HA      0.09000000000000    2.35197261589050    0.15284939548868
ATOM   1057  CB     -0.09000000000000    4.05358916753854    0.13895399589880
ATOM   1058  HB      0.09000000000000    2.35197261589050    0.15284939548868
ATOM   1059  CG1    -0.27000000000000    3.67050271873820    0.55581598359519
ATOM   1060  HG11    0.09000000000000    2.35197261589050    0.15284939548868
ATOM   1061  HG12    0.09000000000000    2.35197261589050    0.15284939548868
ATOM   1062  HG13    0.09000000000000    2.35197261589050    0.15284939548868
ATOM   1063  CG2    -0.27000000000000    3.67050271873820    0.55581598359519
ATOM   1064  HG21    0.09000000000000    2.35197261589050    0.15284939548868
ATOM   1065  HG22    0.09000000000000    2.35197261589050    0.15284939548868
ATOM   1066  HG23    0.09000000000000    2.35197261589050    0.15284939548868
ATOM   1067  C       0.51000000000000    3.56359487256136    0.76424697744339
ATOM   1068  O      -0.51000000000000    3.02905564167715    0.83372397539279
ATOM   1069  N      -0.47000000000000    3.29632525711926    1.38953995898798
ATOM   1070  HN      0.31000000000000    0.40001352444501    0.31959419056724
ATOM   1071  CA      0.07000000000000    4.05358916753854    0.13895399589880
ATOM   1072  HA      0.09000000000000    2.35197261589050    0.15284939548868
ATOM   1073  CB     -0.27000000000000    3.67050271873820    0.55581598359519
ATOM   1074  HB1     0.09000000000000    2.35197261589050    0.15284939548868
ATOM   1075  HB2     0.09000000000000    2.35197261589050    0.15284939548868
ATOM   1076  HB3     0.09000000000000    2.35197261589050    0.15284939548868
ATOM   1077  C       0.51000000000000    3.56359487256136    0.76424697744339
ATOM   1078  O      -0.51000000000000    3.02905564167715    0.83372397539279
ATOM   1079  N      -0.47000000000000    3.29632525711926    1.38953995898798
ATOM   1080  HN      0.31000000000000    0.40001352444501    0.31959419056724
ATOM   1081  CA      0.07000000000000    4.05358916753854    0.13895399589880
ATOM   1082  HA      0.09000000000000    2.35197261589050    0.15284939548868
ATOM   1083  CB     -0.09000000000000    4.05358916753854    0.13895399589880
ATOM   1084  HB      0.09000000000000    2.35197261589050    0.15284939548868
ATOM   1085  CG1    -0.27000000000000    3.67050271873820    0.55581598359519
ATOM   1086  HG11    0.09000000000000    2.35197261589050    0.15284939548868
ATOM   1087  HG12    0.09000000000000    2.35197261589050    0.15284939548868
ATOM   1088  HG13    0.09000000000000    2.35197261589050    0.15284939548868
ATOM   1089  CG2    -0.27000000000000    3.67050271873820    0.55581598359519
ATOM   1090  HG21    0.09000000000000    2.35197261589050    0.15284939548868
ATOM   1091  HG22    0.09000000000000    2.35197261589050    0.15284939548868
ATOM   1092  HG23    0.09000000000000    2.35197261589050    0.15284939548868
ATOM   1093  C       0.51000000000000    3.56359487256136    0.76424697744339
ATOM   1094  O      -0.51000000000000    3.02905564167715    0.83372397539279
ATOM   1095  N      -0.47000000000000    3.29632525711926    1.38953995898798
ATOM   1096  HN      0.31000000000000    0.40001352444501    0.31959419056724
ATOM   1097  CA      0.07000000000000    4.05358916753854    0.13895399589880
ATOM   1098  HA      0.09000000000000    2.35197261589050    0.15284939548868
ATOM   1099  CB     -0.09000000000000    4.05358916753854    0.13895399589880
ATOM   1100  HB      0.09000000000000    2.35197261589050    0.15284939548868
ATOM   1101  CG1    -0.27000000000000    3.67050271873820    0.55581598359519
ATOM   1102  HG11    0.09000000000000    2.35197261589050    0.15284939548868
ATOM   1103  HG12    0.09000000000000    2.35197261589050    0.15284939548868
ATOM   1104  HG13    0.09000000000000    2.35197261589050    0.15284939548868
ATOM   1105  CG2    -0.27000000000000    3.67050271873820    0.55581598359519
ATOM   1106  HG21    0.09000000000000    2.35197261589050    0.15284939548868
ATOM   1107  HG22    0.09000000000000    2.35197261589050    0.15284939548868
ATOM   1108  HG23    0.09000000000000    2.35197261589050    0.15284939548868
ATOM   1109  C       0.51000000000000    3.56359487256136    0.76424697744339
ATOM   1110  O      -0.51000000000000    3.02905564167715    0.83372397539279
ATOM   1111  N      -0.47000000000000    3.29632525711926    1.38953995898798
ATOM   1112  HN      0.31000000000000    0.40001352444501    0.31959419056724
ATOM   1113  CA      0.07000000000000    4.05358916753854    0.13895399589880
ATOM   1114  HA      0.09000000000000    2.35197261589050    0.15284939548868
ATOM   1115  CB     -0.09000000000000    4.05358916753854    0.13895399589880
ATOM   1116  HB      0.09000000000000    2.35197261589050    0.15284939548868
ATOM   1117  CG1    -0.27000000000000    3.67050271873820    0.55581598359519
ATOM   1118  HG11    0.09000000000000    2.35197261589050    0.15284939548868
ATOM   1119  HG12    0.09000000000000    2.35197261589050    0.15284939548868
ATOM   1120  HG13    0.09000000000000    2.35197261589050    0.15284939548868
ATOM   1121  CG2    -0.27000000000000    3.67050271873820    0.55581598359519
ATOM   1122  HG21    0.09000000000000    2.35197261589050    0.15284939548868
ATOM   1123  HG22    0.09000000000000    2.35197261589050    0.15284939548868
ATOM   1124  HG23    0.09000000000000    2.35197261589050    0.15284939548868
ATOM   1125  C       0.51000000000000    3.56359487256136    0.76424697744339
ATOM   1126  O      -0.51000000000000    3.02905564167715    0.83372397539279
ATOM   1127  N      -0.47000000000000    3.29632525711926    1.38953995898798
ATOM   1128  HN      0.31000000000000    0.40001352444501    0.31959419056724
ATOM   1129  CA      0.07000000000000    4.05358916753854    0.13895399589880
ATOM   1130  HA      0.09000000000000    2.35197261589050    0.15284939548868
ATOM   1131  CB     -0.18000000000000    3.87540942391048    0.38212348872169
ATOM   1132  HB1     0.09000000000000    2.35197261589050    0.15284939548868
ATOM   1133  HB2     0.09000000000000    2.35197261589050    0.15284939548868
ATOM   1134  CG     -0.14000000000000    3.87540942391048    0.38212348872169
ATOM   1135  HG1     0.09000000000000    2.35197261589050    0.15284939548868
ATOM   1136  HG2     0.09000000000000    2.35197261589050    0.15284939548868
ATOM   1137  SD     -0.09000000000000    3.56359487256136    3.12646490772296
ATOM   1138  CE     -0.22000000000000    3.67050271873820    0.55581598359519
ATOM   1139  HE1     0.09000000000000    2.35197261589050    0.15284939548868
ATOM   1140  HE2     0.09000000000000    2.35197261589050    0.15284939548868
ATOM   1141  HE3     0.09000000000000    2.35197261589050    0.15284939548868
ATOM   1142  C       0.51000000000000    3.56359487256136    0.76424697744339
ATOM   1143  O      -0.51000000000000    3.02905564167715    0.83372397539279
ATOM   1144  N      -0.47000000000000    3.29632525711926    1.38953995898798
ATOM   1145  HN      0.31000000000000    0.40001352444501    0.31959419056724
ATOM   1146  CA      0.07000000000000    4.05358916753854    0.13895399589880
ATOM   1147  HA      0.09000000000000    2.35197261589050    0.15284939548868
ATOM   1148  CB     -0.09000000000000    4.05358916753854    0.13895399589880
ATOM   1149  HB      0.09000000000000    2.35197261589050    0.15284939548868
ATOM   1150  CG1    -0.27000000000000    3.67050271873820    0.55581598359519
ATOM   1151  HG11    0.09000000000000    2.35197261589050    0.15284939548868
ATOM   1152  HG12    0.09000000000000    2.35197261589050    0.15284939548868
ATOM   1153  HG13    0.09000000000000    2.35197261589050    0.15284939548868
ATOM   1154  CG2    -0.27000000000000    3.67050271873820    0.55581598359519
ATOM   1155  HG21    0.09000000000000    2.35197261589050    0.15284939548868
ATOM   1156  HG22    0.09000000000000    2.35197261589050    0.15284939548868
ATOM   1157  HG23    0.09000000000000    2.35197261589050    0.15284939548868
ATOM   1158  C       0.51000000000000    3.56359487256136    0.76424697744339
ATOM   1159  O      -0.51000000000000    3.02905564167715    0.83372397539279
ATOM   1160  N      -0.47000000000000    3.29632525711926    1.38953995898798
ATOM   1161  HN      0.31000000000000    0.40001352444501    0.31959419056724
ATOM   1162  CA      0.07000000000000    4.05358916753854    0.13895399589880
ATOM   1163  HA      0.09000000000000    2.35197261589050    0.15284939548868
ATOM   1164  CB     -0.27000000000000    3.67050271873820    0.55581598359519
ATOM   1165  HB1     0.09000000000000    2.35197261589050    0.15284939548868
ATOM   1166  HB2     0.09000000000000    2.35197261589050    0.15284939548868
ATOM   1167  HB3     0.09000000000000    2.35197261589050    0.15284939548868
ATOM   1168  C       0.51000000000000    3.56359487256136    0.76424697744339
ATOM   1169  O      -0.51000000000000    3.02905564167715    0.83372397539279
ATOM   1170  N      -0.47000000000000    3.29632525711926    1.38953995898798
ATOM   1171  HN      0.31000000000000    0.40001352444501    0.31959419056724
ATOM   1172  CA     -0.02000000000000    3.87540942391048    0.38212348872169
ATOM   1173  HA1     0.09000000000000    2.35197261589050    0.15284939548868
ATOM   1174  HA2     0.09000000000000    2.35197261589050    0.15284939548868
ATOM   1175  C       0.51000000000000    3.56359487256136    0.76424697744339
ATOM   1176  O      -0.51000000000000    3.02905564167715    0.83372397539279
ATOM   1177  N      -0.47000000000000    3.29632525711926    1.38953995898798
ATOM   1178  HN      0.31000000000000    0.40001352444501    0.31959419056724
ATOM   1179  CA      0.07000000000000    4.05358916753854    0.13895399589880
ATOM   1180  HA      0.09000000000000    2.35197261589050    0.15284939548868
ATOM   1181  CB     -0.09000000000000    4.05358916753854    0.13895399589880
ATOM   1182  HB      0.09000000000000    2.35197261589050    0.15284939548868
ATOM   1183  CG2    -0.27000000000000    3.67050271873820    0.55581598359519
ATOM   1184  HG21    0.09000000000000    2.35197261589050    0.15284939548868
ATOM   1185  HG22    0.09000000000000    2.35197261589050    0.15284939548868
ATOM   1186  HG23    0.09000000000000    2.35197261589050    0.15284939548868
ATOM   1187  CG1    -0.18000000000000    3.87540942391048    0.38212348872169
ATOM   1188  HG11    0.09000000000000    2.35197261589050    0.15284939548868
ATOM   1189  HG12    0.09000000000000    2.35197261589050    0.15284939548868
ATOM   1190  CD     -0.27000000000000    3.67050271873820    0.55581598359519
ATOM   1191  HD1     0.09000000000000    2.35197261589050    0.15284939548868
ATOM   1192  HD2     0.09000000000000    2.35197261589050    0.15284939548868
ATOM   1193  HD3     0.09000000000000    2.35197261589050    0.15284939548868
ATOM   1194  C       0.51000000000000    3.56359487256136    0.76424697744339
ATOM   1195  O      -0.51000000000000    3.02905564167715    0.83372397539279
ATOM   1196  N      -0.47000000000000    3.29632525711926    1.38953995898798
ATOM   1197  HN      0.31000000000000    0.40001352444501    0.31959419056724
ATOM   1198  CA      0.07000000000000    4.05358916753854    0.13895399589880
ATOM   1199  HA      0.09000000000000    2.35197261589050    0.15284939548868
ATOM   1200  CB      0.14000000000000    4.05358916753854    0.13895399589880
ATOM   1201  HB      0.09000000000000    2.35197261589050    0.15284939548868
ATOM   1202  OG1    -0.66000000000000    3.15378146221680    1.05674513881036
ATOM   1203  HG1     0.43000000000000    0.40001352444501    0.31959419056724
ATOM   1204  CG2    -0.27000000000000    3.67050271873820    0.55581598359519
ATOM   1205  HG21    0.09000000000000    2.35197261589050    0.15284939548868
ATOM   1206  HG22    0.09000000000000    2.35197261589050    0.15284939548868
ATOM   1207  HG23    0.09000000000000    2.35197261589050    0.15284939548868
ATOM   1208  C       0.51000000000000    3.56359487256136    0.76424697744339
ATOM   1209  O      -0.51000000000000    3.02905564167715    0.83372397539279
ATOM   1210  N      -0.47000000000000    3.29632525711926    1.38953995898798
ATOM   1211  HN      0.31000000000000    0.40001352444501    0.31959419056724
ATOM   1212  CA      0.07000000000000    4.05358916753854    0.13895399589880
ATOM   1213  HA      0.09000000000000    2.35197261589050    0.15284939548868
ATOM   1214  CB      0.05000000000000    3.87540942391048    0.38212348872169
ATOM   1215  HB1     0.09000000000000    2.35197261589050    0.15284939548868
ATOM   1216  HB2     0.09000000000000    2.35197261589050    0.15284939548868
ATOM   1217  OG     -0.66000000000000    3.15378146221680    1.05674513881036
ATOM   1218  HG1     0.43000000000000    0.40001352444501    0.31959419056724
ATOM   1219  C       0.51000000000000    3.56359487256136    0.76424697744339
ATOM   1220  O      -0.51000000000000    3.02905564167715    0.83372397539279
ATOM   1221  N      -0.47000000000000    3.29632525711926    1.38953995898798
ATOM   1222  HN      0.31000000000000    0.40001352444501    0.31959419056724
ATOM   1223  CA      0.07000000000000    4.05358916753854    0.13895399589880
ATOM   1224  HA      0.09000000000000    2.35197261589050    0.15284939548868
ATOM   1225  CB     -0.18000000000000    3.87540942391048    0.38212348872169
ATOM   1226  HB1     0.09000000000000    2.35197261589050    0.15284939548868
ATOM   1227  HB2     0.09000000000000    2.35197261589050    0.15284939548868
ATOM   1228  CG      0.00000000000000    3.55005321204562    0.48633898564579
ATOM   1229  CD1    -0.11500000000000    3.55005321204562    0.48633898564579
ATOM   1230  HD1     0.11500000000000    2.42003727795642    0.20843099384820
ATOM   1231  CE1    -0.11500000000000    3.55005321204562    0.48633898564579
ATOM   1232  HE1     0.11500000000000    2.42003727795642    0.20843099384820
ATOM   1233  CZ     -0.11500000000000    3.55005321204562    0.48633898564579
ATOM   1234  HZ      0.11500000000000    2.42003727795642    0.20843099384820
ATOM   1235  CD2    -0.11500000000000    3.55005321204562    0.48633898564579
ATOM   1236  HD2     0.11500000000000    2.42003727795642    0.20843099384820
ATOM   1237  CE2    -0.11500000000000    3.55005321204562    0.48633898564579
ATOM   1238  HE2     0.11500000000000    2.42003727795642    0.20843099384820
ATOM   1239  C       0.51000000000000    3.56359487256136    0.76424697744339
ATOM   1240  O      -0.51000000000000    3.02905564167715    0.83372397539279
ATOM   1241  N      -0.47000000000000    3.29632525711926    1.38953995898798
ATOM   1242  HN      0.31000000000000    0.40001352444501    0.31959419056724
ATOM   1243  CA     -0.02000000000000    3.87540942391048    0.38212348872169
ATOM   1244  HA1     0.09000000000000    2.35197261589050    0.15284939548868
ATOM   1245  HA2     0.09000000000000    2.35197261589050    0.15284939548868
ATOM   1246  C       0.51000000000000    3.56359487256136    0.76424697744339
ATOM   1247  O      -0.51000000000000    3.02905564167715    0.83372397539279
ATOM   1248  N      -0.47000000000000    3.29632525711926    1.38953995898798
ATOM   1249  HN      0.31000000000000    0.40001352444501    0.31959419056724
ATOM   1250  CA      0.07000000000000    4.05358916753854    0.13895399589880
ATOM   1251  HA      0.09000000000000    2.35197261589050    0.15284939548868
ATOM   1252  CB     -0.18000000000000    3.87540942391048    0.38212348872169
ATOM   1253  HB1     0.09000000000000    2.35197261589050    0.15284939548868
ATOM   1254  HB2     0.09000000000000    2.35197261589050    0.15284939548868
ATOM   1255  CG     -0.09000000000000    4.05358916753854    0.13895399589880
ATOM   1256  HG      0.09000000000000    2.35197261589050    0.15284939548868
ATOM   1257  CD1    -0.27000000000000    3.67050271873820    0.55581598359519
ATOM   1258  HD11    0.09000000000000    2.35197261589050    0.15284939548868
ATOM   1259  HD12    0.09000000000000    2.35197261589050    0.15284939548868
ATOM   1260  HD13    0.09000000000000    2.35197261589050    0.15284939548868
ATOM   1261  CD2    -0.27000000000000    3.67050271873820    0.55581598359519
ATOM   1262  HD21    0.09000000000000    2.35197261589050    0.15284939548868
ATOM   1263  HD22    0.09000000000000    2.35197261589050    0.15284939548868
ATOM   1264  HD23    0.09000000000000    2.35197261589050    0.15284939548868
ATOM   1265  C       0.51000000000000    3.56359487256136    0.76424697744339
ATOM   1266  O      -0.51000000000000    3.02905564167715    0.83372397539279
ATOM   1267  N      -0.47000000000000    3.29632525711926    1.38953995898798
ATOM   1268  HN      0.31000000000000    0.40001352444501    0.31959419056724
ATOM   1269  CA      0.07000000000000    4.05358916753854    0.13895399589880
ATOM   1270  HA      0.09000000000000    2.35197261589050    0.15284939548868
ATOM   1271  CB     -0.09000000000000    4.05358916753854    0.13895399589880
ATOM   1272  HB      0.09000000000000    2.35197261589050    0.15284939548868
ATOM   1273  CG1    -0.27000000000000    3.67050271873820    0.55581598359519
ATOM   1274  HG11    0.09000000000000    2.35197261589050    0.15284939548868
ATOM   1275  HG12    0.09000000000000    2.35197261589050    0.15284939548868
ATOM   1276  HG13    0.09000000000000    2.35197261589050    0.15284939548868
ATOM   1277  CG2    -0.27000000000000    3.67050271873820    0.55581598359519
ATOM   1278  HG21    0.09000000000000    2.35197261589050    0.15284939548868
ATOM   1279  HG22    0.09000000000000    2.35197261589050    0.15284939548868
ATOM   1280  HG23    0.09000000000000    2.35197261589050    0.15284939548868
ATOM   1281  C       0.51000000000000    3.56359487256136    0.76424697744339
ATOM   1282  O      -0.51000000000000    3.02905564167715    0.83372397539279
ATOM   1283  N      -0.47000000000000    3.29632525711926    1.38953995898798
ATOM   1284  HN      0.31000000000000    0.40001352444501    0.31959419056724
ATOM   1285  CA      0.07000000000000    4.05358916753854    0.13895399589880
ATOM   1286  HA      0.09000000000000    2.35197261589050    0.15284939548868
ATOM   1287  CB      0.14000000000000    4.05358916753854    0.13895399589880
ATOM   1288  HB      0.09000000000000    2.35197261589050    0.15284939548868
ATOM   1289  OG1    -0.66000000000000    3.15378146221680    1.05674513881036
ATOM   1290  HG1     0.43000000000000    0.40001352444501    0.31959419056724
ATOM   1291  CG2    -0.27000000000000    3.67050271873820    0.55581598359519
ATOM   1292  HG21    0.09000000000000    2.35197261589050    0.15284939548868
ATOM   1293  HG22    0.09000000000000    2.35197261589050    0.15284939548868
ATOM   1294  HG23    0.09000000000000    2.35197261589050    0.15284939548868
ATOM   1295  C       0.51000000000000    3.56359487256136    0.76424697744339
ATOM   1296  O      -0.51000000000000    3.02905564167715    0.83372397539279
ATOM   1297  N      -0.47000000000000    3.29632525711926    1.38953995898798
ATOM   1298  HN      0.31000000000000    0.40001352444501    0.31959419056724
ATOM   1299  CA      0.07000000000000    4.05358916753854    0.13895399589880
ATOM   1300  HA      0.09000000000000    2.35197261589050    0.15284939548868
ATOM   1301  CB     -0.27000000000000    3.67050271873820    0.55581598359519
ATOM   1302  HB1     0.09000000000000    2.35197261589050    0.15284939548868
ATOM   1303  HB2     0.09000000000000    2.35197261589050    0.15284939548868
ATOM   1304  HB3     0.09000000000000    2.35197261589050    0.15284939548868
ATOM   1305  C       0.51000000000000    3.56359487256136    0.76424697744339
ATOM   1306  O      -0.51000000000000    3.02905564167715    0.83372397539279
ATOM   1307  N      -0.47000000000000    3.29632525711926    1.38953995898798
ATOM   1308  HN      0.31000000000000    0.40001352444501    0.31959419056724
ATOM   1309  CA      0.07000000000000    4.05358916753854    0.13895399589880
ATOM   1310  HA      0.09000000000000    2.35197261589050    0.15284939548868
ATOM   1311  CB     -0.27000000000000    3.67050271873820    0.55581598359519
ATOM   1312  HB1     0.09000000000000    2.35197261589050    0.15284939548868
ATOM   1313  HB2     0.09000000000000    2.35197261589050    0.15284939548868
ATOM   1314  HB3     0.09000000000000    2.35197261589050    0.15284939548868
ATOM   1315  C       0.51000000000000    3.56359487256136    0.76424697744339
ATOM   1316  O      -0.51000000000000    3.02905564167715    0.83372397539279
ATOM   1317  N      -0.47000000000000    3.29632525711926    1.38953995898798
ATOM   1318  HN      0.31000000000000    0.40001352444501    0.31959419056724
ATOM   1319  CA      0.07000000000000    4.05358916753854    0.13895399589880
ATOM   1320  HA      0.09000000000000    2.35197261589050    0.15284939548868
ATOM   1321  CB     -0.18000000000000    3.87540942391048    0.38212348872169
ATOM   1322  HB1     0.09000000000000    2.35197261589050    0.15284939548868
ATOM   1323  HB2     0.09000000000000    2.35197261589050    0.15284939548868
ATOM   1324  CG     -0.09000000000000    4.05358916753854    0.13895399589880
ATOM   1325  HG      0.09000000000000    2.35197261589050    0.15284939548868
ATOM   1326  CD1    -0.27000000000000    3.67050271873820    0.55581598359519
ATOM   1327  HD11    0.09000000000000    2.35197261589050    0.15284939548868
ATOM   1328  HD12    0.09000000000000    2.35197261589050    0.15284939548868
ATOM   1329  HD13    0.09000000000000    2.35197261589050    0.15284939548868
ATOM   1330  CD2    -0.27000000000000    3.67050271873820    0.55581598359519
ATOM   1331  HD21    0.09000000000000    2.35197261589050    0.15284939548868
ATOM   1332  HD22    0.09000000000000    2.35197261589050    0.15284939548868
ATOM   1333  HD23    0.09000000000000    2.35197261589050    0.15284939548868
ATOM   1334  C       0.51000000000000    3.56359487256136    0.76424697744339
ATOM   1335  O      -0.51000000000000    3.02905564167715    0.83372397539279
ATOM   1336  N      -0.47000000000000    3.29632525711926    1.38953995898798
ATOM   1337  HN      0.31000000000000    0.40001352444501    0.31959419056724
ATOM   1338  CA      0.07000000000000    4.05358916753854    0.13895399589880
ATOM   1339  HA      0.09000000000000    2.35197261589050    0.15284939548868
ATOM   1340  CB     -0.27000000000000    3.67050271873820    0.55581598359519
ATOM   1341  HB1     0.09000000000000    2.35197261589050    0.15284939548868
ATOM   1342  HB2     0.09000000000000    2.35197261589050    0.15284939548868
ATOM   1343  HB3     0.09000000000000    2.35197261589050    0.15284939548868
ATOM   1344  C       0.51000000000000    3.56359487256136    0.76424697744339
ATOM   1345  O      -0.51000000000000    3.02905564167715    0.83372397539279
ATOM   1346  N      -0.47000000000000    3.29632525711926    1.38953995898798
ATOM   1347  HN      0.31000000000000    0.40001352444501    0.31959419056724
ATOM   1348  CA      0.07000000000000    4.05358916753854    0.13895399589880
ATOM   1349  HA      0.09000000000000    2.35197261589050    0.15284939548868
ATOM   1350  CB      0.14000000000000    4.05358916753854    0.13895399589880
ATOM   1351  HB      0.09000000000000    2.35197261589050    0.15284939548868
ATOM   1352  OG1    -0.66000000000000    3.15378146221680    1.05674513881036
ATOM   1353  HG1     0.43000000000000    0.40001352444501    0.31959419056724
ATOM   1354  CG2    -0.27000000000000    3.67050271873820    0.55581598359519
ATOM   1355  HG21    0.09000000000000    2.35197261589050    0.15284939548868
ATOM   1356  HG22    0.09000000000000    2.35197261589050    0.15284939548868
ATOM   1357  HG23    0.09000000000000    2.35197261589050    0.15284939548868
ATOM   1358  C       0.51000000000000    3.56359487256136    0.76424697744339
ATOM   1359  O      -0.51000000000000    3.02905564167715    0.83372397539279
ATOM   1360  N      -0.47000000000000    3.29632525711926    1.38953995898798
ATOM   1361  HN      0.31000000000000    0.40001352444501    0.31959419056724
ATOM   1362  CA      0.07000000000000    4.05358916753854    0.13895399589880
ATOM   1363  HA      0.09000000000000    2.35197261589050    0.15284939548868
ATOM   1364  CB     -0.18000000000000    3.87540942391048    0.38212348872169
ATOM   1365  HB1     0.09000000000000    2.35197261589050    0.15284939548868
ATOM   1366  HB2     0.09000000000000    2.35197261589050    0.15284939548868
ATOM   1367  CG     -0.03000000000000    3.55005321204562    0.48633898564579
ATOM   1368  CD1     0.03500000000000    3.55005321204562    0.48633898564579
ATOM   1369  HD1     0.11500000000000    2.42003727795642    0.20843099384820
ATOM   1370  NE1    -0.61000000000000    3.29632525711926    1.38953995898798
ATOM   1371  HE1     0.38000000000000    0.40001352444501    0.31959419056724
ATOM   1372  CE2     0.13000000000000    3.20723538530522    0.62529298154459
ATOM   1373  CD2    -0.02000000000000    3.20723538530522    0.62529298154459
ATOM   1374  CE3    -0.11500000000000    3.55005321204562    0.48633898564579
ATOM   1375  HE3     0.11500000000000    2.42003727795642    0.20843099384820
ATOM   1376  CZ3    -0.11500000000000    3.55005321204562    0.48633898564579
ATOM   1377  HZ3     0.11500000000000    2.42003727795642    0.20843099384820
ATOM   1378  CZ2    -0.11500000000000    3.55005321204562    0.48633898564579
ATOM   1379  HZ2     0.11500000000000    2.42003727795642    0.20843099384820
ATOM   1380  CH2    -0.11500000000000    3.55005321204562    0.48633898564579
ATOM   1381  HH2     0.11500000000000    2.42003727795642    0.20843099384820
ATOM   1382  C       0.51000000000000    3.56359487256136    0.76424697744339
ATOM   1383  O      -0.51000000000000    3.02905564167715    0.83372397539279
ATOM   1384  N      -0.47000000000000    3.29632525711926    1.38953995898798
ATOM   1385  HN      0.31000000000000    0.40001352444501    0.31959419056724
ATOM   1386  CA      0.07000000000000    4.05358916753854    0.13895399589880
ATOM   1387  HA      0.09000000000000    2.35197261589050    0.15284939548868
ATOM   1388  CB     -0.18000000000000    3.87540942391048    0.38212348872169
ATOM   1389  HB1     0.09000000000000    2.35197261589050    0.15284939548868
ATOM   1390  HB2     0.09000000000000    2.35197261589050    0.15284939548868
ATOM   1391  CG      0.00000000000000    3.55005321204562    0.48633898564579
ATOM   1392  CD1    -0.11500000000000    3.55005321204562    0.48633898564579
ATOM   1393  HD1     0.11500000000000    2.42003727795642    0.20843099384820
ATOM   1394  CE1    -0.11500000000000    3.55005321204562    0.48633898564579
ATOM   1395  HE1     0.11500000000000    2.42003727795642    0.20843099384820
ATOM   1396  CZ     -0.11500000000000    3.55005321204562    0.48633898564579
ATOM   1397  HZ      0.11500000000000    2.42003727795642    0.20843099384820
ATOM   1398  CD2    -0.11500000000000    3.55005321204562    0.48633898564579
ATOM   1399  HD2     0.11500000000000    2.42003727795642    0.20843099384820
ATOM   1400  CE2    -0.11500000000000    3.55005321204562    0.48633898564579
ATOM   1401  HE2     0.11500000000000    2.42003727795642    0.20843099384820
ATOM   1402  C       0.51000000000000    3.56359487256136    0.76424697744339
ATOM   1403  O      -0.51000000000000    3.02905564167715    0.83372397539279
ATOM   1404  N      -0.47000000000000    3.29632525711926    1.38953995898798
ATOM   1405  HN      0.31000000000000    0.40001352444501    0.31959419056724
ATOM   1406  CA      0.07000000000000    4.05358916753854    0.13895399589880
ATOM   1407  HA      0.09000000000000    2.35197261589050    0.15284939548868
ATOM   1408  CB     -0.09000000000000    4.05358916753854    0.13895399589880
ATOM   1409  HB      0.09000000000000    2.35197261589050    0.15284939548868
ATOM   1410  CG1    -0.27000000000000    3.67050271873820    0.55581598359519
ATOM   1411  HG11    0.09000000000000    2.35197261589050    0.15284939548868
ATOM   1412  HG12    0.09000000000000    2.35197261589050    0.15284939548868
ATOM   1413  HG13    0.09000000000000    2.35197261589050    0.15284939548868
ATOM   1414  CG2    -0.27000000000000    3.67050271873820    0.55581598359519
ATOM   1415  HG21    0.09000000000000    2.35197261589050    0.15284939548868
ATOM   1416  HG22    0.09000000000000    2.35197261589050    0.15284939548868
ATOM   1417  HG23    0.09000000000000    2.35197261589050    0.15284939548868
ATOM   1418  C       0.51000000000000    3.56359487256136    0.76424697744339
ATOM   1419  O      -0.51000000000000    3.02905564167715    0.83372397539279
ATOM   1420  N      -0.47000000000000    3.29632525711926    1.38953995898798
ATOM   1421  HN      0.31000000000000    0.40001352444501    0.31959419056724
ATOM   1422  CA     -0.02000000000000    3.87540942391048    0.38212348872169
ATOM   1423  HA1     0.09000000000000    2.35197261589050    0.15284939548868
ATOM   1424  HA2     0.09000000000000    2.35197261589050    0.15284939548868
ATOM   1425  C       0.51000000000000    3.56359487256136    0.76424697744339
ATOM   1426  O      -0.51000000000000    3.02905564167715    0.83372397539279
ATOM   1427  N      -0.47000000000000    3.29632525711926    1.38953995898798
ATOM   1428  HN      0.31000000000000    0.40001352444501    0.31959419056724
ATOM   1429  CA      0.07000000000000    4.05358916753854    0.13895399589880
ATOM   1430  HA      0.09000000000000    2.35197261589050    0.15284939548868
ATOM   1431  CB     -0.18000000000000    3.87540942391048    0.38212348872169
ATOM   1432  HB1     0.09000000000000    2.35197261589050    0.15284939548868
ATOM   1433  HB2     0.09000000000000    2.35197261589050    0.15284939548868
ATOM   1434  CG     -0.18000000000000    3.87540942391048    0.38212348872169
ATOM   1435  HG1     0.09000000000000    2.35197261589050    0.15284939548868
ATOM   1436  HG2     0.09000000000000    2.35197261589050    0.15284939548868
ATOM   1437  CD      0.20000000000000    3.87540942391048    0.38212348872169
ATOM   1438  HD1     0.09000000000000    2.35197261589050    0.15284939548868
ATOM   1439  HD2     0.09000000000000    2.35197261589050    0.15284939548868
ATOM   1440  NE     -0.70000000000000    3.29632525711926    1.38953995898798
ATOM   1441  HE      0.44000000000000    0.40001352444501    0.31959419056724
ATOM   1442  CZ      0.64000000000000    3.56359487256136    0.76424697744339
ATOM   1443  NH1    -0.80000000000000    3.29632525711926    1.38953995898798
ATOM   1444  HH11    0.46000000000000    0.40001352444501    0.31959419056724
ATOM   1445  HH12    0.46000000000000    0.40001352444501    0.31959419056724
ATOM   1446  NH2    -0.80000000000000    3.29632525711926    1.38953995898798
ATOM   1447  HH21    0.46000000000000    0.40001352444501    0.31959419056724
ATOM   1448  HH22    0.46000000000000    0.40001352444501    0.31959419056724
ATOM   1449  C       0.51000000000000    3.56359487256136    0.76424697744339
ATOM   1450  O      -0.51000000000000    3.02905564167715    0.83372397539279
ATOM   1451  N      -0.47000000000000    3.29632525711926    1.38953995898798
ATOM   1452  HN      0.31000000000000    0.40001352444501    0.31959419056724
ATOM   1453  CA      0.07000000000000    4.05358916753854    0.13895399589880
ATOM   1454  HA      0.09000000000000    2.35197261589050    0.15284939548868
ATOM   1455  CB     -0.18000000000000    3.87540942391048    0.38212348872169
ATOM   1456  HB1     0.09000000000000    2.35197261589050    0.15284939548868
ATOM   1457  HB2     0.09000000000000    2.35197261589050    0.15284939548868
ATOM   1458  CG     -0.28000000000000    3.87540942391048    0.38212348872169
ATOM   1459  HG1     0.09000000000000    2.35197261589050    0.15284939548868
ATOM   1460  HG2     0.09000000000000    2.35197261589050    0.15284939548868
ATOM   1461  CD      0.62000000000000    3.56359487256136    0.48633898564579
ATOM   1462  OE1    -0.76000000000000    3.02905564167715    0.83372397539279
ATOM   1463  OE2    -0.76000000000000    3.02905564167715    0.83372397539279
ATOM   1464  C       0.51000000000000    3.56359487256136    0.76424697744339
ATOM   1465  O      -0.51000000000000    3.02905564167715    0.83372397539279
ATOM   1466  N      -0.47000000000000    3.29632525711926    1.38953995898798
ATOM   1467  HN      0.31000000000000    0.40001352444501    0.31959419056724
ATOM   1468  CA      0.07000000000000    4.05358916753854    0.13895399589880
ATOM   1469  HA      0.09000000000000    2.35197261589050    0.15284939548868
ATOM   1470  CB     -0.18000000000000    3.87540942391048    0.38212348872169
ATOM   1471  HB1     0.09000000000000    2.35197261589050    0.15284939548868
ATOM   1472  HB2     0.09000000000000    2.35197261589050    0.15284939548868
ATOM   1473  CG     -0.18000000000000    3.87540942391048    0.38212348872169
ATOM   1474  HG1     0.09000000000000    2.35197261589050    0.15284939548868
ATOM   1475  HG2     0.09000000000000    2.35197261589050    0.15284939548868
ATOM   1476  CD      0.55000000000000    3.56359487256136    0.48633898564579
ATOM   1477  OE1    -0.55000000000000    3.02905564167715    0.83372397539279
ATOM   1478  NE2    -0.62000000000000    3.29632525711926    1.38953995898798
ATOM   1479  HE21    0.32000000000000    0.40001352444501    0.31959419056724
ATOM   1480  HE22    0.30000000000000    0.40001352444501    0.31959419056724
ATOM   1481  C       0.51000000000000    3.56359487256136    0.76424697744339
ATOM   1482  O      -0.51000000000000    3.02905564167715    0.83372397539279
ATOM   1483  N      -0.47000000000000    3.29632525711926    1.38953995898798
ATOM   1484  HN      0.31000000000000    0.40001352444501    0.31959419056724
ATOM   1485  CA      0.07000000000000    4.05358916753854    0.13895399589880
ATOM   1486  HA      0.09000000000000    2.35197261589050    0.15284939548868
ATOM   1487  CB     -0.18000000000000    3.87540942391048    0.38212348872169
ATOM   1488  HB1     0.09000000000000    2.35197261589050    0.15284939548868
ATOM   1489  HB2     0.09000000000000    2.35197261589050    0.15284939548868
ATOM   1490  CG     -0.28000000000000    3.87540942391048    0.38212348872169
ATOM   1491  HG1     0.09000000000000    2.35197261589050    0.15284939548868
ATOM   1492  HG2     0.09000000000000    2.35197261589050    0.15284939548868
ATOM   1493  CD      0.62000000000000    3.56359487256136    0.48633898564579
ATOM   1494  OE1    -0.76000000000000    3.02905564167715    0.83372397539279
ATOM   1495  OE2    -0.76000000000000    3.02905564167715    0.83372397539279
ATOM   1496  C       0.51000000000000    3.56359487256136    0.76424697744339
ATOM   1497  O      -0.51000000000000    3.02905564167715    0.83372397539279
ATOM   1498  N      -0.47000000000000    3.29632525711926    1.38953995898798
ATOM   1499  HN      0.31000000000000    0.40001352444501    0.31959419056724
ATOM   1500  CA      0.07000000000000    4.05358916753854    0.13895399589880
ATOM   1501  HA      0.09000000000000    2.35197261589050    0.15284939548868
ATOM   1502  CB     -0.18000000000000    3.87540942391048    0.38212348872169
ATOM   1503  HB1     0.09000000000000    2.35197261589050    0.15284939548868
ATOM   1504  HB2     0.09000000000000    2.35197261589050    0.15284939548868
ATOM   1505  CG     -0.18000000000000    3.87540942391048    0.38212348872169
ATOM   1506  HG1     0.09000000000000    2.35197261589050    0.15284939548868
ATOM   1507  HG2     0.09000000000000    2.35197261589050    0.15284939548868
ATOM   1508  CD      0.20000000000000    3.87540942391048    0.38212348872169
ATOM   1509  HD1     0.09000000000000    2.35197261589050    0.15284939548868
ATOM   1510  HD2     0.09000000000000    2.35197261589050    0.15284939548868
ATOM   1511  NE     -0.70000000000000    3.29632525711926    1.38953995898798
ATOM   1512  HE      0.44000000000000    0.40001352444501    0.31959419056724
ATOM   1513  CZ      0.64000000000000    3.56359487256136    0.76424697744339
ATOM   1514  NH1    -0.80000000000000    3.29632525711926    1.38953995898798
ATOM   1515  HH11    0.46000000000000    0.40001352444501    0.31959419056724
ATOM   1516  HH12    0.46000000000000    0.40001352444501    0.31959419056724
ATOM   1517  NH2    -0.80000000000000    3.29632525711926    1.38953995898798
ATOM   1518  HH21    0.46000000000000    0.40001352444501    0.31959419056724
ATOM   1519  HH22    0.46000000000000    0.40001352444501    0.31959419056724
ATOM   1520  C       0.51000000000000    3.56359487256136    0.76424697744339
ATOM   1521  O      -0.51000000000000    3.02905564167715    0.83372397539279
ATOM   1522  N      -0.47000000000000    3.29632525711926    1.38953995898798
ATOM   1523  HN      0.31000000000000    0.40001352444501    0.31959419056724
ATOM   1524  CA      0.07000000000000    4.05358916753854    0.13895399589880
ATOM   1525  HA      0.09000000000000    2.35197261589050    0.15284939548868
ATOM   1526  CB     -0.18000000000000    3.87540942391048    0.38212348872169
ATOM   1527  HB1     0.09000000000000    2.35197261589050    0.15284939548868
ATOM   1528  HB2     0.09000000000000    2.35197261589050    0.15284939548868
ATOM   1529  CG     -0.18000000000000    3.87540942391048    0.38212348872169
ATOM   1530  HG1     0.09000000000000    2.35197261589050    0.15284939548868
ATOM   1531  HG2     0.09000000000000    2.35197261589050    0.15284939548868
ATOM   1532  CD      0.20000000000000    3.87540942391048    0.38212348872169
ATOM   1533  HD1     0.09000000000000    2.35197261589050    0.15284939548868
ATOM   1534  HD2     0.09000000000000    2.35197261589050    0.15284939548868
ATOM   1535  NE     -0.70000000000000    3.29632525711926    1.38953995898798
ATOM   1536  HE      0.44000000000000    0.40001352444501    0.31959419056724
ATOM   1537  CZ      0.64000000000000    3.56359487256136    0.76424697744339
ATOM   1538  NH1    -0.80000000000000    3.29632525711926    1.38953995898798
ATOM   1539  HH11    0.46000000000000    0.40001352444501    0.31959419056724
ATOM   1540  HH12    0.46000000000000    0.40001352444501    0.31959419056724
ATOM   1541  NH2    -0.80000000000000    3.29632525711926    1.38953995898798
ATOM   1542  HH21    0.46000000000000    0.40001352444501    0.31959419056724
ATOM   1543  HH22    0.46000000000000    0.40001352444501    0.31959419056724
ATOM   1544  C       0.51000000000000    3.56359487256136    0.76424697744339
ATOM   1545  O      -0.51000000000000    3.02905564167715    0.83372397539279
ATOM   1546  N      -0.47000000000000    3.29632525711926    1.38953995898798
ATOM   1547  HN      0.31000000000000    0.40001352444501    0.31959419056724
ATOM   1548  CA     -0.02000000000000    3.87540942391048    0.38212348872169
ATOM   1549  HA1     0.09000000000000    2.35197261589050    0.15284939548868
ATOM   1550  HA2     0.09000000000000    2.35197261589050    0.15284939548868
ATOM   1551  C       0.51000000000000    3.56359487256136    0.76424697744339
ATOM   1552  O      -0.51000000000000    3.02905564167715    0.83372397539279
ATOM   1553  C       0.34000000000000    3.56359487256136    0.48633898564579
ATOM   1554  OT1    -0.67000000000000    3.02905564167715    0.83372397539279
ATOM   1555  OT2    -0.67000000000000    3.02905564167715    0.83372397539279
ATOM   1556  N      -0.47000000000000    3.29632525711926    1.38953995898798
ATOM   1557  HN      0.31000000000000    0.40001352444501    0.31959419056724
ATOM   1558  CA      0.07000000000000    4.05358916753854    0.13895399589880
ATOM   1559  HA      0.09000000000000    2.35197261589050    0.15284939548868
ATOM   1560  CB     -0.09000000000000    3.87540942391048    0.38212348872169
ATOM   1561  HB1     0.09000000000000    2.35197261589050    0.15284939548868
ATOM   1562  HB2     0.09000000000000    2.35197261589050    0.15284939548868
ATOM   1563  ND1    -0.36000000000000    3.29632525711926    1.38953995898798
ATOM   1564  HD1     0.32000000000000    0.40001352444501    0.31959419056724
ATOM   1565  CG     -0.05000000000000    3.20723538530522    0.34738498974700
ATOM   1566  CE1     0.25000000000000    3.20723538530522    0.34738498974700
ATOM   1567  HE1     0.13000000000000    1.60361769265261    0.31959419056724
ATOM   1568  NE2    -0.70000000000000    3.29632525711926    1.38953995898798
ATOM   1569  CD2     0.22000000000000    3.20723538530522    0.34738498974700
ATOM   1570  HD2     0.10000000000000    2.61567863646004    0.05419205840053
ATOM   1571  N      -0.30000000000000    3.29632525711926    1.38953995898798
ATOM   1572  HT1     0.33000000000000    0.40001352444501    0.31959419056724
ATOM   1573  HT2     0.33000000000000    0.40001352444501    0.31959419056724
ATOM   1574  HT3     0.33000000000000    0.40001352444501    0.31959419056724
ATOM   1575  CA      0.21000000000000    4.05358916753854    0.13895399589880
ATOM   1576  HA      0.10000000000000    2.35197261589050    0.15284939548868
ATOM   1577  CB      0.05000000000000    3.87540942391048    0.38212348872169
ATOM   1578  HB1     0.09000000000000    2.35197261589050    0.15284939548868
ATOM   1579  HB2     0.09000000000000    2.35197261589050    0.15284939548868
ATOM   1580  OG     -0.66000000000000    3.15378146221680    1.05674513881036
ATOM   1581  HG1     0.43000000000000    0.40001352444501    0.31959419056724
ATOM   1582  C       0.51000000000000    3.56359487256136    0.76424697744339
ATOM   1583  O      -0.51000000000000    3.02905564167715    0.83372397539279
ATOM   1584  N      -0.47000000000000    3.29632525711926    1.38953995898798
ATOM   1585  HN      0.31000000000000    0.40001352444501    0.31959419056724
ATOM   1586  CA      0.07000000000000    4.05358916753854    0.13895399589880
ATOM   1587  HA      0.09000000000000    2.35197261589050    0.15284939548868
ATOM   1588  CB     -0.27000000000000    3.67050271873820    0.55581598359519
ATOM   1589  HB1     0.09000000000000    2.35197261589050    0.15284939548868
ATOM   1590  HB2     0.09000000000000    2.35197261589050    0.15284939548868
ATOM   1591  HB3     0.09000000000000    2.35197261589050    0.15284939548868
ATOM   1592  C       0.51000000000000    3.56359487256136    0.76424697744339
ATOM   1593  O      -0.51000000000000    3.02905564167715    0.83372397539279
ATOM   1594  N      -0.47000000000000    3.29632525711926    1.38953995898798
ATOM   1595  HN      0.31000000000000    0.40001352444501    0.31959419056724
ATOM   1596  CA      0.07000000000000    4.05358916753854    0.13895399589880
ATOM   1597  HA      0.09000000000000    2.35197261589050    0.15284939548868
ATOM   1598  CB     -0.18000000000000    3.87540942391048    0.38212348872169
ATOM   1599  HB1     0.09000000000000    2.35197261589050    0.15284939548868
ATOM   1600  HB2     0.09000000000000    2.35197261589050    0.15284939548868
ATOM   1601  CG     -0.09000000000000    4.05358916753854    0.13895399589880
ATOM   1602  HG      0.09000000000000    2.35197261589050    0.15284939548868
ATOM   1603  CD1    -0.27000000000000    3.67050271873820    0.55581598359519
ATOM   1604  HD11    0.09000000000000    2.35197261589050    0.15284939548868
ATOM   1605  HD12    0.09000000000000    2.35197261589050    0.15284939548868
ATOM   1606  HD13    0.09000000000000    2.35197261589050    0.15284939548868
ATOM   1607  CD2    -0.27000000000000    3.67050271873820    0.55581598359519
ATOM   1608  HD21    0.09000000000000    2.35197261589050    0.15284939548868
ATOM   1609  HD22    0.09000000000000    2.35197261589050    0.15284939548868
ATOM   1610  HD23    0.09000000000000    2.35197261589050    0.15284939548868
ATOM   1611  C       0.51000000000000    3.56359487256136    0.76424697744339
ATOM   1612  O      -0.51000000000000    3.02905564167715    0.83372397539279
ATOM   1613  N      -0.47000000000000    3.29632525711926    1.38953995898798
ATOM   1614  HN      0.31000000000000    0.40001352444501    0.31959419056724
ATOM   1615  CA      0.07000000000000    4.05358916753854    0.13895399589880
ATOM   1616  HA      0.09000000000000    2.35197261589050    0.15284939548868
ATOM   1617  CB     -0.09000000000000    3.87540942391048    0.38212348872169
ATOM   1618  HB1     0.09000000000000    2.35197261589050    0.15284939548868
ATOM   1619  HB2     0.09000000000000    2.35197261589050    0.15284939548868
ATOM   1620  ND1    -0.36000000000000    3.29632525711926    1.38953995898798
ATOM   1621  HD1     0.32000000000000    0.40001352444501    0.31959419056724
ATOM   1622  CG     -0.05000000000000    3.20723538530522    0.34738498974700
ATOM   1623  CE1     0.25000000000000    3.20723538530522    0.34738498974700
ATOM   1624  HE1     0.13000000000000    1.60361769265261    0.31959419056724
ATOM   1625  NE2    -0.70000000000000    3.29632525711926    1.38953995898798
ATOM   1626  CD2     0.22000000000000    3.20723538530522    0.34738498974700
ATOM   1627  HD2     0.10000000000000    2.61567863646004    0.05419205840053
ATOM   1628  C       0.51000000000000    3.56359487256136    0.76424697744339
ATOM   1629  O      -0.51000000000000    3.02905564167715    0.83372397539279
ATOM   1630  N      -0.47000000000000    3.29632525711926    1.38953995898798
ATOM   1631  HN      0.31000000000000    0.40001352444501    0.31959419056724
ATOM   1632  CA      0.07000000000000    4.05358916753854    0.13895399589880
ATOM   1633  HA      0.09000000000000    2.35197261589050    0.15284939548868
ATOM   1634  CB     -0.18000000000000    3.87540942391048    0.38212348872169
ATOM   1635  HB1     0.09000000000000    2.35197261589050    0.15284939548868
ATOM   1636  HB2     0.09000000000000    2.35197261589050    0.15284939548868
ATOM   1637  CG     -0.03000000000000    3.55005321204562    0.48633898564579
ATOM   1638  CD1     0.03500000000000    3.55005321204562    0.48633898564579
ATOM   1639  HD1     0.11500000000000    2.42003727795642    0.20843099384820
ATOM   1640  NE1    -0.61000000000000    3.29632525711926    1.38953995898798
ATOM   1641  HE1     0.38000000000000    0.40001352444501    0.31959419056724
ATOM   1642  CE2     0.13000000000000    3.20723538530522    0.62529298154459
ATOM   1643  CD2    -0.02000000000000    3.20723538530522    0.62529298154459
ATOM   1644  CE3    -0.11500000000000    3.55005321204562    0.48633898564579
ATOM   1645  HE3     0.11500000000000    2.42003727795642    0.20843099384820
ATOM   1646  CZ3    -0.11500000000000    3.55005321204562    0.48633898564579
ATOM   1647  HZ3     0.11500000000000    2.42003727795642    0.20843099384820
ATOM   1648  CZ2    -0.11500000000000    3.55005321204562    0.48633898564579
ATOM   1649  HZ2     0.11500000000000    2.42003727795642    0.20843099384820
ATOM   1650  CH2    -0.11500000000000    3.55005321204562    0.48633898564579
ATOM   1651  HH2     0.11500000000000    2.42003727795642    0.20843099384820
ATOM   1652  C       0.51000000000000    3.56359487256136    0.76424697744339
ATOM   1653  O      -0.51000000000000    3.02905564167715    0.83372397539279
ATOM   1654  N      -0.47000000000000    3.29632525711926    1.38953995898798
ATOM   1655  HN      0.31000000000000    0.40001352444501    0.31959419056724
ATOM   1656  CA      0.07000000000000    4.05358916753854    0.13895399589880
ATOM   1657  HA      0.09000000000000    2.35197261589050    0.15284939548868
ATOM   1658  CB     -0.18000000000000    3.87540942391048    0.38212348872169
ATOM   1659  HB1     0.09000000000000    2.35197261589050    0.15284939548868
ATOM   1660  HB2     0.09000000000000    2.35197261589050    0.15284939548868
ATOM   1661  CG     -0.18000000000000    3.87540942391048    0.38212348872169
ATOM   1662  HG1     0.09000000000000    2.35197261589050    0.15284939548868
ATOM   1663  HG2     0.09000000000000    2.35197261589050    0.15284939548868
ATOM   1664  CD      0.20000000000000    3.87540942391048    0.38212348872169
ATOM   1665  HD1     0.09000000000000    2.35197261589050    0.15284939548868
ATOM   1666  HD2     0.09000000000000    2.35197261589050    0.15284939548868
ATOM   1667  NE     -0.70000000000000    3.29632525711926    1.38953995898798
ATOM   1668  HE      0.44000000000000    0.40001352444501    0.31959419056724
ATOM   1669  CZ      0.64000000000000    3.56359487256136    0.76424697744339
ATOM   1670  NH1    -0.80000000000000    3.29632525711926    1.38953995898798
ATOM   1671  HH11    0.46000000000000    0.40001352444501    0.31959419056724
ATOM   1672  HH12    0.46000000000000    0.40001352444501    0.31959419056724
ATOM   1673  NH2    -0.80000000000000    3.29632525711926    1.38953995898798
ATOM   1674  HH21    0.46000000000000    0.40001352444501    0.31959419056724
ATOM   1675  HH22    0.46000000000000    0.40001352444501    0.31959419056724
ATOM   1676  C       0.51000000000000    3.56359487256136    0.76424697744339
ATOM   1677  O      -0.51000000000000    3.02905564167715    0.83372397539279
ATOM   1678  N      -0.47000000000000    3.29632525711926    1.38953995898798
ATOM   1679  HN      0.31000000000000    0.40001352444501    0.31959419056724
ATOM   1680  CA      0.07000000000000    4.05358916753854    0.13895399589880
ATOM   1681  HA      0.09000000000000    2.35197261589050    0.15284939548868
ATOM   1682  CB     -0.27000000000000    3.67050271873820    0.55581598359519
ATOM   1683  HB1     0.09000000000000    2.35197261589050    0.15284939548868
ATOM   1684  HB2     0.09000000000000    2.35197261589050    0.15284939548868
ATOM   1685  HB3     0.09000000000000    2.35197261589050    0.15284939548868
ATOM   1686  C       0.51000000000000    3.56359487256136    0.76424697744339
ATOM   1687  O      -0.51000000000000    3.02905564167715    0.83372397539279
ATOM   1688  N      -0.47000000000000    3.29632525711926    1.38953995898798
ATOM   1689  HN      0.31000000000000    0.40001352444501    0.31959419056724
ATOM   1690  CA      0.07000000000000    4.05358916753854    0.13895399589880
ATOM   1691  HA      0.09000000000000    2.35197261589050    0.15284939548868
ATOM   1692  CB     -0.27000000000000    3.67050271873820    0.55581598359519
ATOM   1693  HB1     0.09000000000000    2.35197261589050    0.15284939548868
ATOM   1694  HB2     0.09000000000000    2.35197261589050    0.15284939548868
ATOM   1695  HB3     0.09000000000000    2.35197261589050    0.15284939548868
ATOM   1696  C       0.51000000000000    3.56359487256136    0.76424697744339
ATOM   1697  O      -0.51000000000000    3.02905564167715    0.83372397539279
ATOM   1698  N      -0.47000000000000    3.29632525711926    1.38953995898798
ATOM   1699  HN      0.31000000000000    0.40001352444501    0.31959419056724
ATOM   1700  CA     -0.02000000000000    3.87540942391048    0.38212348872169
ATOM   1701  HA1     0.09000000000000    2.35197261589050    0.15284939548868
ATOM   1702  HA2     0.09000000000000    2.35197261589050    0.15284939548868
ATOM   1703  C       0.51000000000000    3.56359487256136    0.76424697744339
ATOM   1704  O      -0.51000000000000    3.02905564167715    0.83372397539279
ATOM   1705  N      -0.47000000000000    3.29632525711926    1.38953995898798
ATOM   1706  HN      0.31000000000000    0.40001352444501    0.31959419056724
ATOM   1707  CA      0.07000000000000    4.05358916753854    0.13895399589880
ATOM   1708  HA      0.09000000000000    2.35197261589050    0.15284939548868
ATOM   1709  CB     -0.27000000000000    3.67050271873820    0.55581598359519
ATOM   1710  HB1     0.09000000000000    2.35197261589050    0.15284939548868
ATOM   1711  HB2     0.09000000000000    2.35197261589050    0.15284939548868
ATOM   1712  HB3     0.09000000000000    2.35197261589050    0.15284939548868
ATOM   1713  C       0.51000000000000    3.56359487256136    0.76424697744339
ATOM   1714  O      -0.51000000000000    3.02905564167715    0.83372397539279
ATOM   1715  N      -0.47000000000000    3.29632525711926    1.38953995898798
ATOM   1716  HN      0.31000000000000    0.40001352444501    0.31959419056724
ATOM   1717  CA      0.07000000000000    4.05358916753854    0.13895399589880
ATOM   1718  HA      0.09000000000000    2.35197261589050    0.15284939548868
ATOM   1719  CB     -0.27000000000000    3.67050271873820    0.55581598359519
ATOM   1720  HB1     0.09000000000000    2.35197261589050    0.15284939548868
ATOM   1721  HB2     0.09000000000000    2.35197261589050    0.15284939548868
ATOM   1722  HB3     0.09000000000000    2.35197261589050    0.15284939548868
ATOM   1723  C       0.51000000000000    3.56359487256136    0.76424697744339
ATOM   1724  O      -0.51000000000000    3.02905564167715    0.83372397539279
ATOM   1725  N      -0.47000000000000    3.29632525711926    1.38953995898798
ATOM   1726  HN      0.31000000000000    0.40001352444501    0.31959419056724
ATOM   1727  CA      0.07000000000000    4.05358916753854    0.13895399589880
ATOM   1728  HA      0.09000000000000    2.35197261589050    0.15284939548868
ATOM   1729  CB      0.14000000000000    4.05358916753854    0.13895399589880
ATOM   1730  HB      0.09000000000000    2.35197261589050    0.15284939548868
ATOM   1731  OG1    -0.66000000000000    3.15378146221680    1.05674513881036
ATOM   1732  HG1     0.43000000000000    0.40001352444501    0.31959419056724
ATOM   1733  CG2    -0.27000000000000    3.67050271873820    0.55581598359519
ATOM   1734  HG21    0.09000000000000    2.35197261589050    0.15284939548868
ATOM   1735  HG22    0.09000000000000    2.35197261589050    0.15284939548868
ATOM   1736  HG23    0.09000000000000    2.35197261589050    0.15284939548868
ATOM   1737  C       0.51000000000000    3.56359487256136    0.76424697744339
ATOM   1738  O      -0.51000000000000    3.02905564167715    0.83372397539279
ATOM   1739  N      -0.47000000000000    3.29632525711926    1.38953995898798
ATOM   1740  HN      0.31000000000000    0.40001352444501    0.31959419056724
ATOM   1741  CA      0.07000000000000    4.05358916753854    0.13895399589880
ATOM   1742  HA      0.09000000000000    2.35197261589050    0.15284939548868
ATOM   1743  CB     -0.09000000000000    4.05358916753854    0.13895399589880
ATOM   1744  HB      0.09000000000000    2.35197261589050    0.15284939548868
ATOM   1745  CG1    -0.27000000000000    3.67050271873820    0.55581598359519
ATOM   1746  HG11    0.09000000000000    2.35197261589050    0.15284939548868
ATOM   1747  HG12    0.09000000000000    2.35197261589050    0.15284939548868
ATOM   1748  HG13    0.09000000000000    2.35197261589050    0.15284939548868
ATOM   1749  CG2    -0.27000000000000    3.67050271873820    0.55581598359519
ATOM   1750  HG21    0.09000000000000    2.35197261589050    0.15284939548868
ATOM   1751  HG22    0.09000000000000    2.35197261589050    0.15284939548868
ATOM   1752  HG23    0.09000000000000    2.35197261589050    0.15284939548868
ATOM   1753  C       0.51000000000000    3.56359487256136    0.76424697744339
ATOM   1754  O      -0.51000000000000    3.02905564167715    0.83372397539279
ATOM   1755  N      -0.47000000000000    3.29632525711926    1.38953995898798
ATOM   1756  HN      0.31000000000000    0.40001352444501    0.31959419056724
ATOM   1757  CA      0.07000000000000    4.05358916753854    0.13895399589880
ATOM   1758  HA      0.09000000000000    2.35197261589050    0.15284939548868
ATOM   1759  CB     -0.18000000000000    3.87540942391048    0.38212348872169
ATOM   1760  HB1     0.09000000000000    2.35197261589050    0.15284939548868
ATOM   1761  HB2     0.09000000000000    2.35197261589050    0.15284939548868
ATOM   1762  CG     -0.09000000000000    4.05358916753854    0.13895399589880
ATOM   1763  HG      0.09000000000000    2.35197261589050    0.15284939548868
ATOM   1764  CD1    -0.27000000000000    3.67050271873820    0.55581598359519
ATOM   1765  HD11    0.09000000000000    2.35197261589050    0.15284939548868
ATOM   1766  HD12    0.09000000000000    2.35197261589050    0.15284939548868
ATOM   1767  HD13    0.09000000000000    2.35197261589050    0.15284939548868
ATOM   1768  CD2    -0.27000000000000    3.67050271873820    0.55581598359519
ATOM   1769  HD21    0.09000000000000    2.35197261589050    0.15284939548868
ATOM   1770  HD22    0.09000000000000    2.35197261589050    0.15284939548868
ATOM   1771  HD23    0.09000000000000    2.35197261589050    0.15284939548868
ATOM   1772  C       0.51000000000000    3.56359487256136    0.76424697744339
ATOM   1773  O      -0.51000000000000    3.02905564167715    0.83372397539279
ATOM   1774  N      -0.47000000000000    3.29632525711926    1.38953995898798
ATOM   1775  HN      0.31000000000000    0.40001352444501    0.31959419056724
ATOM   1776  CA      0.07000000000000    4.05358916753854    0.13895399589880
ATOM   1777  HA      0.09000000000000    2.35197261589050    0.15284939548868
ATOM   1778  CB     -0.18000000000000    3.87540942391048    0.38212348872169
ATOM   1779  HB1     0.09000000000000    2.35197261589050    0.15284939548868
ATOM   1780  HB2     0.09000000000000    2.35197261589050    0.15284939548868
ATOM   1781  CG     -0.09000000000000    4.05358916753854    0.13895399589880
ATOM   1782  HG      0.09000000000000    2.35197261589050    0.15284939548868
ATOM   1783  CD1    -0.27000000000000    3.67050271873820    0.55581598359519
ATOM   1784  HD11    0.09000000000000    2.35197261589050    0.15284939548868
ATOM   1785  HD12    0.09000000000000    2.35197261589050    0.15284939548868
ATOM   1786  HD13    0.09000000000000    2.35197261589050    0.15284939548868
ATOM   1787  CD2    -0.27000000000000    3.67050271873820    0.55581598359519
ATOM   1788  HD21    0.09000000000000    2.35197261589050    0.15284939548868
ATOM   1789  HD22    0.09000000000000    2.35197261589050    0.15284939548868
ATOM   1790  HD23    0.09000000000000    2.35197261589050    0.15284939548868
ATOM   1791  C       0.51000000000000    3.56359487256136    0.76424697744339
ATOM   1792  O      -0.51000000000000    3.02905564167715    0.83372397539279
ATOM   1793  N      -0.47000000000000    3.29632525711926    1.38953995898798
ATOM   1794  HN      0.31000000000000    0.40001352444501    0.31959419056724
ATOM   1795  CA      0.07000000000000    4.05358916753854    0.13895399589880
ATOM   1796  HA      0.09000000000000    2.35197261589050    0.15284939548868
ATOM   1797  CB     -0.09000000000000    4.05358916753854    0.13895399589880
ATOM   1798  HB      0.09000000000000    2.35197261589050    0.15284939548868
ATOM   1799  CG1    -0.27000000000000    3.67050271873820    0.55581598359519
ATOM   1800  HG11    0.09000000000000    2.35197261589050    0.15284939548868
ATOM   1801  HG12    0.09000000000000    2.35197261589050    0.15284939548868
ATOM   1802  HG13    0.09000000000000    2.35197261589050    0.15284939548868
ATOM   1803  CG2    -0.27000000000000    3.67050271873820    0.55581598359519
ATOM   1804  HG21    0.09000000000000    2.35197261589050    0.15284939548868
ATOM   1805  HG22    0.09000000000000    2.35197261589050    0.15284939548868
ATOM   1806  HG23    0.09000000000000    2.35197261589050    0.15284939548868
ATOM   1807  C       0.51000000000000    3.56359487256136    0.76424697744339
ATOM   1808  O      -0.51000000000000    3.02905564167715    0.83372397539279
ATOM   1809  N      -0.47000000000000    3.29632525711926    1.38953995898798
ATOM   1810  HN      0.31000000000000    0.40001352444501    0.31959419056724
ATOM   1811  CA      0.07000000000000    4.05358916753854    0.13895399589880
ATOM   1812  HA      0.09000000000000    2.35197261589050    0.15284939548868
ATOM   1813  CB     -0.09000000000000    4.05358916753854    0.13895399589880
ATOM   1814  HB      0.09000000000000    2.35197261589050    0.15284939548868
ATOM   1815  CG2    -0.27000000000000    3.67050271873820    0.55581598359519
ATOM   1816  HG21    0.09000000000000    2.35197261589050    0.15284939548868
ATOM   1817  HG22    0.09000000000000    2.35197261589050    0.15284939548868
ATOM   1818  HG23    0.09000000000000    2.35197261589050    0.15284939548868
ATOM   1819  CG1    -0.18000000000000    3.87540942391048    0.38212348872169
ATOM   1820  HG11    0.09000000000000    2.35197261589050    0.15284939548868
ATOM   1821  HG12    0.09000000000000    2.35197261589050    0.15284939548868
ATOM   1822  CD     -0.27000000000000    3.67050271873820    0.55581598359519
ATOM   1823  HD1     0.09000000000000    2.35197261589050    0.15284939548868
ATOM   1824  HD2     0.09000000000000    2.35197261589050    0.15284939548868
ATOM   1825  HD3     0.09000000000000    2.35197261589050    0.15284939548868
ATOM   1826  C       0.51000000000000    3.56359487256136    0.76424697744339
ATOM   1827  O      -0.51000000000000    3.02905564167715    0.83372397539279
ATOM   1828  N      -0.47000000000000    3.29632525711926    1.38953995898798
ATOM   1829  HN      0.31000000000000    0.40001352444501    0.31959419056724
ATOM   1830  CA      0.07000000000000    4.05358916753854    0.13895399589880
ATOM   1831  HA      0.09000000000000    2.35197261589050    0.15284939548868
ATOM   1832  CB     -0.09000000000000    4.05358916753854    0.13895399589880
ATOM   1833  HB      0.09000000000000    2.35197261589050    0.15284939548868
ATOM   1834  CG1    -0.27000000000000    3.67050271873820    0.55581598359519
ATOM   1835  HG11    0.09000000000000    2.35197261589050    0.15284939548868
ATOM   1836  HG12    0.09000000000000    2.35197261589050    0.15284939548868
ATOM   1837  HG13    0.09000000000000    2.35197261589050    0.15284939548868
ATOM   1838  CG2    -0.27000000000000    3.67050271873820    0.55581598359519
ATOM   1839  HG21    0.09000000000000    2.35197261589050    0.15284939548868
ATOM   1840  HG22    0.09000000000000    2.35197261589050    0.15284939548868
ATOM   1841  HG23    0.09000000000000    2.35197261589050    0.15284939548868
ATOM   1842  C       0.51000000000000    3.56359487256136    0.76424697744339
ATOM   1843  O      -0.51000000000000    3.02905564167715    0.83372397539279
ATOM   1844  N      -0.47000000000000    3.29632525711926    1.38953995898798
ATOM   1845  HN      0.31000000000000    0.40001352444501    0.31959419056724
ATOM   1846  CA      0.07000000000000    4.05358916753854    0.13895399589880
ATOM   1847  HA      0.09000000000000    2.35197261589050    0.15284939548868
ATOM   1848  CB     -0.18000000000000    3.87540942391048    0.38212348872169
ATOM   1849  HB1     0.09000000000000    2.35197261589050    0.15284939548868
ATOM   1850  HB2     0.09000000000000    2.35197261589050    0.15284939548868
ATOM   1851  CG     -0.09000000000000    4.05358916753854    0.13895399589880
ATOM   1852  HG      0.09000000000000    2.35197261589050    0.15284939548868
ATOM   1853  CD1    -0.27000000000000    3.67050271873820    0.55581598359519
ATOM   1854  HD11    0.09000000000000    2.35197261589050    0.15284939548868
ATOM   1855  HD12    0.09000000000000    2.35197261589050    0.15284939548868
ATOM   1856  HD13    0.09000000000000    2.35197261589050    0.15284939548868
ATOM   1857  CD2    -0.27000000000000    3.67050271873820    0.55581598359519
ATOM   1858  HD21    0.09000000000000    2.35197261589050    0.15284939548868
ATOM   1859  HD22    0.09000000000000    2.35197261589050    0.15284939548868
ATOM   1860  HD23    0.09000000000000    2.35197261589050    0.15284939548868
ATOM   1861  C       0.51000000000000    3.56359487256136    0.76424697744339
ATOM   1862  O      -0.51000000000000    3.02905564167715    0.83372397539279
ATOM   1863  N      -0.47000000000000    3.29632525711926    1.38953995898798
ATOM   1864  HN      0.31000000000000    0.40001352444501    0.31959419056724
ATOM   1865  CA      0.07000000000000    4.05358916753854    0.13895399589880
ATOM   1866  HA      0.09000000000000    2.35197261589050    0.15284939548868
ATOM   1867  CB     -0.18000000000000    3.87540942391048    0.38212348872169
ATOM   1868  HB1     0.09000000000000    2.35197261589050    0.15284939548868
ATOM   1869  HB2     0.09000000000000    2.35197261589050    0.15284939548868
ATOM   1870  CG     -0.09000000000000    4.05358916753854    0.13895399589880
ATOM   1871  HG      0.09000000000000    2.35197261589050    0.15284939548868
ATOM   1872  CD1    -0.27000000000000    3.67050271873820    0.55581598359519
ATOM   1873  HD11    0.09000000000000    2.35197261589050    0.15284939548868
ATOM   1874  HD12    0.09000000000000    2.35197261589050    0.15284939548868
ATOM   1875  HD13    0.09000000000000    2.35197261589050    0.15284939548868
ATOM   1876  CD2    -0.27000000000000    3.67050271873820    0.55581598359519
ATOM   1877  HD21    0.09000000000000    2.35197261589050    0.15284939548868
ATOM   1878  HD22    0.09000000000000    2.35197261589050    0.15284939548868
ATOM   1879  HD23    0.09000000000000    2.35197261589050    0.15284939548868
ATOM   1880  C       0.51000000000000    3.56359487256136    0.76424697744339
ATOM   1881  O      -0.51000000000000    3.02905564167715    0.83372397539279
ATOM   1882  N      -0.47000000000000    3.29632525711926    1.38953995898798
ATOM   1883  HN      0.31000000000000    0.40001352444501    0.31959419056724
ATOM   1884  CA      0.07000000000000    4.05358916753854    0.13895399589880
ATOM   1885  HA      0.09000000000000    2.35197261589050    0.15284939548868
ATOM   1886  CB     -0.27000000000000    3.67050271873820    0.55581598359519
ATOM   1887  HB1     0.09000000000000    2.35197261589050    0.15284939548868
ATOM   1888  HB2     0.09000000000000    2.35197261589050    0.15284939548868
ATOM   1889  HB3     0.09000000000000    2.35197261589050    0.15284939548868
ATOM   1890  C       0.51000000000000    3.56359487256136    0.76424697744339
ATOM   1891  O      -0.51000000000000    3.02905564167715    0.83372397539279
ATOM   1892  N      -0.47000000000000    3.29632525711926    1.38953995898798
ATOM   1893  HN      0.31000000000000    0.40001352444501    0.31959419056724
ATOM   1894  CA     -0.02000000000000    3.87540942391048    0.38212348872169
ATOM   1895  HA1     0.09000000000000    2.35197261589050    0.15284939548868
ATOM   1896  HA2     0.09000000000000    2.35197261589050    0.15284939548868
ATOM   1897  C       0.51000000000000    3.56359487256136    0.76424697744339
ATOM   1898  O      -0.51000000000000    3.02905564167715    0.83372397539279
ATOM   1899  N      -0.47000000000000    3.29632525711926    1.38953995898798
ATOM   1900  HN      0.31000000000000    0.40001352444501    0.31959419056724
ATOM   1901  CA      0.07000000000000    4.05358916753854    0.13895399589880
ATOM   1902  HA      0.09000000000000    2.35197261589050    0.15284939548868
ATOM   1903  CB      0.05000000000000    3.87540942391048    0.38212348872169
ATOM   1904  HB1     0.09000000000000    2.35197261589050    0.15284939548868
ATOM   1905  HB2     0.09000000000000    2.35197261589050    0.15284939548868
ATOM   1906  OG     -0.66000000000000    3.15378146221680    1.05674513881036
ATOM   1907  HG1     0.43000000000000    0.40001352444501    0.31959419056724
ATOM   1908  C       0.51000000000000    3.56359487256136    0.76424697744339
ATOM   1909  O      -0.51000000000000    3.02905564167715    0.83372397539279
ATOM   1910  N      -0.47000000000000    3.29632525711926    1.38953995898798
ATOM   1911  HN      0.31000000000000    0.40001352444501    0.31959419056724
ATOM   1912  CA      0.07000000000000    4.05358916753854    0.13895399589880
ATOM   1913  HA      0.09000000000000    2.35197261589050    0.15284939548868
ATOM   1914  CB     -0.18000000000000    3.87540942391048    0.38212348872169
ATOM   1915  HB1     0.09000000000000    2.35197261589050    0.15284939548868
ATOM   1916  HB2     0.09000000000000    2.35197261589050    0.15284939548868
ATOM   1917  CG      0.00000000000000    3.55005321204562    0.48633898564579
ATOM   1918  CD1    -0.11500000000000    3.55005321204562    0.48633898564579
ATOM   1919  HD1     0.11500000000000    2.42003727795642    0.20843099384820
ATOM   1920  CE1    -0.11500000000000    3.55005321204562    0.48633898564579
ATOM   1921  HE1     0.11500000000000    2.42003727795642    0.20843099384820
ATOM   1922  CZ      0.11000000000000    3.55005321204562    0.48633898564579
ATOM   1923  OH     -0.54000000000000    3.15378146221680    1.05674513881036
ATOM   1924  HH      0.43000000000000    0.40001352444501    0.31959419056724
ATOM   1925  CD2    -0.11500000000000    3.55005321204562    0.48633898564579
ATOM   1926  HD2     0.11500000000000    2.42003727795642    0.20843099384820
ATOM   1927  CE2    -0.11500000000000    3.55005321204562    0.48633898564579
ATOM   1928  HE2     0.11500000000000    2.42003727795642    0.20843099384820
ATOM   1929  C       0.51000000000000    3.56359487256136    0.76424697744339
ATOM   1930  O      -0.51000000000000    3.02905564167715    0.83372397539279
ATOM   1931  N      -0.47000000000000    3.29632525711926    1.38953995898798
ATOM   1932  HN      0.31000000000000    0.40001352444501    0.31959419056724
ATOM   1933  CA      0.07000000000000    4.05358916753854    0.13895399589880
ATOM   1934  HA      0.09000000000000    2.35197261589050    0.15284939548868
ATOM   1935  CB     -0.18000000000000    3.87540942391048    0.38212348872169
ATOM   1936  HB1     0.09000000000000    2.35197261589050    0.15284939548868
ATOM   1937  HB2     0.09000000000000    2.35197261589050    0.15284939548868
ATOM   1938  CG     -0.09000000000000    4.05358916753854    0.13895399589880
ATOM   1939  HG      0.09000000000000    2.35197261589050    0.15284939548868
ATOM   1940  CD1    -0.27000000000000    3.67050271873820    0.55581598359519
ATOM   1941  HD11    0.09000000000000    2.35197261589050    0.15284939548868
ATOM   1942  HD12    0.09000000000000    2.35197261589050    0.15284939548868
ATOM   1943  HD13    0.09000000000000    2.35197261589050    0.15284939548868
ATOM   1944  CD2    -0.27000000000000    3.67050271873820    0.55581598359519
ATOM   1945  HD21    0.09000000000000    2.35197261589050    0.15284939548868
ATOM   1946  HD22    0.09000000000000    2.35197261589050    0.15284939548868
ATOM   1947  HD23    0.09000000000000    2.35197261589050    0.15284939548868
ATOM   1948  C       0.51000000000000    3.56359487256136    0.76424697744339
ATOM   1949  O      -0.51000000000000    3.02905564167715    0.83372397539279
ATOM   1950  N      -0.47000000000000    3.29632525711926    1.38953995898798
ATOM   1951  HN      0.31000000000000    0.40001352444501    0.31959419056724
ATOM   1952  CA      0.07000000000000    4.05358916753854    0.13895399589880
ATOM   1953  HA      0.09000000000000    2.35197261589050    0.15284939548868
ATOM   1954  CB     -0.27000000000000    3.67050271873820    0.55581598359519
ATOM   1955  HB1     0.09000000000000    2.35197261589050    0.15284939548868
ATOM   1956  HB2     0.09000000000000    2.35197261589050    0.15284939548868
ATOM   1957  HB3     0.09000000000000    2.35197261589050    0.15284939548868
ATOM   1958  C       0.51000000000000    3.56359487256136    0.76424697744339
ATOM   1959  O      -0.51000000000000    3.02905564167715    0.83372397539279
ATOM   1960  N      -0.47000000000000    3.29632525711926    1.38953995898798
ATOM   1961  HN      0.31000000000000    0.40001352444501    0.31959419056724
ATOM   1962  CA      0.07000000000000    4.05358916753854    0.13895399589880
ATOM   1963  HA      0.09000000000000    2.35197261589050    0.15284939548868
ATOM   1964  CB     -0.09000000000000    4.05358916753854    0.13895399589880
ATOM   1965  HB      0.09000000000000    2.35197261589050    0.15284939548868
ATOM   1966  CG1    -0.27000000000000    3.67050271873820    0.55581598359519
ATOM   1967  HG11    0.09000000000000    2.35197261589050    0.15284939548868
ATOM   1968  HG12    0.09000000000000    2.35197261589050    0.15284939548868
ATOM   1969  HG13    0.09000000000000    2.35197261589050    0.15284939548868
ATOM   1970  CG2    -0.27000000000000    3.67050271873820    0.55581598359519
ATOM   1971  HG21    0.09000000000000    2.35197261589050    0.15284939548868
ATOM   1972  HG22    0.09000000000000    2.35197261589050    0.15284939548868
ATOM   1973  HG23    0.09000000000000    2.35197261589050    0.15284939548868
ATOM   1974  C       0.51000000000000    3.56359487256136    0.76424697744339
ATOM   1975  O      -0.51000000000000    3.02905564167715    0.83372397539279
ATOM   1976  N      -0.47000000000000    3.29632525711926    1.38953995898798
ATOM   1977  HN      0.31000000000000    0.40001352444501    0.31959419056724
ATOM   1978  CA      0.07000000000000    4.05358916753854    0.13895399589880
ATOM   1979  HA      0.09000000000000    2.35197261589050    0.15284939548868
ATOM   1980  CB     -0.18000000000000    3.87540942391048    0.38212348872169
ATOM   1981  HB1     0.09000000000000    2.35197261589050    0.15284939548868
ATOM   1982  HB2     0.09000000000000    2.35197261589050    0.15284939548868
ATOM   1983  CG     -0.09000000000000    4.05358916753854    0.13895399589880
ATOM   1984  HG      0.09000000000000    2.35197261589050    0.15284939548868
ATOM   1985  CD1    -0.27000000000000    3.67050271873820    0.55581598359519
ATOM   1986  HD11    0.09000000000000    2.35197261589050    0.15284939548868
ATOM   1987  HD12    0.09000000000000    2.35197261589050    0.15284939548868
ATOM   1988  HD13    0.09000000000000    2.35197261589050    0.15284939548868
ATOM   1989  CD2    -0.27000000000000    3.67050271873820    0.55581598359519
ATOM   1990  HD21    0.09000000000000    2.35197261589050    0.15284939548868
ATOM   1991  HD22    0.09000000000000    2.35197261589050    0.15284939548868
ATOM   1992  HD23    0.09000000000000    2.35197261589050    0.15284939548868
ATOM   1993  C       0.51000000000000    3.56359487256136    0.76424697744339
ATOM   1994  O      -0.51000000000000    3.02905564167715    0.83372397539279
ATOM   1995  N      -0.47000000000000    3.29632525711926    1.38953995898798
ATOM   1996  HN      0.31000000000000    0.40001352444501    0.31959419056724
ATOM   1997  CA      0.07000000000000    4.05358916753854    0.13895399589880
ATOM   1998  HA      0.09000000000000    2.35197261589050    0.15284939548868
ATOM   1999  CB     -0.27000000000000    3.67050271873820    0.55581598359519
ATOM   2000  HB1     0.09000000000000    2.35197261589050    0.15284939548868
ATOM   2001  HB2     0.09000000000000    2.35197261589050    0.15284939548868
ATOM   2002  HB3     0.09000000000000    2.35197261589050    0.15284939548868
ATOM   2003  C       0.51000000000000    3.56359487256136    0.76424697744339
ATOM   2004  O      -0.51000000000000    3.02905564167715    0.83372397539279
ATOM   2005  N      -0.47000000000000    3.29632525711926    1.38953995898798
ATOM   2006  HN      0.31000000000000    0.40001352444501    0.31959419056724
ATOM   2007  CA      0.07000000000000    4.05358916753854    0.13895399589880
ATOM   2008  HA      0.09000000000000    2.35197261589050    0.15284939548868
ATOM   2009  CB     -0.18000000000000    3.87540942391048    0.38212348872169
ATOM   2010  HB1     0.09000000000000    2.35197261589050    0.15284939548868
ATOM   2011  HB2     0.09000000000000    2.35197261589050    0.15284939548868
ATOM   2012  CG     -0.28000000000000    3.87540942391048    0.38212348872169
ATOM   2013  HG1     0.09000000000000    2.35197261589050    0.15284939548868
ATOM   2014  HG2     0.09000000000000    2.35197261589050    0.15284939548868
ATOM   2015  CD      0.62000000000000    3.56359487256136    0.48633898564579
ATOM   2016  OE1    -0.76000000000000    3.02905564167715    0.83372397539279
ATOM   2017  OE2    -0.76000000000000    3.02905564167715    0.83372397539279
ATOM   2018  C       0.51000000000000    3.56359487256136    0.76424697744339
ATOM   2019  O      -0.51000000000000    3.02905564167715    0.83372397539279
ATOM   2020  N      -0.47000000000000    3.29632525711926    1.38953995898798
ATOM   2021  HN      0.31000000000000    0.40001352444501    0.31959419056724
ATOM   2022  CA      0.07000000000000    4.05358916753854    0.13895399589880
ATOM   2023  HA      0.09000000000000    2.35197261589050    0.15284939548868
ATOM   2024  CB     -0.18000000000000    3.87540942391048    0.38212348872169
ATOM   2025  HB1     0.09000000000000    2.35197261589050    0.15284939548868
ATOM   2026  HB2     0.09000000000000    2.35197261589050    0.15284939548868
ATOM   2027  CG     -0.18000000000000    3.87540942391048    0.38212348872169
ATOM   2028  HG1     0.09000000000000    2.35197261589050    0.15284939548868
ATOM   2029  HG2     0.09000000000000    2.35197261589050    0.15284939548868
ATOM   2030  CD      0.20000000000000    3.87540942391048    0.38212348872169
ATOM   2031  HD1     0.09000000000000    2.35197261589050    0.15284939548868
ATOM   2032  HD2     0.09000000000000    2.35197261589050    0.15284939548868
ATOM   2033  NE     -0.70000000000000    3.29632525711926    1.38953995898798
ATOM   2034  HE      0.44000000000000    0.40001352444501    0.31959419056724
ATOM   2035  CZ      0.64000000000000    3.56359487256136    0.76424697744339
ATOM   2036  NH1    -0.80000000000000    3.29632525711926    1.38953995898798
ATOM   2037  HH11    0.46000000000000    0.40001352444501    0.31959419056724
ATOM   2038  HH12    0.46000000000000    0.40001352444501    0.31959419056724
ATOM   2039  NH2    -0.80000000000000    3.29632525711926    1.38953995898798
ATOM   2040  HH21    0.46000000000000    0.40001352444501    0.31959419056724
ATOM   2041  HH22    0.46000000000000    0.40001352444501    0.31959419056724
ATOM   2042  C       0.51000000000000    3.56359487256136    0.76424697744339
ATOM   2043  O      -0.51000000000000    3.02905564167715    0.83372397539279
ATOM   2044  N      -0.47000000000000    3.29632525711926    1.38953995898798
ATOM   2045  HN      0.31000000000000    0.40001352444501    0.31959419056724
ATOM   2046  CA     -0.02000000000000    3.87540942391048    0.38212348872169
ATOM   2047  HA1     0.09000000000000    2.35197261589050    0.15284939548868
ATOM   2048  HA2     0.09000000000000    2.35197261589050    0.15284939548868
ATOM   2049  C       0.51000000000000    3.56359487256136    0.76424697744339
ATOM   2050  O      -0.51000000000000    3.02905564167715    0.83372397539279
ATOM   2051  N      -0.47000000000000    3.29632525711926    1.38953995898798
ATOM   2052  HN      0.31000000000000    0.40001352444501    0.31959419056724
ATOM   2053  CA      0.07000000000000    4.05358916753854    0.13895399589880
ATOM   2054  HA      0.09000000000000    2.35197261589050    0.15284939548868
ATOM   2055  CB     -0.27000000000000    3.67050271873820    0.55581598359519
ATOM   2056  HB1     0.09000000000000    2.35197261589050    0.15284939548868
ATOM   2057  HB2     0.09000000000000    2.35197261589050    0.15284939548868
ATOM   2058  HB3     0.09000000000000    2.35197261589050    0.15284939548868
ATOM   2059  C       0.51000000000000    3.56359487256136    0.76424697744339
ATOM   2060  O      -0.51000000000000    3.02905564167715    0.83372397539279
ATOM   2061  N      -0.29000000000000    3.29632525711926    1.38953995898798
ATOM   2062  CD      0.00000000000000    3.87540942391048    0.38212348872169
ATOM   2063  HD1     0.09000000000000    2.35197261589050    0.15284939548868
ATOM   2064  HD2     0.09000000000000    2.35197261589050    0.15284939548868
ATOM   2065  CA      0.02000000000000    4.05358916753854    0.13895399589880
ATOM   2066  HA      0.09000000000000    2.35197261589050    0.15284939548868
ATOM   2067  CB     -0.18000000000000    3.87540942391048    0.38212348872169
ATOM   2068  HB1     0.09000000000000    2.35197261589050    0.15284939548868
ATOM   2069  HB2     0.09000000000000    2.35197261589050    0.15284939548868
ATOM   2070  CG     -0.18000000000000    3.87540942391048    0.38212348872169
ATOM   2071  HG1     0.09000000000000    2.35197261589050    0.15284939548868
ATOM   2072  HG2     0.09000000000000    2.35197261589050    0.15284939548868
ATOM   2073  C       0.51000000000000    3.56359487256136    0.76424697744339
ATOM   2074  O      -0.51000000000000    3.02905564167715    0.83372397539279
ATOM   2075  N      -0.47000000000000    3.29632525711926    1.38953995898798
ATOM   2076  HN      0.31000000000000    0.40001352444501    0.31959419056724
ATOM   2077  CA     -0.02000000000000    3.87540942391048    0.38212348872169
ATOM   2078  HA1     0.09000000000000    2.35197261589050    0.15284939548868
ATOM   2079  HA2     0.09000000000000    2.35197261589050    0.15284939548868
ATOM   2080  C       0.51000000000000    3.56359487256136    0.76424697744339
ATOM   2081  O      -0.51000000000000    3.02905564167715    0.83372397539279
ATOM   2082  N      -0.47000000000000    3.29632525711926    1.38953995898798
ATOM   2083  HN      0.31000000000000    0.40001352444501    0.31959419056724
ATOM   2084  CA      0.07000000000000    4.05358916753854    0.13895399589880
ATOM   2085  HA      0.09000000000000    2.35197261589050    0.15284939548868
ATOM   2086  CB     -0.27000000000000    3.67050271873820    0.55581598359519
ATOM   2087  HB1     0.09000000000000    2.35197261589050    0.15284939548868
ATOM   2088  HB2     0.09000000000000    2.35197261589050    0.15284939548868
ATOM   2089  HB3     0.09000000000000    2.35197261589050    0.15284939548868
ATOM   2090  C       0.51000000000000    3.56359487256136    0.76424697744339
ATOM   2091  O      -0.51000000000000    3.02905564167715    0.83372397539279
ATOM   2092  N      -0.47000000000000    3.29632525711926    1.38953995898798
ATOM   2093  HN      0.31000000000000    0.40001352444501    0.31959419056724
ATOM   2094  CA      0.07000000000000    4.05358916753854    0.13895399589880
ATOM   2095  HA      0.09000000000000    2.35197261589050    0.15284939548868
ATOM   2096  CB     -0.18000000000000    3.87540942391048    0.38212348872169
ATOM   2097  HB1     0.09000000000000    2.35197261589050    0.15284939548868
ATOM   2098  HB2     0.09000000000000    2.35197261589050    0.15284939548868
ATOM   2099  CG     -0.18000000000000    3.87540942391048    0.38212348872169
ATOM   2100  HG1     0.09000000000000    2.35197261589050    0.15284939548868
ATOM   2101  HG2     0.09000000000000    2.35197261589050    0.15284939548868
ATOM   2102  CD      0.55000000000000    3.56359487256136    0.48633898564579
ATOM   2103  OE1    -0.55000000000000    3.02905564167715    0.83372397539279
ATOM   2104  NE2    -0.62000000000000    3.29632525711926    1.38953995898798
ATOM   2105  HE21    0.32000000000000    0.40001352444501    0.31959419056724
ATOM   2106  HE22    0.30000000000000    0.40001352444501    0.31959419056724
ATOM   2107  C       0.51000000000000    3.56359487256136    0.76424697744339
ATOM   2108  O      -0.51000000000000    3.02905564167715    0.83372397539279
ATOM   2109  N      -0.47000000000000    3.29632525711926    1.38953995898798
ATOM   2110  HN      0.31000000000000    0.40001352444501    0.31959419056724
ATOM   2111  CA      0.07000000000000    4.05358916753854    0.13895399589880
ATOM   2112  HA      0.09000000000000    2.35197261589050    0.15284939548868
ATOM   2113  CB     -0.18000000000000    3.87540942391048    0.38212348872169
ATOM   2114  HB1     0.09000000000000    2.35197261589050    0.15284939548868
ATOM   2115  HB2     0.09000000000000    2.35197261589050    0.15284939548868
ATOM   2116  CG     -0.09000000000000    4.05358916753854    0.13895399589880
ATOM   2117  HG      0.09000000000000    2.35197261589050    0.15284939548868
ATOM   2118  CD1    -0.27000000000000    3.67050271873820    0.55581598359519
ATOM   2119  HD11    0.09000000000000    2.35197261589050    0.15284939548868
ATOM   2120  HD12    0.09000000000000    2.35197261589050    0.15284939548868
ATOM   2121  HD13    0.09000000000000    2.35197261589050    0.15284939548868
ATOM   2122  CD2    -0.27000000000000    3.67050271873820    0.55581598359519
ATOM   2123  HD21    0.09000000000000    2.35197261589050    0.15284939548868
ATOM   2124  HD22    0.09000000000000    2.35197261589050    0.15284939548868
ATOM   2125  HD23    0.09000000000000    2.35197261589050    0.15284939548868
ATOM   2126  C       0.51000000000000    3.56359487256136    0.76424697744339
ATOM   2127  O      -0.51000000000000    3.02905564167715    0.83372397539279
ATOM   2128  N      -0.47000000000000    3.29632525711926    1.38953995898798
ATOM   2129  HN      0.31000000000000    0.40001352444501    0.31959419056724
ATOM   2130  CA      0.07000000000000    4.05358916753854    0.13895399589880
ATOM   2131  HA      0.09000000000000    2.35197261589050    0.15284939548868
ATOM   2132  CB     -0.09000000000000    4.05358916753854    0.13895399589880
ATOM   2133  HB      0.09000000000000    2.35197261589050    0.15284939548868
ATOM   2134  CG2    -0.27000000000000    3.67050271873820    0.55581598359519
ATOM   2135  HG21    0.09000000000000    2.35197261589050    0.15284939548868
ATOM   2136  HG22    0.09000000000000    2.35197261589050    0.15284939548868
ATOM   2137  HG23    0.09000000000000    2.35197261589050    0.15284939548868
ATOM   2138  CG1    -0.18000000000000    3.87540942391048    0.38212348872169
ATOM   2139  HG11    0.09000000000000    2.35197261589050    0.15284939548868
ATOM   2140  HG12    0.09000000000000    2.35197261589050    0.15284939548868
ATOM   2141  CD     -0.27000000000000    3.67050271873820    0.55581598359519
ATOM   2142  HD1     0.09000000000000    2.35197261589050    0.15284939548868
ATOM   2143  HD2     0.09000000000000    2.35197261589050    0.15284939548868
ATOM   2144  HD3     0.09000000000000    2.35197261589050    0.15284939548868
ATOM   2145  C       0.51000000000000    3.56359487256136    0.76424697744339
ATOM   2146  O      -0.51000000000000    3.02905564167715    0.83372397539279
ATOM   2147  N      -0.47000000000000    3.29632525711926    1.38953995898798
ATOM   2148  HN      0.31000000000000    0.40001352444501    0.31959419056724
ATOM   2149  CA      0.07000000000000    4.05358916753854    0.13895399589880
ATOM   2150  HA      0.09000000000000    2.35197261589050    0.15284939548868
ATOM   2151  CB      0.14000000000000    4.05358916753854    0.13895399589880
ATOM   2152  HB      0.09000000000000    2.35197261589050    0.15284939548868
ATOM   2153  OG1    -0.66000000000000    3.15378146221680    1.05674513881036
ATOM   2154  HG1     0.43000000000000    0.40001352444501    0.31959419056724
ATOM   2155  CG2    -0.27000000000000    3.67050271873820    0.55581598359519
ATOM   2156  HG21    0.09000000000000    2.35197261589050    0.15284939548868
ATOM   2157  HG22    0.09000000000000    2.35197261589050    0.15284939548868
ATOM   2158  HG23    0.09000000000000    2.35197261589050    0.15284939548868
ATOM   2159  C       0.51000000000000    3.56359487256136    0.76424697744339
ATOM   2160  O      -0.51000000000000    3.02905564167715    0.83372397539279
ATOM   2161  N      -0.47000000000000    3.29632525711926    1.38953995898798
ATOM   2162  HN      0.31000000000000    0.40001352444501    0.31959419056724
ATOM   2163  CA      0.07000000000000    4.05358916753854    0.13895399589880
ATOM   2164  HA      0.09000000000000    2.35197261589050    0.15284939548868
ATOM   2165  CB     -0.18000000000000    3.87540942391048    0.38212348872169
ATOM   2166  HB1     0.09000000000000    2.35197261589050    0.15284939548868
ATOM   2167  HB2     0.09000000000000    2.35197261589050    0.15284939548868
ATOM   2168  CG      0.00000000000000    3.55005321204562    0.48633898564579
ATOM   2169  CD1    -0.11500000000000    3.55005321204562    0.48633898564579
ATOM   2170  HD1     0.11500000000000    2.42003727795642    0.20843099384820
ATOM   2171  CE1    -0.11500000000000    3.55005321204562    0.48633898564579
ATOM   2172  HE1     0.11500000000000    2.42003727795642    0.20843099384820
ATOM   2173  CZ      0.11000000000000    3.55005321204562    0.48633898564579
ATOM   2174  OH     -0.54000000000000    3.15378146221680    1.05674513881036
ATOM   2175  HH      0.43000000000000    0.40001352444501    0.31959419056724
ATOM   2176  CD2    -0.11500000000000    3.55005321204562    0.48633898564579
ATOM   2177  HD2     0.11500000000000    2.42003727795642    0.20843099384820
ATOM   2178  CE2    -0.11500000000000    3.55005321204562    0.48633898564579
ATOM   2179  HE2     0.11500000000000    2.42003727795642    0.20843099384820
ATOM   2180  C       0.51000000000000    3.56359487256136    0.76424697744339
ATOM   2181  O      -0.51000000000000    3.02905564167715    0.83372397539279
ATOM   2182  N      -0.29000000000000    3.29632525711926    1.38953995898798
ATOM   2183  CD      0.00000000000000    3.87540942391048    0.38212348872169
ATOM   2184  HD1     0.09000000000000    2.35197261589050    0.15284939548868
ATOM   2185  HD2     0.09000000000000    2.35197261589050    0.15284939548868
ATOM   2186  CA      0.02000000000000    4.05358916753854    0.13895399589880
ATOM   2187  HA      0.09000000000000    2.35197261589050    0.15284939548868
ATOM   2188  CB     -0.18000000000000    3.87540942391048    0.38212348872169
ATOM   2189  HB1     0.09000000000000    2.35197261589050    0.15284939548868
ATOM   2190  HB2     0.09000000000000    2.35197261589050    0.15284939548868
ATOM   2191  CG     -0.18000000000000    3.87540942391048    0.38212348872169
ATOM   2192  HG1     0.09000000000000    2.35197261589050    0.15284939548868
ATOM   2193  HG2     0.09000000000000    2.35197261589050    0.15284939548868
ATOM   2194  C       0.51000000000000    3.56359487256136    0.76424697744339
ATOM   2195  O      -0.51000000000000    3.02905564167715    0.83372397539279
ATOM   2196  N      -0.47000000000000    3.29632525711926    1.38953995898798
ATOM   2197  HN      0.31000000000000    0.40001352444501    0.31959419056724
ATOM   2198  CA      0.07000000000000    4.05358916753854    0.13895399589880
ATOM   2199  HA      0.09000000000000    2.35197261589050    0.15284939548868
ATOM   2200  CB     -0.18000000000000    3.87540942391048    0.38212348872169
ATOM   2201  HB1     0.09000000000000    2.35197261589050    0.15284939548868
ATOM   2202  HB2     0.09000000000000    2.35197261589050    0.15284939548868
ATOM   2203  CG     -0.18000000000000    3.87540942391048    0.38212348872169
ATOM   2204  HG1     0.09000000000000    2.35197261589050    0.15284939548868
ATOM   2205  HG2     0.09000000000000    2.35197261589050    0.15284939548868
ATOM   2206  CD      0.20000000000000    3.87540942391048    0.38212348872169
ATOM   2207  HD1     0.09000000000000    2.35197261589050    0.15284939548868
ATOM   2208  HD2     0.09000000000000    2.35197261589050    0.15284939548868
ATOM   2209  NE     -0.70000000000000    3.29632525711926    1.38953995898798
ATOM   2210  HE      0.44000000000000    0.40001352444501    0.31959419056724
ATOM   2211  CZ      0.64000000000000    3.56359487256136    0.76424697744339
ATOM   2212  NH1    -0.80000000000000    3.29632525711926    1.38953995898798
ATOM   2213  HH11    0.46000000000000    0.40001352444501    0.31959419056724
ATOM   2214  HH12    0.46000000000000    0.40001352444501    0.31959419056724
ATOM   2215  NH2    -0.80000000000000    3.29632525711926    1.38953995898798
ATOM   2216  HH21    0.46000000000000    0.40001352444501    0.31959419056724
ATOM   2217  HH22    0.46000000000000    0.40001352444501    0.31959419056724
ATOM   2218  C       0.51000000000000    3.56359487256136    0.76424697744339
ATOM   2219  O      -0.51000000000000    3.02905564167715    0.83372397539279
ATOM   2220  N      -0.47000000000000    3.29632525711926    1.38953995898798
ATOM   2221  HN      0.31000000000000    0.40001352444501    0.31959419056724
ATOM   2222  CA      0.07000000000000    4.05358916753854    0.13895399589880
ATOM   2223  HA      0.09000000000000    2.35197261589050    0.15284939548868
ATOM   2224  CB     -0.27000000000000    3.67050271873820    0.55581598359519
ATOM   2225  HB1     0.09000000000000    2.35197261589050    0.15284939548868
ATOM   2226  HB2     0.09000000000000    2.35197261589050    0.15284939548868
ATOM   2227  HB3     0.09000000000000    2.35197261589050    0.15284939548868
ATOM   2228  C       0.51000000000000    3.56359487256136    0.76424697744339
ATOM   2229  O      -0.51000000000000    3.02905564167715    0.83372397539279
ATOM   2230  N      -0.47000000000000    3.29632525711926    1.38953995898798
ATOM   2231  HN      0.31000000000000    0.40001352444501    0.31959419056724
ATOM   2232  CA      0.07000000000000    4.05358916753854    0.13895399589880
ATOM   2233  HA      0.09000000000000    2.35197261589050    0.15284939548868
ATOM   2234  CB     -0.18000000000000    3.87540942391048    0.38212348872169
ATOM   2235  HB1     0.09000000000000    2.35197261589050    0.15284939548868
ATOM   2236  HB2     0.09000000000000    2.35197261589050    0.15284939548868
ATOM   2237  CG     -0.09000000000000    4.05358916753854    0.13895399589880
ATOM   2238  HG      0.09000000000000    2.35197261589050    0.15284939548868
ATOM   2239  CD1    -0.27000000000000    3.67050271873820    0.55581598359519
ATOM   2240  HD11    0.09000000000000    2.35197261589050    0.15284939548868
ATOM   2241  HD12    0.09000000000000    2.35197261589050    0.15284939548868
ATOM   2242  HD13    0.09000000000000    2.35197261589050    0.15284939548868
ATOM   2243  CD2    -0.27000000000000    3.67050271873820    0.55581598359519
ATOM   2244  HD21    0.09000000000000    2.35197261589050    0.15284939548868
ATOM   2245  HD22    0.09000000000000    2.35197261589050    0.15284939548868
ATOM   2246  HD23    0.09000000000000    2.35197261589050    0.15284939548868
ATOM   2247  C       0.51000000000000    3.56359487256136    0.76424697744339
ATOM   2248  O      -0.51000000000000    3.02905564167715    0.83372397539279
ATOM   2249  N      -0.47000000000000    3.29632525711926    1.38953995898798
ATOM   2250  HN      0.31000000000000    0.40001352444501    0.31959419056724
ATOM   2251  CA      0.07000000000000    4.05358916753854    0.13895399589880
ATOM   2252  HA      0.09000000000000    2.35197261589050    0.15284939548868
ATOM   2253  CB     -0.18000000000000    3.87540942391048    0.38212348872169
ATOM   2254  HB1     0.09000000000000    2.35197261589050    0.15284939548868
ATOM   2255  HB2     0.09000000000000    2.35197261589050    0.15284939548868
ATOM   2256  CG     -0.03000000000000    3.55005321204562    0.48633898564579
ATOM   2257  CD1     0.03500000000000    3.55005321204562    0.48633898564579
ATOM   2258  HD1     0.11500000000000    2.42003727795642    0.20843099384820
ATOM   2259  NE1    -0.61000000000000    3.29632525711926    1.38953995898798
ATOM   2260  HE1     0.38000000000000    0.40001352444501    0.31959419056724
ATOM   2261  CE2     0.13000000000000    3.20723538530522    0.62529298154459
ATOM   2262  CD2    -0.02000000000000    3.20723538530522    0.62529298154459
ATOM   2263  CE3    -0.11500000000000    3.55005321204562    0.48633898564579
ATOM   2264  HE3     0.11500000000000    2.42003727795642    0.20843099384820
ATOM   2265  CZ3    -0.11500000000000    3.55005321204562    0.48633898564579
ATOM   2266  HZ3     0.11500000000000    2.42003727795642    0.20843099384820
ATOM   2267  CZ2    -0.11500000000000    3.55005321204562    0.48633898564579
ATOM   2268  HZ2     0.11500000000000    2.42003727795642    0.20843099384820
ATOM   2269  CH2    -0.11500000000000    3.55005321204562    0.48633898564579
ATOM   2270  HH2     0.11500000000000    2.42003727795642    0.20843099384820
ATOM   2271  C       0.51000000000000    3.56359487256136    0.76424697744339
ATOM   2272  O      -0.51000000000000    3.02905564167715    0.83372397539279
ATOM   2273  N      -0.47000000000000    3.29632525711926    1.38953995898798
ATOM   2274  HN      0.31000000000000    0.40001352444501    0.31959419056724
ATOM   2275  CA      0.07000000000000    4.05358916753854    0.13895399589880
ATOM   2276  HA      0.09000000000000    2.35197261589050    0.15284939548868
ATOM   2277  CB     -0.18000000000000    3.87540942391048    0.38212348872169
ATOM   2278  HB1     0.09000000000000    2.35197261589050    0.15284939548868
ATOM   2279  HB2     0.09000000000000    2.35197261589050    0.15284939548868
ATOM   2280  CG     -0.03000000000000    3.55005321204562    0.48633898564579
ATOM   2281  CD1     0.03500000000000    3.55005321204562    0.48633898564579
ATOM   2282  HD1     0.11500000000000    2.42003727795642    0.20843099384820
ATOM   2283  NE1    -0.61000000000000    3.29632525711926    1.38953995898798
ATOM   2284  HE1     0.38000000000000    0.40001352444501    0.31959419056724
ATOM   2285  CE2     0.13000000000000    3.20723538530522    0.62529298154459
ATOM   2286  CD2    -0.02000000000000    3.20723538530522    0.62529298154459
ATOM   2287  CE3    -0.11500000000000    3.55005321204562    0.48633898564579
ATOM   2288  HE3     0.11500000000000    2.42003727795642    0.20843099384820
ATOM   2289  CZ3    -0.11500000000000    3.55005321204562    0.48633898564579
ATOM   2290  HZ3     0.11500000000000    2.42003727795642    0.20843099384820
ATOM   2291  CZ2    -0.11500000000000    3.55005321204562    0.48633898564579
ATOM   2292  HZ2     0.11500000000000    2.42003727795642    0.20843099384820
ATOM   2293  CH2    -0.11500000000000    3.55005321204562    0.48633898564579
ATOM   2294  HH2     0.11500000000000    2.42003727795642    0.20843099384820
ATOM   2295  C       0.51000000000000    3.56359487256136    0.76424697744339
ATOM   2296  O      -0.51000000000000    3.02905564167715    0.83372397539279
ATOM   2297  N      -0.47000000000000    3.29632525711926    1.38953995898798
ATOM   2298  HN      0.31000000000000    0.40001352444501    0.31959419056724
ATOM   2299  CA      0.07000000000000    4.05358916753854    0.13895399589880
ATOM   2300  HA      0.09000000000000    2.35197261589050    0.15284939548868
ATOM   2301  CB      0.05000000000000    3.87540942391048    0.38212348872169
ATOM   2302  HB1     0.09000000000000    2.35197261589050    0.15284939548868
ATOM   2303  HB2     0.09000000000000    2.35197261589050    0.15284939548868
ATOM   2304  OG     -0.66000000000000    3.15378146221680    1.05674513881036
ATOM   2305  HG1     0.43000000000000    0.40001352444501    0.31959419056724
ATOM   2306  C       0.51000000000000    3.56359487256136    0.76424697744339
ATOM   2307  O      -0.51000000000000    3.02905564167715    0.83372397539279
ATOM   2308  N      -0.47000000000000    3.29632525711926    1.38953995898798
ATOM   2309  HN      0.31000000000000    0.40001352444501    0.31959419056724
ATOM   2310  CA      0.07000000000000    4.05358916753854    0.13895399589880
ATOM   2311  HA      0.09000000000000    2.35197261589050    0.15284939548868
ATOM   2312  CB     -0.09000000000000    4.05358916753854    0.13895399589880
ATOM   2313  HB      0.09000000000000    2.35197261589050    0.15284939548868
ATOM   2314  CG1    -0.27000000000000    3.67050271873820    0.55581598359519
ATOM   2315  HG11    0.09000000000000    2.35197261589050    0.15284939548868
ATOM   2316  HG12    0.09000000000000    2.35197261589050    0.15284939548868
ATOM   2317  HG13    0.09000000000000    2.35197261589050    0.15284939548868
ATOM   2318  CG2    -0.27000000000000    3.67050271873820    0.55581598359519
ATOM   2319  HG21    0.09000000000000    2.35197261589050    0.15284939548868
ATOM   2320  HG22    0.09000000000000    2.35197261589050    0.15284939548868
ATOM   2321  HG23    0.09000000000000    2.35197261589050    0.15284939548868
ATOM   2322  C       0.51000000000000    3.56359487256136    0.76424697744339
ATOM   2323  O      -0.51000000000000    3.02905564167715    0.83372397539279
ATOM   2324  N      -0.47000000000000    3.29632525711926    1.38953995898798
ATOM   2325  HN      0.31000000000000    0.40001352444501    0.31959419056724
ATOM   2326  CA      0.07000000000000    4.05358916753854    0.13895399589880
ATOM   2327  HA      0.09000000000000    2.35197261589050    0.15284939548868
ATOM   2328  CB     -0.18000000000000    3.87540942391048    0.38212348872169
ATOM   2329  HB1     0.09000000000000    2.35197261589050    0.15284939548868
ATOM   2330  HB2     0.09000000000000    2.35197261589050    0.15284939548868
ATOM   2331  CG     -0.28000000000000    3.87540942391048    0.38212348872169
ATOM   2332  HG1     0.09000000000000    2.35197261589050    0.15284939548868
ATOM   2333  HG2     0.09000000000000    2.35197261589050    0.15284939548868
ATOM   2334  CD      0.62000000000000    3.56359487256136    0.48633898564579
ATOM   2335  OE1    -0.76000000000000    3.02905564167715    0.83372397539279
ATOM   2336  OE2    -0.76000000000000    3.02905564167715    0.83372397539279
ATOM   2337  C       0.51000000000000    3.56359487256136    0.76424697744339
ATOM   2338  O      -0.51000000000000    3.02905564167715    0.83372397539279
ATOM   2339  N      -0.47000000000000    3.29632525711926    1.38953995898798
ATOM   2340  HN      0.31000000000000    0.40001352444501    0.31959419056724
ATOM   2341  CA      0.07000000000000    4.05358916753854    0.13895399589880
ATOM   2342  HA      0.09000000000000    2.35197261589050    0.15284939548868
ATOM   2343  CB      0.14000000000000    4.05358916753854    0.13895399589880
ATOM   2344  HB      0.09000000000000    2.35197261589050    0.15284939548868
ATOM   2345  OG1    -0.66000000000000    3.15378146221680    1.05674513881036
ATOM   2346  HG1     0.43000000000000    0.40001352444501    0.31959419056724
ATOM   2347  CG2    -0.27000000000000    3.67050271873820    0.55581598359519
ATOM   2348  HG21    0.09000000000000    2.35197261589050    0.15284939548868
ATOM   2349  HG22    0.09000000000000    2.35197261589050    0.15284939548868
ATOM   2350  HG23    0.09000000000000    2.35197261589050    0.15284939548868
ATOM   2351  C       0.51000000000000    3.56359487256136    0.76424697744339
ATOM   2352  O      -0.51000000000000    3.02905564167715    0.83372397539279
ATOM   2353  N      -0.47000000000000    3.29632525711926    1.38953995898798
ATOM   2354  HN      0.31000000000000    0.40001352444501    0.31959419056724
ATOM   2355  CA      0.07000000000000    4.05358916753854    0.13895399589880
ATOM   2356  HA      0.09000000000000    2.35197261589050    0.15284939548868
ATOM   2357  CB     -0.27000000000000    3.67050271873820    0.55581598359519
ATOM   2358  HB1     0.09000000000000    2.35197261589050    0.15284939548868
ATOM   2359  HB2     0.09000000000000    2.35197261589050    0.15284939548868
ATOM   2360  HB3     0.09000000000000    2.35197261589050    0.15284939548868
ATOM   2361  C       0.51000000000000    3.56359487256136    0.76424697744339
ATOM   2362  O      -0.51000000000000    3.02905564167715    0.83372397539279
ATOM   2363  N      -0.47000000000000    3.29632525711926    1.38953995898798
ATOM   2364  HN      0.31000000000000    0.40001352444501    0.31959419056724
ATOM   2365  CA      0.07000000000000    4.05358916753854    0.13895399589880
ATOM   2366  HA      0.09000000000000    2.35197261589050    0.15284939548868
ATOM   2367  CB      0.14000000000000    4.05358916753854    0.13895399589880
ATOM   2368  HB      0.09000000000000    2.35197261589050    0.15284939548868
ATOM   2369  OG1    -0.66000000000000    3.15378146221680    1.05674513881036
ATOM   2370  HG1     0.43000000000000    0.40001352444501    0.31959419056724
ATOM   2371  CG2    -0.27000000000000    3.67050271873820    0.55581598359519
ATOM   2372  HG21    0.09000000000000    2.35197261589050    0.15284939548868
ATOM   2373  HG22    0.09000000000000    2.35197261589050    0.15284939548868
ATOM   2374  HG23    0.09000000000000    2.35197261589050    0.15284939548868
ATOM   2375  C       0.51000000000000    3.56359487256136    0.76424697744339
ATOM   2376  O      -0.51000000000000    3.02905564167715    0.83372397539279
ATOM   2377  N      -0.47000000000000    3.29632525711926    1.38953995898798
ATOM   2378  HN      0.31000000000000    0.40001352444501    0.31959419056724
ATOM   2379  CA      0.07000000000000    4.05358916753854    0.13895399589880
ATOM   2380  HA      0.09000000000000    2.35197261589050    0.15284939548868
ATOM   2381  CB      0.14000000000000    4.05358916753854    0.13895399589880
ATOM   2382  HB      0.09000000000000    2.35197261589050    0.15284939548868
ATOM   2383  OG1    -0.66000000000000    3.15378146221680    1.05674513881036
ATOM   2384  HG1     0.43000000000000    0.40001352444501    0.31959419056724
ATOM   2385  CG2    -0.27000000000000    3.67050271873820    0.55581598359519
ATOM   2386  HG21    0.09000000000000    2.35197261589050    0.15284939548868
ATOM   2387  HG22    0.09000000000000    2.35197261589050    0.15284939548868
ATOM   2388  HG23    0.09000000000000    2.35197261589050    0.15284939548868
ATOM   2389  C       0.51000000000000    3.56359487256136    0.76424697744339
ATOM   2390  O      -0.51000000000000    3.02905564167715    0.83372397539279
ATOM   2391  N      -0.47000000000000    3.29632525711926    1.38953995898798
ATOM   2392  HN      0.31000000000000    0.40001352444501    0.31959419056724
ATOM   2393  CA      0.07000000000000    4.05358916753854    0.13895399589880
ATOM   2394  HA      0.09000000000000    2.35197261589050    0.15284939548868
ATOM   2395  CB     -0.09000000000000    4.05358916753854    0.13895399589880
ATOM   2396  HB      0.09000000000000    2.35197261589050    0.15284939548868
ATOM   2397  CG1    -0.27000000000000    3.67050271873820    0.55581598359519
ATOM   2398  HG11    0.09000000000000    2.35197261589050    0.15284939548868
ATOM   2399  HG12    0.09000000000000    2.35197261589050    0.15284939548868
ATOM   2400  HG13    0.09000000000000    2.35197261589050    0.15284939548868
ATOM   2401  CG2    -0.27000000000000    3.67050271873820    0.55581598359519
ATOM   2402  HG21    0.09000000000000    2.35197261589050    0.15284939548868
ATOM   2403  HG22    0.09000000000000    2.35197261589050    0.15284939548868
ATOM   2404  HG23    0.09000000000000    2.35197261589050    0.15284939548868
ATOM   2405  C       0.51000000000000    3.56359487256136    0.76424697744339
ATOM   2406  O      -0.51000000000000    3.02905564167715    0.83372397539279
ATOM   2407  N      -0.47000000000000    3.29632525711926    1.38953995898798
ATOM   2408  HN      0.31000000000000    0.40001352444501    0.31959419056724
ATOM   2409  CA     -0.02000000000000    3.87540942391048    0.38212348872169
ATOM   2410  HA1     0.09000000000000    2.35197261589050    0.15284939548868
ATOM   2411  HA2     0.09000000000000    2.35197261589050    0.15284939548868
ATOM   2412  C       0.51000000000000    3.56359487256136    0.76424697744339
ATOM   2413  O      -0.51000000000000    3.02905564167715    0.83372397539279
ATOM   2414  N      -0.47000000000000    3.29632525711926    1.38953995898798
ATOM   2415  HN      0.31000000000000    0.40001352444501    0.31959419056724
ATOM   2416  CA      0.07000000000000    4.05358916753854    0.13895399589880
ATOM   2417  HA      0.09000000000000    2.35197261589050    0.15284939548868
ATOM   2418  CB     -0.18000000000000    3.87540942391048    0.38212348872169
ATOM   2419  HB1     0.09000000000000    2.35197261589050    0.15284939548868
ATOM   2420  HB2     0.09000000000000    2.35197261589050    0.15284939548868
ATOM   2421  CG      0.00000000000000    3.55005321204562    0.48633898564579
ATOM   2422  CD1    -0.11500000000000    3.55005321204562    0.48633898564579
ATOM   2423  HD1     0.11500000000000    2.42003727795642    0.20843099384820
ATOM   2424  CE1    -0.11500000000000    3.55005321204562    0.48633898564579
ATOM   2425  HE1     0.11500000000000    2.42003727795642    0.20843099384820
ATOM   2426  CZ      0.11000000000000    3.55005321204562    0.48633898564579
ATOM   2427  OH     -0.54000000000000    3.15378146221680    1.05674513881036
ATOM   2428  HH      0.43000000000000    0.40001352444501    0.31959419056724
ATOM   2429  CD2    -0.11500000000000    3.55005321204562    0.48633898564579
ATOM   2430  HD2     0.11500000000000    2.42003727795642    0.20843099384820
ATOM   2431  CE2    -0.11500000000000    3.55005321204562    0.48633898564579
ATOM   2432  HE2     0.11500000000000    2.42003727795642    0.20843099384820
ATOM   2433  C       0.51000000000000    3.56359487256136    0.76424697744339
ATOM   2434  O      -0.51000000000000    3.02905564167715    0.83372397539279
ATOM   2435  N      -0.47000000000000    3.29632525711926    1.38953995898798
ATOM   2436  HN      0.31000000000000    0.40001352444501    0.31959419056724
ATOM   2437  CA     -0.02000000000000    3.87540942391048    0.38212348872169
ATOM   2438  HA1     0.09000000000000    2.35197261589050    0.15284939548868
ATOM   2439  HA2     0.09000000000000    2.35197261589050    0.15284939548868
ATOM   2440  C       0.51000000000000    3.56359487256136    0.76424697744339
ATOM   2441  O      -0.51000000000000    3.02905564167715    0.83372397539279
ATOM   2442  N      -0.47000000000000    3.29632525711926    1.38953995898798
ATOM   2443  HN      0.31000000000000    0.40001352444501    0.31959419056724
ATOM   2444  CA      0.07000000000000    4.05358916753854    0.13895399589880
ATOM   2445  HA      0.09000000000000    2.35197261589050    0.15284939548868
ATOM   2446  CB     -0.28000000000000    3.87540942391048    0.38212348872169
ATOM   2447  HB1     0.09000000000000    2.35197261589050    0.15284939548868
ATOM   2448  HB2     0.09000000000000    2.35197261589050    0.15284939548868
ATOM   2449  CG      0.62000000000000    3.56359487256136    0.48633898564579
ATOM   2450  OD1    -0.76000000000000    3.02905564167715    0.83372397539279
ATOM   2451  OD2    -0.76000000000000    3.02905564167715    0.83372397539279
ATOM   2452  C       0.51000000000000    3.56359487256136    0.76424697744339
ATOM   2453  O      -0.51000000000000    3.02905564167715    0.83372397539279
ATOM   2454  N      -0.47000000000000    3.29632525711926    1.38953995898798
ATOM   2455  HN      0.31000000000000    0.40001352444501    0.31959419056724
ATOM   2456  CA      0.07000000000000    4.05358916753854    0.13895399589880
ATOM   2457  HA      0.09000000000000    2.35197261589050    0.15284939548868
ATOM   2458  CB     -0.18000000000000    3.87540942391048    0.38212348872169
ATOM   2459  HB1     0.09000000000000    2.35197261589050    0.15284939548868
ATOM   2460  HB2     0.09000000000000    2.35197261589050    0.15284939548868
ATOM   2461  CG     -0.09000000000000    4.05358916753854    0.13895399589880
ATOM   2462  HG      0.09000000000000    2.35197261589050    0.15284939548868
ATOM   2463  CD1    -0.27000000000000    3.67050271873820    0.55581598359519
ATOM   2464  HD11    0.09000000000000    2.35197261589050    0.15284939548868
ATOM   2465  HD12    0.09000000000000    2.35197261589050    0.15284939548868
ATOM   2466  HD13    0.09000000000000    2.35197261589050    0.15284939548868
ATOM   2467  CD2    -0.27000000000000    3.67050271873820    0.55581598359519
ATOM   2468  HD21    0.09000000000000    2.35197261589050    0.15284939548868
ATOM   2469  HD22    0.09000000000000    2.35197261589050    0.15284939548868
ATOM   2470  HD23    0.09000000000000    2.35197261589050    0.15284939548868
ATOM   2471  C       0.51000000000000    3.56359487256136    0.76424697744339
ATOM   2472  O      -0.51000000000000    3.02905564167715    0.83372397539279
ATOM   2473  N      -0.47000000000000    3.29632525711926    1.38953995898798
ATOM   2474  HN      0.31000000000000    0.40001352444501    0.31959419056724
ATOM   2475  CA      0.07000000000000    4.05358916753854    0.13895399589880
ATOM   2476  HA      0.09000000000000    2.35197261589050    0.15284939548868
ATOM   2477  CB     -0.18000000000000    3.87540942391048    0.38212348872169
ATOM   2478  HB1     0.09000000000000    2.35197261589050    0.15284939548868
ATOM   2479  HB2     0.09000000000000    2.35197261589050    0.15284939548868
ATOM   2480  CG      0.00000000000000    3.55005321204562    0.48633898564579
ATOM   2481  CD1    -0.11500000000000    3.55005321204562    0.48633898564579
ATOM   2482  HD1     0.11500000000000    2.42003727795642    0.20843099384820
ATOM   2483  CE1    -0.11500000000000    3.55005321204562    0.48633898564579
ATOM   2484  HE1     0.11500000000000    2.42003727795642    0.20843099384820
ATOM   2485  CZ      0.11000000000000    3.55005321204562    0.48633898564579
ATOM   2486  OH     -0.54000000000000    3.15378146221680    1.05674513881036
ATOM   2487  HH      0.43000000000000    0.40001352444501    0.31959419056724
ATOM   2488  CD2    -0.11500000000000    3.55005321204562    0.48633898564579
ATOM   2489  HD2     0.11500000000000    2.42003727795642    0.20843099384820
ATOM   2490  CE2    -0.11500000000000    3.55005321204562    0.48633898564579
ATOM   2491  HE2     0.11500000000000    2.42003727795642    0.20843099384820
ATOM   2492  C       0.51000000000000    3.56359487256136    0.76424697744339
ATOM   2493  O      -0.51000000000000    3.02905564167715    0.83372397539279
ATOM   2494  N      -0.29000000000000    3.29632525711926    1.38953995898798
ATOM   2495  CD      0.00000000000000    3.87540942391048    0.38212348872169
ATOM   2496  HD1     0.09000000000000    2.35197261589050    0.15284939548868
ATOM   2497  HD2     0.09000000000000    2.35197261589050    0.15284939548868
ATOM   2498  CA      0.02000000000000    4.05358916753854    0.13895399589880
ATOM   2499  HA      0.09000000000000    2.35197261589050    0.15284939548868
ATOM   2500  CB     -0.18000000000000    3.87540942391048    0.38212348872169
ATOM   2501  HB1     0.09000000000000    2.35197261589050    0.15284939548868
ATOM   2502  HB2     0.09000000000000    2.35197261589050    0.15284939548868
ATOM   2503  CG     -0.18000000000000    3.87540942391048    0.38212348872169
ATOM   2504  HG1     0.09000000000000    2.35197261589050    0.15284939548868
ATOM   2505  HG2     0.09000000000000    2.35197261589050    0.15284939548868
ATOM   2506  C       0.51000000000000    3.56359487256136    0.76424697744339
ATOM   2507  O      -0.51000000000000    3.02905564167715    0.83372397539279
ATOM   2508  N      -0.47000000000000    3.29632525711926    1.38953995898798
ATOM   2509  HN      0.31000000000000    0.40001352444501    0.31959419056724
ATOM   2510  CA      0.07000000000000    4.05358916753854    0.13895399589880
ATOM   2511  HA      0.09000000000000    2.35197261589050    0.15284939548868
ATOM   2512  CB     -0.09000000000000    4.05358916753854    0.13895399589880
ATOM   2513  HB      0.09000000000000    2.35197261589050    0.15284939548868
ATOM   2514  CG1    -0.27000000000000    3.67050271873820    0.55581598359519
ATOM   2515  HG11    0.09000000000000    2.35197261589050    0.15284939548868
ATOM   2516  HG12    0.09000000000000    2.35197261589050    0.15284939548868
ATOM   2517  HG13    0.09000000000000    2.35197261589050    0.15284939548868
ATOM   2518  CG2    -0.27000000000000    3.67050271873820    0.55581598359519
ATOM   2519  HG21    0.09000000000000    2.35197261589050    0.15284939548868
ATOM   2520  HG22    0.09000000000000    2.35197261589050    0.15284939548868
ATOM   2521  HG23    0.09000000000000    2.35197261589050    0.15284939548868
ATOM   2522  C       0.51000000000000    3.56359487256136    0.76424697744339
ATOM   2523  O      -0.51000000000000    3.02905564167715    0.83372397539279
ATOM   2524  N      -0.47000000000000    3.29632525711926    1.38953995898798
ATOM   2525  HN      0.31000000000000    0.40001352444501    0.31959419056724
ATOM   2526  CA      0.07000000000000    4.05358916753854    0.13895399589880
ATOM   2527  HA      0.09000000000000    2.35197261589050    0.15284939548868
ATOM   2528  CB      0.14000000000000    4.05358916753854    0.13895399589880
ATOM   2529  HB      0.09000000000000    2.35197261589050    0.15284939548868
ATOM   2530  OG1    -0.66000000000000    3.15378146221680    1.05674513881036
ATOM   2531  HG1     0.43000000000000    0.40001352444501    0.31959419056724
ATOM   2532  CG2    -0.27000000000000    3.67050271873820    0.55581598359519
ATOM   2533  HG21    0.09000000000000    2.35197261589050    0.15284939548868
ATOM   2534  HG22    0.09000000000000    2.35197261589050    0.15284939548868
ATOM   2535  HG23    0.09000000000000    2.35197261589050    0.15284939548868
ATOM   2536  C       0.51000000000000    3.56359487256136    0.76424697744339
ATOM   2537  O      -0.51000000000000    3.02905564167715    0.83372397539279
ATOM   2538  N      -0.47000000000000    3.29632525711926    1.38953995898798
ATOM   2539  HN      0.31000000000000    0.40001352444501    0.31959419056724
ATOM   2540  CA      0.07000000000000    4.05358916753854    0.13895399589880
ATOM   2541  HA      0.09000000000000    2.35197261589050    0.15284939548868
ATOM   2542  CB     -0.18000000000000    3.87540942391048    0.38212348872169
ATOM   2543  HB1     0.09000000000000    2.35197261589050    0.15284939548868
ATOM   2544  HB2     0.09000000000000    2.35197261589050    0.15284939548868
ATOM   2545  CG     -0.09000000000000    4.05358916753854    0.13895399589880
ATOM   2546  HG      0.09000000000000    2.35197261589050    0.15284939548868
ATOM   2547  CD1    -0.27000000000000    3.67050271873820    0.55581598359519
ATOM   2548  HD11    0.09000000000000    2.35197261589050    0.15284939548868
ATOM   2549  HD12    0.09000000000000    2.35197261589050    0.15284939548868
ATOM   2550  HD13    0.09000000000000    2.35197261589050    0.15284939548868
ATOM   2551  CD2    -0.27000000000000    3.67050271873820    0.55581598359519
ATOM   2552  HD21    0.09000000000000    2.35197261589050    0.15284939548868
ATOM   2553  HD22    0.09000000000000    2.35197261589050    0.15284939548868
ATOM   2554  HD23    0.09000000000000    2.35197261589050    0.15284939548868
ATOM   2555  C       0.51000000000000    3.56359487256136    0.76424697744339
ATOM   2556  O      -0.51000000000000    3.02905564167715    0.83372397539279
ATOM   2557  N      -0.47000000000000    3.29632525711926    1.38953995898798
ATOM   2558  HN      0.31000000000000    0.40001352444501    0.31959419056724
ATOM   2559  CA      0.07000000000000    4.05358916753854    0.13895399589880
ATOM   2560  HA      0.09000000000000    2.35197261589050    0.15284939548868
ATOM   2561  CB     -0.18000000000000    3.87540942391048    0.38212348872169
ATOM   2562  HB1     0.09000000000000    2.35197261589050    0.15284939548868
ATOM   2563  HB2     0.09000000000000    2.35197261589050    0.15284939548868
ATOM   2564  CG     -0.03000000000000    3.55005321204562    0.48633898564579
ATOM   2565  CD1     0.03500000000000    3.55005321204562    0.48633898564579
ATOM   2566  HD1     0.11500000000000    2.42003727795642    0.20843099384820
ATOM   2567  NE1    -0.61000000000000    3.29632525711926    1.38953995898798
ATOM   2568  HE1     0.38000000000000    0.40001352444501    0.31959419056724
ATOM   2569  CE2     0.13000000000000    3.20723538530522    0.62529298154459
ATOM   2570  CD2    -0.02000000000000    3.20723538530522    0.62529298154459
ATOM   2571  CE3    -0.11500000000000    3.55005321204562    0.48633898564579
ATOM   2572  HE3     0.11500000000000    2.42003727795642    0.20843099384820
ATOM   2573  CZ3    -0.11500000000000    3.55005321204562    0.48633898564579
ATOM   2574  HZ3     0.11500000000000    2.42003727795642    0.20843099384820
ATOM   2575  CZ2    -0.11500000000000    3.55005321204562    0.48633898564579
ATOM   2576  HZ2     0.11500000000000    2.42003727795642    0.20843099384820
ATOM   2577  CH2    -0.11500000000000    3.55005321204562    0.48633898564579
ATOM   2578  HH2     0.11500000000000    2.42003727795642    0.20843099384820
ATOM   2579  C       0.51000000000000    3.56359487256136    0.76424697744339
ATOM   2580  O      -0.51000000000000    3.02905564167715    0.83372397539279
ATOM   2581  N      -0.47000000000000    3.29632525711926    1.38953995898798
ATOM   2582  HN      0.31000000000000    0.40001352444501    0.31959419056724
ATOM   2583  CA     -0.02000000000000    3.87540942391048    0.38212348872169
ATOM   2584  HA1     0.09000000000000    2.35197261589050    0.15284939548868
ATOM   2585  HA2     0.09000000000000    2.35197261589050    0.15284939548868
ATOM   2586  C       0.51000000000000    3.56359487256136    0.76424697744339
ATOM   2587  O      -0.51000000000000    3.02905564167715    0.83372397539279
ATOM   2588  N      -0.47000000000000    3.29632525711926    1.38953995898798
ATOM   2589  HN      0.31000000000000    0.40001352444501    0.31959419056724
ATOM   2590  CA      0.07000000000000    4.05358916753854    0.13895399589880
ATOM   2591  HA      0.09000000000000    2.35197261589050    0.15284939548868
ATOM   2592  CB     -0.18000000000000    3.87540942391048    0.38212348872169
ATOM   2593  HB1     0.09000000000000    2.35197261589050    0.15284939548868
ATOM   2594  HB2     0.09000000000000    2.35197261589050    0.15284939548868
ATOM   2595  CG     -0.18000000000000    3.87540942391048    0.38212348872169
ATOM   2596  HG1     0.09000000000000    2.35197261589050    0.15284939548868
ATOM   2597  HG2     0.09000000000000    2.35197261589050    0.15284939548868
ATOM   2598  CD      0.20000000000000    3.87540942391048    0.38212348872169
ATOM   2599  HD1     0.09000000000000    2.35197261589050    0.15284939548868
ATOM   2600  HD2     0.09000000000000    2.35197261589050    0.15284939548868
ATOM   2601  NE     -0.70000000000000    3.29632525711926    1.38953995898798
ATOM   2602  HE      0.44000000000000    0.40001352444501    0.31959419056724
ATOM   2603  CZ      0.64000000000000    3.56359487256136    0.76424697744339
ATOM   2604  NH1    -0.80000000000000    3.29632525711926    1.38953995898798
ATOM   2605  HH11    0.46000000000000    0.40001352444501    0.31959419056724
ATOM   2606  HH12    0.46000000000000    0.40001352444501    0.31959419056724
ATOM   2607  NH2    -0.80000000000000    3.29632525711926    1.38953995898798
ATOM   2608  HH21    0.46000000000000    0.40001352444501    0.31959419056724
ATOM   2609  HH22    0.46000000000000    0.40001352444501    0.31959419056724
ATOM   2610  C       0.51000000000000    3.56359487256136    0.76424697744339
ATOM   2611  O      -0.51000000000000    3.02905564167715    0.83372397539279
ATOM   2612  N      -0.47000000000000    3.29632525711926    1.38953995898798
ATOM   2613  HN      0.31000000000000    0.40001352444501    0.31959419056724
ATOM   2614  CA      0.07000000000000    4.05358916753854    0.13895399589880
ATOM   2615  HA      0.09000000000000    2.35197261589050    0.15284939548868
ATOM   2616  CB     -0.11000000000000    3.87540942391048    0.38212348872169
ATOM   2617  HB1     0.09000000000000    2.35197261589050    0.15284939548868
ATOM   2618  HB2     0.09000000000000    2.35197261589050    0.15284939548868
ATOM   2619  SG     -0.23000000000000    3.56359487256136    3.12646490772296
ATOM   2620  HG1     0.16000000000000    0.80180884632631    0.69476997949399
ATOM   2621  C       0.51000000000000    3.56359487256136    0.76424697744339
ATOM   2622  O      -0.51000000000000    3.02905564167715    0.83372397539279
ATOM   2623  N      -0.47000000000000    3.29632525711926    1.38953995898798
ATOM   2624  HN      0.31000000000000    0.40001352444501    0.31959419056724
ATOM   2625  CA      0.07000000000000    4.05358916753854    0.13895399589880
ATOM   2626  HA      0.09000000000000    2.35197261589050    0.15284939548868
ATOM   2627  CB     -0.09000000000000    4.05358916753854    0.13895399589880
ATOM   2628  HB      0.09000000000000    2.35197261589050    0.15284939548868
ATOM   2629  CG1    -0.27000000000000    3.67050271873820    0.55581598359519
ATOM   2630  HG11    0.09000000000000    2.35197261589050    0.15284939548868
ATOM   2631  HG12    0.09000000000000    2.35197261589050    0.15284939548868
ATOM   2632  HG13    0.09000000000000    2.35197261589050    0.15284939548868
ATOM   2633  CG2    -0.27000000000000    3.67050271873820    0.55581598359519
ATOM   2634  HG21    0.09000000000000    2.35197261589050    0.15284939548868
ATOM   2635  HG22    0.09000000000000    2.35197261589050    0.15284939548868
ATOM   2636  HG23    0.09000000000000    2.35197261589050    0.15284939548868
ATOM   2637  C       0.51000000000000    3.56359487256136    0.76424697744339
ATOM   2638  O      -0.51000000000000    3.02905564167715    0.83372397539279
ATOM   2639  N      -0.47000000000000    3.29632525711926    1.38953995898798
ATOM   2640  HN      0.31000000000000    0.40001352444501    0.31959419056724
ATOM   2641  CA      0.07000000000000    4.05358916753854    0.13895399589880
ATOM   2642  HA      0.09000000000000    2.35197261589050    0.15284939548868
ATOM   2643  CB     -0.27000000000000    3.67050271873820    0.55581598359519
ATOM   2644  HB1     0.09000000000000    2.35197261589050    0.15284939548868
ATOM   2645  HB2     0.09000000000000    2.35197261589050    0.15284939548868
ATOM   2646  HB3     0.09000000000000    2.35197261589050    0.15284939548868
ATOM   2647  C       0.51000000000000    3.56359487256136    0.76424697744339
ATOM   2648  O      -0.51000000000000    3.02905564167715    0.83372397539279
ATOM   2649  N      -0.47000000000000    3.29632525711926    1.38953995898798
ATOM   2650  HN      0.31000000000000    0.40001352444501    0.31959419056724
ATOM   2651  CA      0.07000000000000    4.05358916753854    0.13895399589880
ATOM   2652  HA      0.09000000000000    2.35197261589050    0.15284939548868
ATOM   2653  CB     -0.09000000000000    4.05358916753854    0.13895399589880
ATOM   2654  HB      0.09000000000000    2.35197261589050    0.15284939548868
ATOM   2655  CG1    -0.27000000000000    3.67050271873820    0.55581598359519
ATOM   2656  HG11    0.09000000000000    2.35197261589050    0.15284939548868
ATOM   2657  HG12    0.09000000000000    2.35197261589050    0.15284939548868
ATOM   2658  HG13    0.09000000000000    2.35197261589050    0.15284939548868
ATOM   2659  CG2    -0.27000000000000    3.67050271873820    0.55581598359519
ATOM   2660  HG21    0.09000000000000    2.35197261589050    0.15284939548868
ATOM   2661  HG22    0.09000000000000    2.35197261589050    0.15284939548868
ATOM   2662  HG23    0.09000000000000    2.35197261589050    0.15284939548868
ATOM   2663  C       0.51000000000000    3.56359487256136    0.76424697744339
ATOM   2664  O      -0.51000000000000    3.02905564167715    0.83372397539279
ATOM   2665  N      -0.47000000000000    3.29632525711926    1.38953995898798
ATOM   2666  HN      0.31000000000000    0.40001352444501    0.31959419056724
ATOM   2667  CA      0.07000000000000    4.05358916753854    0.13895399589880
ATOM   2668  HA      0.09000000000000    2.35197261589050    0.15284939548868
ATOM   2669  CB     -0.09000000000000    4.05358916753854    0.13895399589880
ATOM   2670  HB      0.09000000000000    2.35197261589050    0.15284939548868
ATOM   2671  CG1    -0.27000000000000    3.67050271873820    0.55581598359519
ATOM   2672  HG11    0.09000000000000    2.35197261589050    0.15284939548868
ATOM   2673  HG12    0.09000000000000    2.35197261589050    0.15284939548868
ATOM   2674  HG13    0.09000000000000    2.35197261589050    0.15284939548868
ATOM   2675  CG2    -0.27000000000000    3.67050271873820    0.55581598359519
ATOM   2676  HG21    0.09000000000000    2.35197261589050    0.15284939548868
ATOM   2677  HG22    0.09000000000000    2.35197261589050    0.15284939548868
ATOM   2678  HG23    0.09000000000000    2.35197261589050    0.15284939548868
ATOM   2679  C       0.51000000000000    3.56359487256136    0.76424697744339
ATOM   2680  O      -0.51000000000000    3.02905564167715    0.83372397539279
ATOM   2681  N      -0.47000000000000    3.29632525711926    1.38953995898798
ATOM   2682  HN      0.31000000000000    0.40001352444501    0.31959419056724
ATOM   2683  CA      0.07000000000000    4.05358916753854    0.13895399589880
ATOM   2684  HA      0.09000000000000    2.35197261589050    0.15284939548868
ATOM   2685  CB     -0.09000000000000    4.05358916753854    0.13895399589880
ATOM   2686  HB      0.09000000000000    2.35197261589050    0.15284939548868
ATOM   2687  CG1    -0.27000000000000    3.67050271873820    0.55581598359519
ATOM   2688  HG11    0.09000000000000    2.35197261589050    0.15284939548868
ATOM   2689  HG12    0.09000000000000    2.35197261589050    0.15284939548868
ATOM   2690  HG13    0.09000000000000    2.35197261589050    0.15284939548868
ATOM   2691  CG2    -0.27000000000000    3.67050271873820    0.55581598359519
ATOM   2692  HG21    0.09000000000000    2.35197261589050    0.15284939548868
ATOM   2693  HG22    0.09000000000000    2.35197261589050    0.15284939548868
ATOM   2694  HG23    0.09000000000000    2.35197261589050    0.15284939548868
ATOM   2695  C       0.51000000000000    3.56359487256136    0.76424697744339
ATOM   2696  O      -0.51000000000000    3.02905564167715    0.83372397539279
ATOM   2697  N      -0.47000000000000    3.29632525711926    1.38953995898798
ATOM   2698  HN      0.31000000000000    0.40001352444501    0.31959419056724
ATOM   2699  CA      0.07000000000000    4.05358916753854    0.13895399589880
ATOM   2700  HA      0.09000000000000    2.35197261589050    0.15284939548868
ATOM   2701  CB     -0.18000000000000    3.87540942391048    0.38212348872169
ATOM   2702  HB1     0.09000000000000    2.35197261589050    0.15284939548868
ATOM   2703  HB2     0.09000000000000    2.35197261589050    0.15284939548868
ATOM   2704  CG     -0.14000000000000    3.87540942391048    0.38212348872169
ATOM   2705  HG1     0.09000000000000    2.35197261589050    0.15284939548868
ATOM   2706  HG2     0.09000000000000    2.35197261589050    0.15284939548868
ATOM   2707  SD     -0.09000000000000    3.56359487256136    3.12646490772296
ATOM   2708  CE     -0.22000000000000    3.67050271873820    0.55581598359519
ATOM   2709  HE1     0.09000000000000    2.35197261589050    0.15284939548868
ATOM   2710  HE2     0.09000000000000    2.35197261589050    0.15284939548868
ATOM   2711  HE3     0.09000000000000    2.35197261589050    0.15284939548868
ATOM   2712  C       0.51000000000000    3.56359487256136    0.76424697744339
ATOM   2713  O      -0.51000000000000    3.02905564167715    0.83372397539279
ATOM   2714  N      -0.47000000000000    3.29632525711926    1.38953995898798
ATOM   2715  HN      0.31000000000000    0.40001352444501    0.31959419056724
ATOM   2716  CA      0.07000000000000    4.05358916753854    0.13895399589880
ATOM   2717  HA      0.09000000000000    2.35197261589050    0.15284939548868
ATOM   2718  CB     -0.09000000000000    4.05358916753854    0.13895399589880
ATOM   2719  HB      0.09000000000000    2.35197261589050    0.15284939548868
ATOM   2720  CG1    -0.27000000000000    3.67050271873820    0.55581598359519
ATOM   2721  HG11    0.09000000000000    2.35197261589050    0.15284939548868
ATOM   2722  HG12    0.09000000000000    2.35197261589050    0.15284939548868
ATOM   2723  HG13    0.09000000000000    2.35197261589050    0.15284939548868
ATOM   2724  CG2    -0.27000000000000    3.67050271873820    0.55581598359519
ATOM   2725  HG21    0.09000000000000    2.35197261589050    0.15284939548868
ATOM   2726  HG22    0.09000000000000    2.35197261589050    0.15284939548868
ATOM   2727  HG23    0.09000000000000    2.35197261589050    0.15284939548868
ATOM   2728  C       0.51000000000000    3.56359487256136    0.76424697744339
ATOM   2729  O      -0.51000000000000    3.02905564167715    0.83372397539279
ATOM   2730  N      -0.47000000000000    3.29632525711926    1.38953995898798
ATOM   2731  HN      0.31000000000000    0.40001352444501    0.31959419056724
ATOM   2732  CA      0.07000000000000    4.05358916753854    0.13895399589880
ATOM   2733  HA      0.09000000000000    2.35197261589050    0.15284939548868
ATOM   2734  CB     -0.27000000000000    3.67050271873820    0.55581598359519
ATOM   2735  HB1     0.09000000000000    2.35197261589050    0.15284939548868
ATOM   2736  HB2     0.09000000000000    2.35197261589050    0.15284939548868
ATOM   2737  HB3     0.09000000000000    2.35197261589050    0.15284939548868
ATOM   2738  C       0.51000000000000    3.56359487256136    0.76424697744339
ATOM   2739  O      -0.51000000000000    3.02905564167715    0.83372397539279
ATOM   2740  N      -0.47000000000000    3.29632525711926    1.38953995898798
ATOM   2741  HN      0.31000000000000    0.40001352444501    0.31959419056724
ATOM   2742  CA     -0.02000000000000    3.87540942391048    0.38212348872169
ATOM   2743  HA1     0.09000000000000    2.35197261589050    0.15284939548868
ATOM   2744  HA2     0.09000000000000    2.35197261589050    0.15284939548868
ATOM   2745  C       0.51000000000000    3.56359487256136    0.76424697744339
ATOM   2746  O      -0.51000000000000    3.02905564167715    0.83372397539279
ATOM   2747  N      -0.47000000000000    3.29632525711926    1.38953995898798
ATOM   2748  HN      0.31000000000000    0.40001352444501    0.31959419056724
ATOM   2749  CA      0.07000000000000    4.05358916753854    0.13895399589880
ATOM   2750  HA      0.09000000000000    2.35197261589050    0.15284939548868
ATOM   2751  CB     -0.09000000000000    4.05358916753854    0.13895399589880
ATOM   2752  HB      0.09000000000000    2.35197261589050    0.15284939548868
ATOM   2753  CG2    -0.27000000000000    3.67050271873820    0.55581598359519
ATOM   2754  HG21    0.09000000000000    2.35197261589050    0.15284939548868
ATOM   2755  HG22    0.09000000000000    2.35197261589050    0.15284939548868
ATOM   2756  HG23    0.09000000000000    2.35197261589050    0.15284939548868
ATOM   2757  CG1    -0.18000000000000    3.87540942391048    0.38212348872169
ATOM   2758  HG11    0.09000000000000    2.35197261589050    0.15284939548868
ATOM   2759  HG12    0.09000000000000    2.35197261589050    0.15284939548868
ATOM   2760  CD     -0.27000000000000    3.67050271873820    0.55581598359519
ATOM   2761  HD1     0.09000000000000    2.35197261589050    0.15284939548868
ATOM   2762  HD2     0.09000000000000    2.35197261589050    0.15284939548868
ATOM   2763  HD3     0.09000000000000    2.35197261589050    0.15284939548868
ATOM   2764  C       0.51000000000000    3.56359487256136    0.76424697744339
ATOM   2765  O      -0.51000000000000    3.02905564167715    0.83372397539279
ATOM   2766  N      -0.47000000000000    3.29632525711926    1.38953995898798
ATOM   2767  HN      0.31000000000000    0.40001352444501    0.31959419056724
ATOM   2768  CA      0.07000000000000    4.05358916753854    0.13895399589880
ATOM   2769  HA      0.09000000000000    2.35197261589050    0.15284939548868
ATOM   2770  CB      0.14000000000000    4.05358916753854    0.13895399589880
ATOM   2771  HB      0.09000000000000    2.35197261589050    0.15284939548868
ATOM   2772  OG1    -0.66000000000000    3.15378146221680    1.05674513881036
ATOM   2773  HG1     0.43000000000000    0.40001352444501    0.31959419056724
ATOM   2774  CG2    -0.27000000000000    3.67050271873820    0.55581598359519
ATOM   2775  HG21    0.09000000000000    2.35197261589050    0.15284939548868
ATOM   2776  HG22    0.09000000000000    2.35197261589050    0.15284939548868
ATOM   2777  HG23    0.09000000000000    2.35197261589050    0.15284939548868
ATOM   2778  C       0.51000000000000    3.56359487256136    0.76424697744339
ATOM   2779  O      -0.51000000000000    3.02905564167715    0.83372397539279
ATOM   2780  N      -0.47000000000000    3.29632525711926    1.38953995898798
ATOM   2781  HN      0.31000000000000    0.40001352444501    0.31959419056724
ATOM   2782  CA      0.07000000000000    4.05358916753854    0.13895399589880
ATOM   2783  HA      0.09000000000000    2.35197261589050    0.15284939548868
ATOM   2784  CB      0.05000000000000    3.87540942391048    0.38212348872169
ATOM   2785  HB1     0.09000000000000    2.35197261589050    0.15284939548868
ATOM   2786  HB2     0.09000000000000    2.35197261589050    0.15284939548868
ATOM   2787  OG     -0.66000000000000    3.15378146221680    1.05674513881036
ATOM   2788  HG1     0.43000000000000    0.40001352444501    0.31959419056724
ATOM   2789  C       0.51000000000000    3.56359487256136    0.76424697744339
ATOM   2790  O      -0.51000000000000    3.02905564167715    0.83372397539279
ATOM   2791  N      -0.47000000000000    3.29632525711926    1.38953995898798
ATOM   2792  HN      0.31000000000000    0.40001352444501    0.31959419056724
ATOM   2793  CA      0.07000000000000    4.05358916753854    0.13895399589880
ATOM   2794  HA      0.09000000000000    2.35197261589050    0.15284939548868
ATOM   2795  CB     -0.18000000000000    3.87540942391048    0.38212348872169
ATOM   2796  HB1     0.09000000000000    2.35197261589050    0.15284939548868
ATOM   2797  HB2     0.09000000000000    2.35197261589050    0.15284939548868
ATOM   2798  CG      0.00000000000000    3.55005321204562    0.48633898564579
ATOM   2799  CD1    -0.11500000000000    3.55005321204562    0.48633898564579
ATOM   2800  HD1     0.11500000000000    2.42003727795642    0.20843099384820
ATOM   2801  CE1    -0.11500000000000    3.55005321204562    0.48633898564579
ATOM   2802  HE1     0.11500000000000    2.42003727795642    0.20843099384820
ATOM   2803  CZ     -0.11500000000000    3.55005321204562    0.48633898564579
ATOM   2804  HZ      0.11500000000000    2.42003727795642    0.20843099384820
ATOM   2805  CD2    -0.11500000000000    3.55005321204562    0.48633898564579
ATOM   2806  HD2     0.11500000000000    2.42003727795642    0.20843099384820
ATOM   2807  CE2    -0.11500000000000    3.55005321204562    0.48633898564579
ATOM   2808  HE2     0.11500000000000    2.42003727795642    0.20843099384820
ATOM   2809  C       0.51000000000000    3.56359487256136    0.76424697744339
ATOM   2810  O      -0.51000000000000    3.02905564167715    0.83372397539279
ATOM   2811  N      -0.47000000000000    3.29632525711926    1.38953995898798
ATOM   2812  HN      0.31000000000000    0.40001352444501    0.31959419056724
ATOM   2813  CA     -0.02000000000000    3.87540942391048    0.38212348872169
ATOM   2814  HA1     0.09000000000000    2.35197261589050    0.15284939548868
ATOM   2815  HA2     0.09000000000000    2.35197261589050    0.15284939548868
ATOM   2816  C       0.51000000000000    3.56359487256136    0.76424697744339
ATOM   2817  O      -0.51000000000000    3.02905564167715    0.83372397539279
ATOM   2818  N      -0.47000000000000    3.29632525711926    1.38953995898798
ATOM   2819  HN      0.31000000000000    0.40001352444501    0.31959419056724
ATOM   2820  CA      0.07000000000000    4.05358916753854    0.13895399589880
ATOM   2821  HA      0.09000000000000    2.35197261589050    0.15284939548868
ATOM   2822  CB     -0.18000000000000    3.87540942391048    0.38212348872169
ATOM   2823  HB1     0.09000000000000    2.35197261589050    0.15284939548868
ATOM   2824  HB2     0.09000000000000    2.35197261589050    0.15284939548868
ATOM   2825  CG     -0.09000000000000    4.05358916753854    0.13895399589880
ATOM   2826  HG      0.09000000000000    2.35197261589050    0.15284939548868
ATOM   2827  CD1    -0.27000000000000    3.67050271873820    0.55581598359519
ATOM   2828  HD11    0.09000000000000    2.35197261589050    0.15284939548868
ATOM   2829  HD12    0.09000000000000    2.35197261589050    0.15284939548868
ATOM   2830  HD13    0.09000000000000    2.35197261589050    0.15284939548868
ATOM   2831  CD2    -0.27000000000000    3.67050271873820    0.55581598359519
ATOM   2832  HD21    0.09000000000000    2.35197261589050    0.15284939548868
ATOM   2833  HD22    0.09000000000000    2.35197261589050    0.15284939548868
ATOM   2834  HD23    0.09000000000000    2.35197261589050    0.15284939548868
ATOM   2835  C       0.51000000000000    3.56359487256136    0.76424697744339
ATOM   2836  O      -0.51000000000000    3.02905564167715    0.83372397539279
ATOM   2837  N      -0.47000000000000    3.29632525711926    1.38953995898798
ATOM   2838  HN      0.31000000000000    0.40001352444501    0.31959419056724
ATOM   2839  CA      0.07000000000000    4.05358916753854    0.13895399589880
ATOM   2840  HA      0.09000000000000    2.35197261589050    0.15284939548868
ATOM   2841  CB     -0.09000000000000    4.05358916753854    0.13895399589880
ATOM   2842  HB      0.09000000000000    2.35197261589050    0.15284939548868
ATOM   2843  CG1    -0.27000000000000    3.67050271873820    0.55581598359519
ATOM   2844  HG11    0.09000000000000    2.35197261589050    0.15284939548868
ATOM   2845  HG12    0.09000000000000    2.35197261589050    0.15284939548868
ATOM   2846  HG13    0.09000000000000    2.35197261589050    0.15284939548868
ATOM   2847  CG2    -0.27000000000000    3.67050271873820    0.55581598359519
ATOM   2848  HG21    0.09000000000000    2.35197261589050    0.15284939548868
ATOM   2849  HG22    0.09000000000000    2.35197261589050    0.15284939548868
ATOM   2850  HG23    0.09000000000000    2.35197261589050    0.15284939548868
ATOM   2851  C       0.51000000000000    3.56359487256136    0.76424697744339
ATOM   2852  O      -0.51000000000000    3.02905564167715    0.83372397539279
ATOM   2853  N      -0.47000000000000    3.29632525711926    1.38953995898798
ATOM   2854  HN      0.31000000000000    0.40001352444501    0.31959419056724
ATOM   2855  CA      0.07000000000000    4.05358916753854    0.13895399589880
ATOM   2856  HA      0.09000000000000    2.35197261589050    0.15284939548868
ATOM   2857  CB      0.14000000000000    4.05358916753854    0.13895399589880
ATOM   2858  HB      0.09000000000000    2.35197261589050    0.15284939548868
ATOM   2859  OG1    -0.66000000000000    3.15378146221680    1.05674513881036
ATOM   2860  HG1     0.43000000000000    0.40001352444501    0.31959419056724
ATOM   2861  CG2    -0.27000000000000    3.67050271873820    0.55581598359519
ATOM   2862  HG21    0.09000000000000    2.35197261589050    0.15284939548868
ATOM   2863  HG22    0.09000000000000    2.35197261589050    0.15284939548868
ATOM   2864  HG23    0.09000000000000    2.35197261589050    0.15284939548868
ATOM   2865  C       0.51000000000000    3.56359487256136    0.76424697744339
ATOM   2866  O      -0.51000000000000    3.02905564167715    0.83372397539279
ATOM   2867  N      -0.47000000000000    3.29632525711926    1.38953995898798
ATOM   2868  HN      0.31000000000000    0.40001352444501    0.31959419056724
ATOM   2869  CA      0.07000000000000    4.05358916753854    0.13895399589880
ATOM   2870  HA      0.09000000000000    2.35197261589050    0.15284939548868
ATOM   2871  CB     -0.27000000000000    3.67050271873820    0.55581598359519
ATOM   2872  HB1     0.09000000000000    2.35197261589050    0.15284939548868
ATOM   2873  HB2     0.09000000000000    2.35197261589050    0.15284939548868
ATOM   2874  HB3     0.09000000000000    2.35197261589050    0.15284939548868
ATOM   2875  C       0.51000000000000    3.56359487256136    0.76424697744339
ATOM   2876  O      -0.51000000000000    3.02905564167715    0.83372397539279
ATOM   2877  N      -0.47000000000000    3.29632525711926    1.38953995898798
ATOM   2878  HN      0.31000000000000    0.40001352444501    0.31959419056724
ATOM   2879  CA      0.07000000000000    4.05358916753854    0.13895399589880
ATOM   2880  HA      0.09000000000000    2.35197261589050    0.15284939548868
ATOM   2881  CB     -0.27000000000000    3.67050271873820    0.55581598359519
ATOM   2882  HB1     0.09000000000000    2.35197261589050    0.15284939548868
ATOM   2883  HB2     0.09000000000000    2.35197261589050    0.15284939548868
ATOM   2884  HB3     0.09000000000000    2.35197261589050    0.15284939548868
ATOM   2885  C       0.51000000000000    3.56359487256136    0.76424697744339
ATOM   2886  O      -0.51000000000000    3.02905564167715    0.83372397539279
ATOM   2887  N      -0.47000000000000    3.29632525711926    1.38953995898798
ATOM   2888  HN      0.31000000000000    0.40001352444501    0.31959419056724
ATOM   2889  CA      0.07000000000000    4.05358916753854    0.13895399589880
ATOM   2890  HA      0.09000000000000    2.35197261589050    0.15284939548868
ATOM   2891  CB     -0.18000000000000    3.87540942391048    0.38212348872169
ATOM   2892  HB1     0.09000000000000    2.35197261589050    0.15284939548868
ATOM   2893  HB2     0.09000000000000    2.35197261589050    0.15284939548868
ATOM   2894  CG     -0.09000000000000    4.05358916753854    0.13895399589880
ATOM   2895  HG      0.09000000000000    2.35197261589050    0.15284939548868
ATOM   2896  CD1    -0.27000000000000    3.67050271873820    0.55581598359519
ATOM   2897  HD11    0.09000000000000    2.35197261589050    0.15284939548868
ATOM   2898  HD12    0.09000000000000    2.35197261589050    0.15284939548868
ATOM   2899  HD13    0.09000000000000    2.35197261589050    0.15284939548868
ATOM   2900  CD2    -0.27000000000000    3.67050271873820    0.55581598359519
ATOM   2901  HD21    0.09000000000000    2.35197261589050    0.15284939548868
ATOM   2902  HD22    0.09000000000000    2.35197261589050    0.15284939548868
ATOM   2903  HD23    0.09000000000000    2.35197261589050    0.15284939548868
ATOM   2904  C       0.51000000000000    3.56359487256136    0.76424697744339
ATOM   2905  O      -0.51000000000000    3.02905564167715    0.83372397539279
ATOM   2906  N      -0.47000000000000    3.29632525711926    1.38953995898798
ATOM   2907  HN      0.31000000000000    0.40001352444501    0.31959419056724
ATOM   2908  CA      0.07000000000000    4.05358916753854    0.13895399589880
ATOM   2909  HA      0.09000000000000    2.35197261589050    0.15284939548868
ATOM   2910  CB     -0.27000000000000    3.67050271873820    0.55581598359519
ATOM   2911  HB1     0.09000000000000    2.35197261589050    0.15284939548868
ATOM   2912  HB2     0.09000000000000    2.35197261589050    0.15284939548868
ATOM   2913  HB3     0.09000000000000    2.35197261589050    0.15284939548868
ATOM   2914  C       0.51000000000000    3.56359487256136    0.76424697744339
ATOM   2915  O      -0.51000000000000    3.02905564167715    0.83372397539279
ATOM   2916  N      -0.47000000000000    3.29632525711926    1.38953995898798
ATOM   2917  HN      0.31000000000000    0.40001352444501    0.31959419056724
ATOM   2918  CA      0.07000000000000    4.05358916753854    0.13895399589880
ATOM   2919  HA      0.09000000000000    2.35197261589050    0.15284939548868
ATOM   2920  CB      0.14000000000000    4.05358916753854    0.13895399589880
ATOM   2921  HB      0.09000000000000    2.35197261589050    0.15284939548868
ATOM   2922  OG1    -0.66000000000000    3.15378146221680    1.05674513881036
ATOM   2923  HG1     0.43000000000000    0.40001352444501    0.31959419056724
ATOM   2924  CG2    -0.27000000000000    3.67050271873820    0.55581598359519
ATOM   2925  HG21    0.09000000000000    2.35197261589050    0.15284939548868
ATOM   2926  HG22    0.09000000000000    2.35197261589050    0.15284939548868
ATOM   2927  HG23    0.09000000000000    2.35197261589050    0.15284939548868
ATOM   2928  C       0.51000000000000    3.56359487256136    0.76424697744339
ATOM   2929  O      -0.51000000000000    3.02905564167715    0.83372397539279
ATOM   2930  N      -0.47000000000000    3.29632525711926    1.38953995898798
ATOM   2931  HN      0.31000000000000    0.40001352444501    0.31959419056724
ATOM   2932  CA      0.07000000000000    4.05358916753854    0.13895399589880
ATOM   2933  HA      0.09000000000000    2.35197261589050    0.15284939548868
ATOM   2934  CB     -0.18000000000000    3.87540942391048    0.38212348872169
ATOM   2935  HB1     0.09000000000000    2.35197261589050    0.15284939548868
ATOM   2936  HB2     0.09000000000000    2.35197261589050    0.15284939548868
ATOM   2937  CG     -0.03000000000000    3.55005321204562    0.48633898564579
ATOM   2938  CD1     0.03500000000000    3.55005321204562    0.48633898564579
ATOM   2939  HD1     0.11500000000000    2.42003727795642    0.20843099384820
ATOM   2940  NE1    -0.61000000000000    3.29632525711926    1.38953995898798
ATOM   2941  HE1     0.38000000000000    0.40001352444501    0.31959419056724
ATOM   2942  CE2     0.13000000000000    3.20723538530522    0.62529298154459
ATOM   2943  CD2    -0.02000000000000    3.20723538530522    0.62529298154459
ATOM   2944  CE3    -0.11500000000000    3.55005321204562    0.48633898564579
ATOM   2945  HE3     0.11500000000000    2.42003727795642    0.20843099384820
ATOM   2946  CZ3    -0.11500000000000    3.55005321204562    0.48633898564579
ATOM   2947  HZ3     0.11500000000000    2.42003727795642    0.20843099384820
ATOM   2948  CZ2    -0.11500000000000    3.55005321204562    0.48633898564579
ATOM   2949  HZ2     0.11500000000000    2.42003727795642    0.20843099384820
ATOM   2950  CH2    -0.11500000000000    3.55005321204562    0.48633898564579
ATOM   2951  HH2     0.11500000000000    2.42003727795642    0.20843099384820
ATOM   2952  C       0.51000000000000    3.56359487256136    0.76424697744339
ATOM   2953  O      -0.51000000000000    3.02905564167715    0.83372397539279
ATOM   2954  N      -0.47000000000000    3.29632525711926    1.38953995898798
ATOM   2955  HN      0.31000000000000    0.40001352444501    0.31959419056724
ATOM   2956  CA      0.07000000000000    4.05358916753854    0.13895399589880
ATOM   2957  HA      0.09000000000000    2.35197261589050    0.15284939548868
ATOM   2958  CB     -0.18000000000000    3.87540942391048    0.38212348872169
ATOM   2959  HB1     0.09000000000000    2.35197261589050    0.15284939548868
ATOM   2960  HB2     0.09000000000000    2.35197261589050    0.15284939548868
ATOM   2961  CG      0.00000000000000    3.55005321204562    0.48633898564579
ATOM   2962  CD1    -0.11500000000000    3.55005321204562    0.48633898564579
ATOM   2963  HD1     0.11500000000000    2.42003727795642    0.20843099384820
ATOM   2964  CE1    -0.11500000000000    3.55005321204562    0.48633898564579
ATOM   2965  HE1     0.11500000000000    2.42003727795642    0.20843099384820
ATOM   2966  CZ     -0.11500000000000    3.55005321204562    0.48633898564579
ATOM   2967  HZ      0.11500000000000    2.42003727795642    0.20843099384820
ATOM   2968  CD2    -0.11500000000000    3.55005321204562    0.48633898564579
ATOM   2969  HD2     0.11500000000000    2.42003727795642    0.20843099384820
ATOM   2970  CE2    -0.11500000000000    3.55005321204562    0.48633898564579
ATOM   2971  HE2     0.11500000000000    2.42003727795642    0.20843099384820
ATOM   2972  C       0.51000000000000    3.56359487256136    0.76424697744339
ATOM   2973  O      -0.51000000000000    3.02905564167715    0.83372397539279
ATOM   2974  N      -0.47000000000000    3.29632525711926    1.38953995898798
ATOM   2975  HN      0.31000000000000    0.40001352444501    0.31959419056724
ATOM   2976  CA      0.07000000000000    4.05358916753854    0.13895399589880
ATOM   2977  HA      0.09000000000000    2.35197261589050    0.15284939548868
ATOM   2978  CB     -0.09000000000000    4.05358916753854    0.13895399589880
ATOM   2979  HB      0.09000000000000    2.35197261589050    0.15284939548868
ATOM   2980  CG1    -0.27000000000000    3.67050271873820    0.55581598359519
ATOM   2981  HG11    0.09000000000000    2.35197261589050    0.15284939548868
ATOM   2982  HG12    0.09000000000000    2.35197261589050    0.15284939548868
ATOM   2983  HG13    0.09000000000000    2.35197261589050    0.15284939548868
ATOM   2984  CG2    -0.27000000000000    3.67050271873820    0.55581598359519
ATOM   2985  HG21    0.09000000000000    2.35197261589050    0.15284939548868
ATOM   2986  HG22    0.09000000000000    2.35197261589050    0.15284939548868
ATOM   2987  HG23    0.09000000000000    2.35197261589050    0.15284939548868
ATOM   2988  C       0.51000000000000    3.56359487256136    0.76424697744339
ATOM   2989  O      -0.51000000000000    3.02905564167715    0.83372397539279
ATOM   2990  N      -0.47000000000000    3.29632525711926    1.38953995898798
ATOM   2991  HN      0.31000000000000    0.40001352444501    0.31959419056724
ATOM   2992  CA     -0.02000000000000    3.87540942391048    0.38212348872169
ATOM   2993  HA1     0.09000000000000    2.35197261589050    0.15284939548868
ATOM   2994  HA2     0.09000000000000    2.35197261589050    0.15284939548868
ATOM   2995  C       0.51000000000000    3.56359487256136    0.76424697744339
ATOM   2996  O      -0.51000000000000    3.02905564167715    0.83372397539279
ATOM   2997  N      -0.47000000000000    3.29632525711926    1.38953995898798
ATOM   2998  HN      0.31000000000000    0.40001352444501    0.31959419056724
ATOM   2999  CA      0.07000000000000    4.05358916753854    0.13895399589880
ATOM   3000  HA      0.09000000000000    2.35197261589050    0.15284939548868
ATOM   3001  CB     -0.18000000000000    3.87540942391048    0.38212348872169
ATOM   3002  HB1     0.09000000000000    2.35197261589050    0.15284939548868
ATOM   3003  HB2     0.09000000000000    2.35197261589050    0.15284939548868
ATOM   3004  CG     -0.18000000000000    3.87540942391048    0.38212348872169
ATOM   3005  HG1     0.09000000000000    2.35197261589050    0.15284939548868
ATOM   3006  HG2     0.09000000000000    2.35197261589050    0.15284939548868
ATOM   3007  CD      0.20000000000000    3.87540942391048    0.38212348872169
ATOM   3008  HD1     0.09000000000000    2.35197261589050    0.15284939548868
ATOM   3009  HD2     0.09000000000000    2.35197261589050    0.15284939548868
ATOM   3010  NE     -0.70000000000000    3.29632525711926    1.38953995898798
ATOM   3011  HE      0.44000000000000    0.40001352444501    0.31959419056724
ATOM   3012  CZ      0.64000000000000    3.56359487256136    0.76424697744339
ATOM   3013  NH1    -0.80000000000000    3.29632525711926    1.38953995898798
ATOM   3014  HH11    0.46000000000000    0.40001352444501    0.31959419056724
ATOM   3015  HH12    0.46000000000000    0.40001352444501    0.31959419056724
ATOM   3016  NH2    -0.80000000000000    3.29632525711926    1.38953995898798
ATOM   3017  HH21    0.46000000000000    0.40001352444501    0.31959419056724
ATOM   3018  HH22    0.46000000000000    0.40001352444501    0.31959419056724
ATOM   3019  C       0.51000000000000    3.56359487256136    0.76424697744339
ATOM   3020  O      -0.51000000000000    3.02905564167715    0.83372397539279
ATOM   3021  N      -0.47000000000000    3.29632525711926    1.38953995898798
ATOM   3022  HN      0.31000000000000    0.40001352444501    0.31959419056724
ATOM   3023  CA      0.07000000000000    4.05358916753854    0.13895399589880
ATOM   3024  HA      0.09000000000000    2.35197261589050    0.15284939548868
ATOM   3025  CB     -0.18000000000000    3.87540942391048    0.38212348872169
ATOM   3026  HB1     0.09000000000000    2.35197261589050    0.15284939548868
ATOM   3027  HB2     0.09000000000000    2.35197261589050    0.15284939548868
ATOM   3028  CG     -0.28000000000000    3.87540942391048    0.38212348872169
ATOM   3029  HG1     0.09000000000000    2.35197261589050    0.15284939548868
ATOM   3030  HG2     0.09000000000000    2.35197261589050    0.15284939548868
ATOM   3031  CD      0.62000000000000    3.56359487256136    0.48633898564579
ATOM   3032  OE1    -0.76000000000000    3.02905564167715    0.83372397539279
ATOM   3033  OE2    -0.76000000000000    3.02905564167715    0.83372397539279
ATOM   3034  C       0.51000000000000    3.56359487256136    0.76424697744339
ATOM   3035  O      -0.51000000000000    3.02905564167715    0.83372397539279
ATOM   3036  N      -0.47000000000000    3.29632525711926    1.38953995898798
ATOM   3037  HN      0.31000000000000    0.40001352444501    0.31959419056724
ATOM   3038  CA      0.07000000000000    4.05358916753854    0.13895399589880
ATOM   3039  HA      0.09000000000000    2.35197261589050    0.15284939548868
ATOM   3040  CB     -0.18000000000000    3.87540942391048    0.38212348872169
ATOM   3041  HB1     0.09000000000000    2.35197261589050    0.15284939548868
ATOM   3042  HB2     0.09000000000000    2.35197261589050    0.15284939548868
ATOM   3043  CG     -0.18000000000000    3.87540942391048    0.38212348872169
ATOM   3044  HG1     0.09000000000000    2.35197261589050    0.15284939548868
ATOM   3045  HG2     0.09000000000000    2.35197261589050    0.15284939548868
ATOM   3046  CD      0.55000000000000    3.56359487256136    0.48633898564579
ATOM   3047  OE1    -0.55000000000000    3.02905564167715    0.83372397539279
ATOM   3048  NE2    -0.62000000000000    3.29632525711926    1.38953995898798
ATOM   3049  HE21    0.32000000000000    0.40001352444501    0.31959419056724
ATOM   3050  HE22    0.30000000000000    0.40001352444501    0.31959419056724
ATOM   3051  C       0.51000000000000    3.56359487256136    0.76424697744339
ATOM   3052  O      -0.51000000000000    3.02905564167715    0.83372397539279
ATOM   3053  N      -0.47000000000000    3.29632525711926    1.38953995898798
ATOM   3054  HN      0.31000000000000    0.40001352444501    0.31959419056724
ATOM   3055  CA      0.07000000000000    4.05358916753854    0.13895399589880
ATOM   3056  HA      0.09000000000000    2.35197261589050    0.15284939548868
ATOM   3057  CB     -0.18000000000000    3.87540942391048    0.38212348872169
ATOM   3058  HB1     0.09000000000000    2.35197261589050    0.15284939548868
ATOM   3059  HB2     0.09000000000000    2.35197261589050    0.15284939548868
ATOM   3060  CG     -0.28000000000000    3.87540942391048    0.38212348872169
ATOM   3061  HG1     0.09000000000000    2.35197261589050    0.15284939548868
ATOM   3062  HG2     0.09000000000000    2.35197261589050    0.15284939548868
ATOM   3063  CD      0.62000000000000    3.56359487256136    0.48633898564579
ATOM   3064  OE1    -0.76000000000000    3.02905564167715    0.83372397539279
ATOM   3065  OE2    -0.76000000000000    3.02905564167715    0.83372397539279
ATOM   3066  C       0.51000000000000    3.56359487256136    0.76424697744339
ATOM   3067  O      -0.51000000000000    3.02905564167715    0.83372397539279
ATOM   3068  N      -0.47000000000000    3.29632525711926    1.38953995898798
ATOM   3069  HN      0.31000000000000    0.40001352444501    0.31959419056724
ATOM   3070  CA      0.07000000000000    4.05358916753854    0.13895399589880
ATOM   3071  HA      0.09000000000000    2.35197261589050    0.15284939548868
ATOM   3072  CB     -0.18000000000000    3.87540942391048    0.38212348872169
ATOM   3073  HB1     0.09000000000000    2.35197261589050    0.15284939548868
ATOM   3074  HB2     0.09000000000000    2.35197261589050    0.15284939548868
ATOM   3075  CG     -0.18000000000000    3.87540942391048    0.38212348872169
ATOM   3076  HG1     0.09000000000000    2.35197261589050    0.15284939548868
ATOM   3077  HG2     0.09000000000000    2.35197261589050    0.15284939548868
ATOM   3078  CD      0.20000000000000    3.87540942391048    0.38212348872169
ATOM   3079  HD1     0.09000000000000    2.35197261589050    0.15284939548868
ATOM   3080  HD2     0.09000000000000    2.35197261589050    0.15284939548868
ATOM   3081  NE     -0.70000000000000    3.29632525711926    1.38953995898798
ATOM   3082  HE      0.44000000000000    0.40001352444501    0.31959419056724
ATOM   3083  CZ      0.64000000000000    3.56359487256136    0.76424697744339
ATOM   3084  NH1    -0.80000000000000    3.29632525711926    1.38953995898798
ATOM   3085  HH11    0.46000000000000    0.40001352444501    0.31959419056724
ATOM   3086  HH12    0.46000000000000    0.40001352444501    0.31959419056724
ATOM   3087  NH2    -0.80000000000000    3.29632525711926    1.38953995898798
ATOM   3088  HH21    0.46000000000000    0.40001352444501    0.31959419056724
ATOM   3089  HH22    0.46000000000000    0.40001352444501    0.31959419056724
ATOM   3090  C       0.51000000000000    3.56359487256136    0.76424697744339
ATOM   3091  O      -0.51000000000000    3.02905564167715    0.83372397539279
ATOM   3092  N      -0.47000000000000    3.29632525711926    1.38953995898798
ATOM   3093  HN      0.31000000000000    0.40001352444501    0.31959419056724
ATOM   3094  CA      0.07000000000000    4.05358916753854    0.13895399589880
ATOM   3095  HA      0.09000000000000    2.35197261589050    0.15284939548868
ATOM   3096  CB     -0.18000000000000    3.87540942391048    0.38212348872169
ATOM   3097  HB1     0.09000000000000    2.35197261589050    0.15284939548868
ATOM   3098  HB2     0.09000000000000    2.35197261589050    0.15284939548868
ATOM   3099  CG     -0.18000000000000    3.87540942391048    0.38212348872169
ATOM   3100  HG1     0.09000000000000    2.35197261589050    0.15284939548868
ATOM   3101  HG2     0.09000000000000    2.35197261589050    0.15284939548868
ATOM   3102  CD      0.20000000000000    3.87540942391048    0.38212348872169
ATOM   3103  HD1     0.09000000000000    2.35197261589050    0.15284939548868
ATOM   3104  HD2     0.09000000000000    2.35197261589050    0.15284939548868
ATOM   3105  NE     -0.70000000000000    3.29632525711926    1.38953995898798
ATOM   3106  HE      0.44000000000000    0.40001352444501    0.31959419056724
ATOM   3107  CZ      0.64000000000000    3.56359487256136    0.76424697744339
ATOM   3108  NH1    -0.80000000000000    3.29632525711926    1.38953995898798
ATOM   3109  HH11    0.46000000000000    0.40001352444501    0.31959419056724
ATOM   3110  HH12    0.46000000000000    0.40001352444501    0.31959419056724
ATOM   3111  NH2    -0.80000000000000    3.29632525711926    1.38953995898798
ATOM   3112  HH21    0.46000000000000    0.40001352444501    0.31959419056724
ATOM   3113  HH22    0.46000000000000    0.40001352444501    0.31959419056724
ATOM   3114  C       0.51000000000000    3.56359487256136    0.76424697744339
ATOM   3115  O      -0.51000000000000    3.02905564167715    0.83372397539279
ATOM   3116  N      -0.47000000000000    3.29632525711926    1.38953995898798
ATOM   3117  HN      0.31000000000000    0.40001352444501    0.31959419056724
ATOM   3118  CA     -0.02000000000000    3.87540942391048    0.38212348872169
ATOM   3119  HA1     0.09000000000000    2.35197261589050    0.15284939548868
ATOM   3120  HA2     0.09000000000000    2.35197261589050    0.15284939548868
ATOM   3121  C       0.51000000000000    3.56359487256136    0.76424697744339
ATOM   3122  O      -0.51000000000000    3.02905564167715    0.83372397539279
ATOM   3123  C       0.34000000000000    3.56359487256136    0.48633898564579
ATOM   3124  OT1    -0.67000000000000    3.02905564167715    0.83372397539279
ATOM   3125  OT2    -0.67000000000000    3.02905564167715    0.83372397539279
ATOM   3126  N      -0.47000000000000    3.29632525711926    1.38953995898798
ATOM   3127  HN      0.31000000000000    0.40001352444501    0.31959419056724
ATOM   3128  CA      0.07000000000000    4.05358916753854    0.13895399589880
ATOM   3129  HA      0.09000000000000    2.35197261589050    0.15284939548868
ATOM   3130  CB     -0.09000000000000    3.87540942391048    0.38212348872169
ATOM   3131  HB1     0.09000000000000    2.35197261589050    0.15284939548868
ATOM   3132  HB2     0.09000000000000    2.35197261589050    0.15284939548868
ATOM   3133  ND1    -0.36000000000000    3.29632525711926    1.38953995898798
ATOM   3134  HD1     0.32000000000000    0.40001352444501    0.31959419056724
ATOM   3135  CG     -0.05000000000000    3.20723538530522    0.34738498974700
ATOM   3136  CE1     0.25000000000000    3.20723538530522    0.34738498974700
ATOM   3137  HE1     0.13000000000000    1.60361769265261    0.31959419056724
ATOM   3138  NE2    -0.70000000000000    3.29632525711926    1.38953995898798
ATOM   3139  CD2     0.22000000000000    3.20723538530522    0.34738498974700
ATOM   3140  HD2     0.10000000000000    2.61567863646004    0.05419205840053
ATOM   3141  N      -0.30000000000000    3.29632525711926    1.38953995898798
ATOM   3142  HT1     0.33000000000000    0.40001352444501    0.31959419056724
ATOM   3143  HT2     0.33000000000000    0.40001352444501    0.31959419056724
ATOM   3144  HT3     0.33000000000000    0.40001352444501    0.31959419056724
ATOM   3145  CA      0.21000000000000    4.05358916753854    0.13895399589880
ATOM   3146  HA      0.10000000000000    2.35197261589050    0.15284939548868
ATOM   3147  CB      0.05000000000000    3.87540942391048    0.38212348872169
ATOM   3148  HB1     0.09000000000000    2.35197261589050    0.15284939548868
ATOM   3149  HB2     0.09000000000000    2.35197261589050    0.15284939548868
ATOM   3150  OG     -0.66000000000000    3.15378146221680    1.05674513881036
ATOM   3151  HG1     0.43000000000000    0.40001352444501    0.31959419056724
ATOM   3152  C       0.51000000000000    3.56359487256136    0.76424697744339
ATOM   3153  O      -0.51000000000000    3.02905564167715    0.83372397539279
ATOM   3154  N      -0.47000000000000    3.29632525711926    1.38953995898798
ATOM   3155  HN      0.31000000000000    0.40001352444501    0.31959419056724
ATOM   3156  CA      0.07000000000000    4.05358916753854    0.13895399589880
ATOM   3157  HA      0.09000000000000    2.35197261589050    0.15284939548868
ATOM   3158  CB     -0.27000000000000    3.67050271873820    0.55581598359519
ATOM   3159  HB1     0.09000000000000    2.35197261589050    0.15284939548868
ATOM   3160  HB2     0.09000000000000    2.35197261589050    0.15284939548868
ATOM   3161  HB3     0.09000000000000    2.35197261589050    0.15284939548868
ATOM   3162  C       0.51000000000000    3.56359487256136    0.76424697744339
ATOM   3163  O      -0.51000000000000    3.02905564167715    0.83372397539279
ATOM   3164  N      -0.47000000000000    3.29632525711926    1.38953995898798
ATOM   3165  HN      0.31000000000000    0.40001352444501    0.31959419056724
ATOM   3166  CA      0.07000000000000    4.05358916753854    0.13895399589880
ATOM   3167  HA      0.09000000000000    2.35197261589050    0.15284939548868
ATOM   3168  CB     -0.18000000000000    3.87540942391048    0.38212348872169
ATOM   3169  HB1     0.09000000000000    2.35197261589050    0.15284939548868
ATOM   3170  HB2     0.09000000000000    2.35197261589050    0.15284939548868
ATOM   3171  CG     -0.09000000000000    4.05358916753854    0.13895399589880
ATOM   3172  HG      0.09000000000000    2.35197261589050    0.15284939548868
ATOM   3173  CD1    -0.27000000000000    3.67050271873820    0.55581598359519
ATOM   3174  HD11    0.09000000000000    2.35197261589050    0.15284939548868
ATOM   3175  HD12    0.09000000000000    2.35197261589050    0.15284939548868
ATOM   3176  HD13    0.09000000000000    2.35197261589050    0.15284939548868
ATOM   3177  CD2    -0.27000000000000    3.67050271873820    0.55581598359519
ATOM   3178  HD21    0.09000000000000    2.35197261589050    0.15284939548868
ATOM   3179  HD22    0.09000000000000    2.35197261589050    0.15284939548868
ATOM   3180  HD23    0.09000000000000    2.35197261589050    0.15284939548868
ATOM   3181  C       0.51000000000000    3.56359487256136    0.76424697744339
ATOM   3182  O      -0.51000000000000    3.02905564167715    0.83372397539279
ATOM   3183  N      -0.47000000000000    3.29632525711926    1.38953995898798
ATOM   3184  HN      0.31000000000000    0.40001352444501    0.31959419056724
ATOM   3185  CA      0.07000000000000    4.05358916753854    0.13895399589880
ATOM   3186  HA      0.09000000000000    2.35197261589050    0.15284939548868
ATOM   3187  CB     -0.09000000000000    3.87540942391048    0.38212348872169
ATOM   3188  HB1     0.09000000000000    2.35197261589050    0.15284939548868
ATOM   3189  HB2     0.09000000000000    2.35197261589050    0.15284939548868
ATOM   3190  ND1    -0.36000000000000    3.29632525711926    1.38953995898798
ATOM   3191  HD1     0.32000000000000    0.40001352444501    0.31959419056724
ATOM   3192  CG     -0.05000000000000    3.20723538530522    0.34738498974700
ATOM   3193  CE1     0.25000000000000    3.20723538530522    0.34738498974700
ATOM   3194  HE1     0.13000000000000    1.60361769265261    0.31959419056724
ATOM   3195  NE2    -0.70000000000000    3.29632525711926    1.38953995898798
ATOM   3196  CD2     0.22000000000000    3.20723538530522    0.34738498974700
ATOM   3197  HD2     0.10000000000000    2.61567863646004    0.05419205840053
ATOM   3198  C       0.51000000000000    3.56359487256136    0.76424697744339
ATOM   3199  O      -0.51000000000000    3.02905564167715    0.83372397539279
ATOM   3200  N      -0.47000000000000    3.29632525711926    1.38953995898798
ATOM   3201  HN      0.31000000000000    0.40001352444501    0.31959419056724
ATOM   3202  CA      0.07000000000000    4.05358916753854    0.13895399589880
ATOM   3203  HA      0.09000000000000    2.35197261589050    0.15284939548868
ATOM   3204  CB     -0.18000000000000    3.87540942391048    0.38212348872169
ATOM   3205  HB1     0.09000000000000    2.35197261589050    0.15284939548868
ATOM   3206  HB2     0.09000000000000    2.35197261589050    0.15284939548868
ATOM   3207  CG     -0.03000000000000    3.55005321204562    0.48633898564579
ATOM   3208  CD1     0.03500000000000    3.55005321204562    0.48633898564579
ATOM   3209  HD1     0.11500000000000    2.42003727795642    0.20843099384820
ATOM   3210  NE1    -0.61000000000000    3.29632525711926    1.38953995898798
ATOM   3211  HE1     0.38000000000000    0.40001352444501    0.31959419056724
ATOM   3212  CE2     0.13000000000000    3.20723538530522    0.62529298154459
ATOM   3213  CD2    -0.02000000000000    3.20723538530522    0.62529298154459
ATOM   3214  CE3    -0.11500000000000    3.55005321204562    0.48633898564579
ATOM   3215  HE3     0.11500000000000    2.42003727795642    0.20843099384820
ATOM   3216  CZ3    -0.11500000000000    3.55005321204562    0.48633898564579
ATOM   3217  HZ3     0.11500000000000    2.42003727795642    0.20843099384820
ATOM   3218  CZ2    -0.11500000000000    3.55005321204562    0.48633898564579
ATOM   3219  HZ2     0.11500000000000    2.42003727795642    0.20843099384820
ATOM   3220  CH2    -0.11500000000000    3.55005321204562    0.48633898564579
ATOM   3221  HH2     0.11500000000000    2.42003727795642    0.20843099384820
ATOM   3222  C       0.51000000000000    3.56359487256136    0.76424697744339
ATOM   3223  O      -0.51000000000000    3.02905564167715    0.83372397539279
ATOM   3224  N      -0.47000000000000    3.29632525711926    1.38953995898798
ATOM   3225  HN      0.31000000000000    0.40001352444501    0.31959419056724
ATOM   3226  CA      0.07000000000000    4.05358916753854    0.13895399589880
ATOM   3227  HA      0.09000000000000    2.35197261589050    0.15284939548868
ATOM   3228  CB     -0.18000000000000    3.87540942391048    0.38212348872169
ATOM   3229  HB1     0.09000000000000    2.35197261589050    0.15284939548868
ATOM   3230  HB2     0.09000000000000    2.35197261589050    0.15284939548868
ATOM   3231  CG     -0.18000000000000    3.87540942391048    0.38212348872169
ATOM   3232  HG1     0.09000000000000    2.35197261589050    0.15284939548868
ATOM   3233  HG2     0.09000000000000    2.35197261589050    0.15284939548868
ATOM   3234  CD      0.20000000000000    3.87540942391048    0.38212348872169
ATOM   3235  HD1     0.09000000000000    2.35197261589050    0.15284939548868
ATOM   3236  HD2     0.09000000000000    2.35197261589050    0.15284939548868
ATOM   3237  NE     -0.70000000000000    3.29632525711926    1.38953995898798
ATOM   3238  HE      0.44000000000000    0.40001352444501    0.31959419056724
ATOM   3239  CZ      0.64000000000000    3.56359487256136    0.76424697744339
ATOM   3240  NH1    -0.80000000000000    3.29632525711926    1.38953995898798
ATOM   3241  HH11    0.46000000000000    0.40001352444501    0.31959419056724
ATOM   3242  HH12    0.46000000000000    0.40001352444501    0.31959419056724
ATOM   3243  NH2    -0.80000000000000    3.29632525711926    1.38953995898798
ATOM   3244  HH21    0.46000000000000    0.40001352444501    0.31959419056724
ATOM   3245  HH22    0.46000000000000    0.40001352444501    0.31959419056724
ATOM   3246  C       0.51000000000000    3.56359487256136    0.76424697744339
ATOM   3247  O      -0.51000000000000    3.02905564167715    0.83372397539279
ATOM   3248  N      -0.47000000000000    3.29632525711926    1.38953995898798
ATOM   3249  HN      0.31000000000000    0.40001352444501    0.31959419056724
ATOM   3250  CA      0.07000000000000    4.05358916753854    0.13895399589880
ATOM   3251  HA      0.09000000000000    2.35197261589050    0.15284939548868
ATOM   3252  CB     -0.27000000000000    3.67050271873820    0.55581598359519
ATOM   3253  HB1     0.09000000000000    2.35197261589050    0.15284939548868
ATOM   3254  HB2     0.09000000000000    2.35197261589050    0.15284939548868
ATOM   3255  HB3     0.09000000000000    2.35197261589050    0.15284939548868
ATOM   3256  C       0.51000000000000    3.56359487256136    0.76424697744339
ATOM   3257  O      -0.51000000000000    3.02905564167715    0.83372397539279
ATOM   3258  N      -0.47000000000000    3.29632525711926    1.38953995898798
ATOM   3259  HN      0.31000000000000    0.40001352444501    0.31959419056724
ATOM   3260  CA      0.07000000000000    4.05358916753854    0.13895399589880
ATOM   3261  HA      0.09000000000000    2.35197261589050    0.15284939548868
ATOM   3262  CB     -0.27000000000000    3.67050271873820    0.55581598359519
ATOM   3263  HB1     0.09000000000000    2.35197261589050    0.15284939548868
ATOM   3264  HB2     0.09000000000000    2.35197261589050    0.15284939548868
ATOM   3265  HB3     0.09000000000000    2.35197261589050    0.15284939548868
ATOM   3266  C       0.51000000000000    3.56359487256136    0.76424697744339
ATOM   3267  O      -0.51000000000000    3.02905564167715    0.83372397539279
ATOM   3268  N      -0.47000000000000    3.29632525711926    1.38953995898798
ATOM   3269  HN      0.31000000000000    0.40001352444501    0.31959419056724
ATOM   3270  CA     -0.02000000000000    3.87540942391048    0.38212348872169
ATOM   3271  HA1     0.09000000000000    2.35197261589050    0.15284939548868
ATOM   3272  HA2     0.09000000000000    2.35197261589050    0.15284939548868
ATOM   3273  C       0.51000000000000    3.56359487256136    0.76424697744339
ATOM   3274  O      -0.51000000000000    3.02905564167715    0.83372397539279
ATOM   3275  N      -0.47000000000000    3.29632525711926    1.38953995898798
ATOM   3276  HN      0.31000000000000    0.40001352444501    0.31959419056724
ATOM   3277  CA      0.07000000000000    4.05358916753854    0.13895399589880
ATOM   3278  HA      0.09000000000000    2.35197261589050    0.15284939548868
ATOM   3279  CB     -0.27000000000000    3.67050271873820    0.55581598359519
ATOM   3280  HB1     0.09000000000000    2.35197261589050    0.15284939548868
ATOM   3281  HB2     0.09000000000000    2.35197261589050    0.15284939548868
ATOM   3282  HB3     0.09000000000000    2.35197261589050    0.15284939548868
ATOM   3283  C       0.51000000000000    3.56359487256136    0.76424697744339
ATOM   3284  O      -0.51000000000000    3.02905564167715    0.83372397539279
ATOM   3285  N      -0.47000000000000    3.29632525711926    1.38953995898798
ATOM   3286  HN      0.31000000000000    0.40001352444501    0.31959419056724
ATOM   3287  CA      0.07000000000000    4.05358916753854    0.13895399589880
ATOM   3288  HA      0.09000000000000    2.35197261589050    0.15284939548868
ATOM   3289  CB     -0.27000000000000    3.67050271873820    0.55581598359519
ATOM   3290  HB1     0.09000000000000    2.35197261589050    0.15284939548868
ATOM   3291  HB2     0.09000000000000    2.35197261589050    0.15284939548868
ATOM   3292  HB3     0.09000000000000    2.35197261589050    0.15284939548868
ATOM   3293  C       0.51000000000000    3.56359487256136    0.76424697744339
ATOM   3294  O      -0.51000000000000    3.02905564167715    0.83372397539279
ATOM   3295  N      -0.47000000000000    3.29632525711926    1.38953995898798
ATOM   3296  HN      0.31000000000000    0.40001352444501    0.31959419056724
ATOM   3297  CA      0.07000000000000    4.05358916753854    0.13895399589880
ATOM   3298  HA      0.09000000000000    2.35197261589050    0.15284939548868
ATOM   3299  CB      0.14000000000000    4.05358916753854    0.13895399589880
ATOM   3300  HB      0.09000000000000    2.35197261589050    0.15284939548868
ATOM   3301  OG1    -0.66000000000000    3.15378146221680    1.05674513881036
ATOM   3302  HG1     0.43000000000000    0.40001352444501    0.31959419056724
ATOM   3303  CG2    -0.27000000000000    3.67050271873820    0.55581598359519
ATOM   3304  HG21    0.09000000000000    2.35197261589050    0.15284939548868
ATOM   3305  HG22    0.09000000000000    2.35197261589050    0.15284939548868
ATOM   3306  HG23    0.09000000000000    2.35197261589050    0.15284939548868
ATOM   3307  C       0.51000000000000    3.56359487256136    0.76424697744339
ATOM   3308  O      -0.51000000000000    3.02905564167715    0.83372397539279
ATOM   3309  N      -0.47000000000000    3.29632525711926    1.38953995898798
ATOM   3310  HN      0.31000000000000    0.40001352444501    0.31959419056724
ATOM   3311  CA      0.07000000000000    4.05358916753854    0.13895399589880
ATOM   3312  HA      0.09000000000000    2.35197261589050    0.15284939548868
ATOM   3313  CB     -0.09000000000000    4.05358916753854    0.13895399589880
ATOM   3314  HB      0.09000000000000    2.35197261589050    0.15284939548868
ATOM   3315  CG1    -0.27000000000000    3.67050271873820    0.55581598359519
ATOM   3316  HG11    0.09000000000000    2.35197261589050    0.15284939548868
ATOM   3317  HG12    0.09000000000000    2.35197261589050    0.15284939548868
ATOM   3318  HG13    0.09000000000000    2.35197261589050    0.15284939548868
ATOM   3319  CG2    -0.27000000000000    3.67050271873820    0.55581598359519
ATOM   3320  HG21    0.09000000000000    2.35197261589050    0.15284939548868
ATOM   3321  HG22    0.09000000000000    2.35197261589050    0.15284939548868
ATOM   3322  HG23    0.09000000000000    2.35197261589050    0.15284939548868
ATOM   3323  C       0.51000000000000    3.56359487256136    0.76424697744339
ATOM   3324  O      -0.51000000000000    3.02905564167715    0.83372397539279
ATOM   3325  N      -0.47000000000000    3.29632525711926    1.38953995898798
ATOM   3326  HN      0.31000000000000    0.40001352444501    0.31959419056724
ATOM   3327  CA      0.07000000000000    4.05358916753854    0.13895399589880
ATOM   3328  HA      0.09000000000000    2.35197261589050    0.15284939548868
ATOM   3329  CB     -0.18000000000000    3.87540942391048    0.38212348872169
ATOM   3330  HB1     0.09000000000000    2.35197261589050    0.15284939548868
ATOM   3331  HB2     0.09000000000000    2.35197261589050    0.15284939548868
ATOM   3332  CG     -0.09000000000000    4.05358916753854    0.13895399589880
ATOM   3333  HG      0.09000000000000    2.35197261589050    0.15284939548868
ATOM   3334  CD1    -0.27000000000000    3.67050271873820    0.55581598359519
ATOM   3335  HD11    0.09000000000000    2.35197261589050    0.15284939548868
ATOM   3336  HD12    0.09000000000000    2.35197261589050    0.15284939548868
ATOM   3337  HD13    0.09000000000000    2.35197261589050    0.15284939548868
ATOM   3338  CD2    -0.27000000000000    3.67050271873820    0.55581598359519
ATOM   3339  HD21    0.09000000000000    2.35197261589050    0.15284939548868
ATOM   3340  HD22    0.09000000000000    2.35197261589050    0.15284939548868
ATOM   3341  HD23    0.09000000000000    2.35197261589050    0.15284939548868
ATOM   3342  C       0.51000000000000    3.56359487256136    0.76424697744339
ATOM   3343  O      -0.51000000000000    3.02905564167715    0.83372397539279
ATOM   3344  N      -0.47000000000000    3.29632525711926    1.38953995898798
ATOM   3345  HN      0.31000000000000    0.40001352444501    0.31959419056724
ATOM   3346  CA      0.07000000000000    4.05358916753854    0.13895399589880
ATOM   3347  HA      0.09000000000000    2.35197261589050    0.15284939548868
ATOM   3348  CB     -0.18000000000000    3.87540942391048    0.38212348872169
ATOM   3349  HB1     0.09000000000000    2.35197261589050    0.15284939548868
ATOM   3350  HB2     0.09000000000000    2.35197261589050    0.15284939548868
ATOM   3351  CG     -0.09000000000000    4.05358916753854    0.13895399589880
ATOM   3352  HG      0.09000000000000    2.35197261589050    0.15284939548868
ATOM   3353  CD1    -0.27000000000000    3.67050271873820    0.55581598359519
ATOM   3354  HD11    0.09000000000000    2.35197261589050    0.15284939548868
ATOM   3355  HD12    0.09000000000000    2.35197261589050    0.15284939548868
ATOM   3356  HD13    0.09000000000000    2.35197261589050    0.15284939548868
ATOM   3357  CD2    -0.27000000000000    3.67050271873820    0.55581598359519
ATOM   3358  HD21    0.09000000000000    2.35197261589050    0.15284939548868
ATOM   3359  HD22    0.09000000000000    2.35197261589050    0.15284939548868
ATOM   3360  HD23    0.09000000000000    2.35197261589050    0.15284939548868
ATOM   3361  C       0.51000000000000    3.56359487256136    0.76424697744339
ATOM   3362  O      -0.51000000000000    3.02905564167715    0.83372397539279
ATOM   3363  N      -0.47000000000000    3.29632525711926    1.38953995898798
ATOM   3364  HN      0.31000000000000    0.40001352444501    0.31959419056724
ATOM   3365  CA      0.07000000000000    4.05358916753854    0.13895399589880
ATOM   3366  HA      0.09000000000000    2.35197261589050    0.15284939548868
ATOM   3367  CB     -0.09000000000000    4.05358916753854    0.13895399589880
ATOM   3368  HB      0.09000000000000    2.35197261589050    0.15284939548868
ATOM   3369  CG1    -0.27000000000000    3.67050271873820    0.55581598359519
ATOM   3370  HG11    0.09000000000000    2.35197261589050    0.15284939548868
ATOM   3371  HG12    0.09000000000000    2.35197261589050    0.15284939548868
ATOM   3372  HG13    0.09000000000000    2.35197261589050    0.15284939548868
ATOM   3373  CG2    -0.27000000000000    3.67050271873820    0.55581598359519
ATOM   3374  HG21    0.09000000000000    2.35197261589050    0.15284939548868
ATOM   3375  HG22    0.09000000000000    2.35197261589050    0.15284939548868
ATOM   3376  HG23    0.09000000000000    2.35197261589050    0.15284939548868
ATOM   3377  C       0.51000000000000    3.56359487256136    0.76424697744339
ATOM   3378  O      -0.51000000000000    3.02905564167715    0.83372397539279
ATOM   3379  N      -0.47000000000000    3.29632525711926    1.38953995898798
ATOM   3380  HN      0.31000000000000    0.40001352444501    0.31959419056724
ATOM   3381  CA      0.07000000000000    4.05358916753854    0.13895399589880
ATOM   3382  HA      0.09000000000000    2.35197261589050    0.15284939548868
ATOM   3383  CB     -0.09000000000000    4.05358916753854    0.13895399589880
ATOM   3384  HB      0.09000000000000    2.35197261589050    0.15284939548868
ATOM   3385  CG2    -0.27000000000000    3.67050271873820    0.55581598359519
ATOM   3386  HG21    0.09000000000000    2.35197261589050    0.15284939548868
ATOM   3387  HG22    0.09000000000000    2.35197261589050    0.15284939548868
ATOM   3388  HG23    0.09000000000000    2.35197261589050    0.15284939548868
ATOM   3389  CG1    -0.18000000000000    3.87540942391048    0.38212348872169
ATOM   3390  HG11    0.09000000000000    2.35197261589050    0.15284939548868
ATOM   3391  HG12    0.09000000000000    2.35197261589050    0.15284939548868
ATOM   3392  CD     -0.27000000000000    3.67050271873820    0.55581598359519
ATOM   3393  HD1     0.09000000000000    2.35197261589050    0.15284939548868
ATOM   3394  HD2     0.09000000000000    2.35197261589050    0.15284939548868
ATOM   3395  HD3     0.09000000000000    2.35197261589050    0.15284939548868
ATOM   3396  C       0.51000000000000    3.56359487256136    0.76424697744339
ATOM   3397  O      -0.51000000000000    3.02905564167715    0.83372397539279
ATOM   3398  N      -0.47000000000000    3.29632525711926    1.38953995898798
ATOM   3399  HN      0.31000000000000    0.40001352444501    0.31959419056724
ATOM   3400  CA      0.07000000000000    4.05358916753854    0.13895399589880
ATOM   3401  HA      0.09000000000000    2.35197261589050    0.15284939548868
ATOM   3402  CB     -0.09000000000000    4.05358916753854    0.13895399589880
ATOM   3403  HB      0.09000000000000    2.35197261589050    0.15284939548868
ATOM   3404  CG1    -0.27000000000000    3.67050271873820    0.55581598359519
ATOM   3405  HG11    0.09000000000000    2.35197261589050    0.15284939548868
ATOM   3406  HG12    0.09000000000000    2.35197261589050    0.15284939548868
ATOM   3407  HG13    0.09000000000000    2.35197261589050    0.15284939548868
ATOM   3408  CG2    -0.27000000000000    3.67050271873820    0.55581598359519
ATOM   3409  HG21    0.09000000000000    2.35197261589050    0.15284939548868
ATOM   3410  HG22    0.09000000000000    2.35197261589050    0.15284939548868
ATOM   3411  HG23    0.09000000000000    2.35197261589050    0.15284939548868
ATOM   3412  C       0.51000000000000    3.56359487256136    0.76424697744339
ATOM   3413  O      -0.51000000000000    3.02905564167715    0.83372397539279
ATOM   3414  N      -0.47000000000000    3.29632525711926    1.38953995898798
ATOM   3415  HN      0.31000000000000    0.40001352444501    0.31959419056724
ATOM   3416  CA      0.07000000000000    4.05358916753854    0.13895399589880
ATOM   3417  HA      0.09000000000000    2.35197261589050    0.15284939548868
ATOM   3418  CB     -0.18000000000000    3.87540942391048    0.38212348872169
ATOM   3419  HB1     0.09000000000000    2.35197261589050    0.15284939548868
ATOM   3420  HB2     0.09000000000000    2.35197261589050    0.15284939548868
ATOM   3421  CG     -0.09000000000000    4.05358916753854    0.13895399589880
ATOM   3422  HG      0.09000000000000    2.35197261589050    0.15284939548868
ATOM   3423  CD1    -0.27000000000000    3.67050271873820    0.55581598359519
ATOM   3424  HD11    0.09000000000000    2.35197261589050    0.15284939548868
ATOM   3425  HD12    0.09000000000000    2.35197261589050    0.15284939548868
ATOM   3426  HD13    0.09000000000000    2.35197261589050    0.15284939548868
ATOM   3427  CD2    -0.27000000000000    3.67050271873820    0.55581598359519
ATOM   3428  HD21    0.09000000000000    2.35197261589050    0.15284939548868
ATOM   3429  HD22    0.09000000000000    2.35197261589050    0.15284939548868
ATOM   3430  HD23    0.09000000000000    2.35197261589050    0.15284939548868
ATOM   3431  C       0.51000000000000    3.56359487256136    0.76424697744339
ATOM   3432  O      -0.51000000000000    3.02905564167715    0.83372397539279
ATOM   3433  N      -0.47000000000000    3.29632525711926    1.38953995898798
ATOM   3434  HN      0.31000000000000    0.40001352444501    0.31959419056724
ATOM   3435  CA      0.07000000000000    4.05358916753854    0.13895399589880
ATOM   3436  HA      0.09000000000000    2.35197261589050    0.15284939548868
ATOM   3437  CB     -0.18000000000000    3.87540942391048    0.38212348872169
ATOM   3438  HB1     0.09000000000000    2.35197261589050    0.15284939548868
ATOM   3439  HB2     0.09000000000000    2.35197261589050    0.15284939548868
ATOM   3440  CG     -0.09000000000000    4.05358916753854    0.13895399589880
ATOM   3441  HG      0.09000000000000    2.35197261589050    0.15284939548868
ATOM   3442  CD1    -0.27000000000000    3.67050271873820    0.55581598359519
ATOM   3443  HD11    0.09000000000000    2.35197261589050    0.15284939548868
ATOM   3444  HD12    0.09000000000000    2.35197261589050    0.15284939548868
ATOM   3445  HD13    0.09000000000000    2.35197261589050    0.15284939548868
ATOM   3446  CD2    -0.27000000000000    3.67050271873820    0.55581598359519
ATOM   3447  HD21    0.09000000000000    2.35197261589050    0.15284939548868
ATOM   3448  HD22    0.09000000000000    2.35197261589050    0.15284939548868
ATOM   3449  HD23    0.09000000000000    2.35197261589050    0.15284939548868
ATOM   3450  C       0.51000000000000    3.56359487256136    0.76424697744339
ATOM   3451  O      -0.51000000000000    3.02905564167715    0.83372397539279
ATOM   3452  N      -0.47000000000000    3.29632525711926    1.38953995898798
ATOM   3453  HN      0.31000000000000    0.40001352444501    0.31959419056724
ATOM   3454  CA      0.07000000000000    4.05358916753854    0.13895399589880
ATOM   3455  HA      0.09000000000000    2.35197261589050    0.15284939548868
ATOM   3456  CB     -0.27000000000000    3.67050271873820    0.55581598359519
ATOM   3457  HB1     0.09000000000000    2.35197261589050    0.15284939548868
ATOM   3458  HB2     0.09000000000000    2.35197261589050    0.15284939548868
ATOM   3459  HB3     0.09000000000000    2.35197261589050    0.15284939548868
ATOM   3460  C       0.51000000000000    3.56359487256136    0.76424697744339
ATOM   3461  O      -0.51000000000000    3.02905564167715    0.83372397539279
ATOM   3462  N      -0.47000000000000    3.29632525711926    1.38953995898798
ATOM   3463  HN      0.31000000000000    0.40001352444501    0.31959419056724
ATOM   3464  CA     -0.02000000000000    3.87540942391048    0.38212348872169
ATOM   3465  HA1     0.09000000000000    2.35197261589050    0.15284939548868
ATOM   3466  HA2     0.09000000000000    2.35197261589050    0.15284939548868
ATOM   3467  C       0.51000000000000    3.56359487256136    0.76424697744339
ATOM   3468  O      -0.51000000000000    3.02905564167715    0.83372397539279
ATOM   3469  N      -0.47000000000000    3.29632525711926    1.38953995898798
ATOM   3470  HN      0.31000000000000    0.40001352444501    0.31959419056724
ATOM   3471  CA      0.07000000000000    4.05358916753854    0.13895399589880
ATOM   3472  HA      0.09000000000000    2.35197261589050    0.15284939548868
ATOM   3473  CB      0.05000000000000    3.87540942391048    0.38212348872169
ATOM   3474  HB1     0.09000000000000    2.35197261589050    0.15284939548868
ATOM   3475  HB2     0.09000000000000    2.35197261589050    0.15284939548868
ATOM   3476  OG     -0.66000000000000    3.15378146221680    1.05674513881036
ATOM   3477  HG1     0.43000000000000    0.40001352444501    0.31959419056724
ATOM   3478  C       0.51000000000000    3.56359487256136    0.76424697744339
ATOM   3479  O      -0.51000000000000    3.02905564167715    0.83372397539279
ATOM   3480  N      -0.47000000000000    3.29632525711926    1.38953995898798
ATOM   3481  HN      0.31000000000000    0.40001352444501    0.31959419056724
ATOM   3482  CA      0.07000000000000    4.05358916753854    0.13895399589880
ATOM   3483  HA      0.09000000000000    2.35197261589050    0.15284939548868
ATOM   3484  CB     -0.18000000000000    3.87540942391048    0.38212348872169
ATOM   3485  HB1     0.09000000000000    2.35197261589050    0.15284939548868
ATOM   3486  HB2     0.09000000000000    2.35197261589050    0.15284939548868
ATOM   3487  CG      0.00000000000000    3.55005321204562    0.48633898564579
ATOM   3488  CD1    -0.11500000000000    3.55005321204562    0.48633898564579
ATOM   3489  HD1     0.11500000000000    2.42003727795642    0.20843099384820
ATOM   3490  CE1    -0.11500000000000    3.55005321204562    0.48633898564579
ATOM   3491  HE1     0.11500000000000    2.42003727795642    0.20843099384820
ATOM   3492  CZ      0.11000000000000    3.55005321204562    0.48633898564579
ATOM   3493  OH     -0.54000000000000    3.15378146221680    1.05674513881036
ATOM   3494  HH      0.43000000000000    0.40001352444501    0.31959419056724
ATOM   3495  CD2    -0.11500000000000    3.55005321204562    0.48633898564579
ATOM   3496  HD2     0.11500000000000    2.42003727795642    0.20843099384820
ATOM   3497  CE2    -0.11500000000000    3.55005321204562    0.48633898564579
ATOM   3498  HE2     0.11500000000000    2.42003727795642    0.20843099384820
ATOM   3499  C       0.51000000000000    3.56359487256136    0.76424697744339
ATOM   3500  O      -0.51000000000000    3.02905564167715    0.83372397539279
ATOM   3501  N      -0.47000000000000    3.29632525711926    1.38953995898798
ATOM   3502  HN      0.31000000000000    0.40001352444501    0.31959419056724
ATOM   3503  CA      0.07000000000000    4.05358916753854    0.13895399589880
ATOM   3504  HA      0.09000000000000    2.35197261589050    0.15284939548868
ATOM   3505  CB     -0.18000000000000    3.87540942391048    0.38212348872169
ATOM   3506  HB1     0.09000000000000    2.35197261589050    0.15284939548868
ATOM   3507  HB2     0.09000000000000    2.35197261589050    0.15284939548868
ATOM   3508  CG     -0.09000000000000    4.05358916753854    0.13895399589880
ATOM   3509  HG      0.09000000000000    2.35197261589050    0.15284939548868
ATOM   3510  CD1    -0.27000000000000    3.67050271873820    0.55581598359519
ATOM   3511  HD11    0.09000000000000    2.35197261589050    0.15284939548868
ATOM   3512  HD12    0.09000000000000    2.35197261589050    0.15284939548868
ATOM   3513  HD13    0.09000000000000    2.35197261589050    0.15284939548868
ATOM   3514  CD2    -0.27000000000000    3.67050271873820    0.55581598359519
ATOM   3515  HD21    0.09000000000000    2.35197261589050    0.15284939548868
ATOM   3516  HD22    0.09000000000000    2.35197261589050    0.15284939548868
ATOM   3517  HD23    0.09000000000000    2.35197261589050    0.15284939548868
ATOM   3518  C       0.51000000000000    3.56359487256136    0.76424697744339
ATOM   3519  O      -0.51000000000000    3.02905564167715    0.83372397539279
ATOM   3520  N      -0.47000000000000    3.29632525711926    1.38953995898798
ATOM   3521  HN      0.31000000000000    0.40001352444501    0.31959419056724
ATOM   3522  CA      0.07000000000000    4.05358916753854    0.13895399589880
ATOM   3523  HA      0.09000000000000    2.35197261589050    0.15284939548868
ATOM   3524  CB     -0.27000000000000    3.67050271873820    0.55581598359519
ATOM   3525  HB1     0.09000000000000    2.35197261589050    0.15284939548868
ATOM   3526  HB2     0.09000000000000    2.35197261589050    0.15284939548868
ATOM   3527  HB3     0.09000000000000    2.35197261589050    0.15284939548868
ATOM   3528  C       0.51000000000000    3.56359487256136    0.76424697744339
ATOM   3529  O      -0.51000000000000    3.02905564167715    0.83372397539279
ATOM   3530  N      -0.47000000000000    3.29632525711926    1.38953995898798
ATOM   3531  HN      0.31000000000000    0.40001352444501    0.31959419056724
ATOM   3532  CA      0.07000000000000    4.05358916753854    0.13895399589880
ATOM   3533  HA      0.09000000000000    2.35197261589050    0.15284939548868
ATOM   3534  CB     -0.09000000000000    4.05358916753854    0.13895399589880
ATOM   3535  HB      0.09000000000000    2.35197261589050    0.15284939548868
ATOM   3536  CG1    -0.27000000000000    3.67050271873820    0.55581598359519
ATOM   3537  HG11    0.09000000000000    2.35197261589050    0.15284939548868
ATOM   3538  HG12    0.09000000000000    2.35197261589050    0.15284939548868
ATOM   3539  HG13    0.09000000000000    2.35197261589050    0.15284939548868
ATOM   3540  CG2    -0.27000000000000    3.67050271873820    0.55581598359519
ATOM   3541  HG21    0.09000000000000    2.35197261589050    0.15284939548868
ATOM   3542  HG22    0.09000000000000    2.35197261589050    0.15284939548868
ATOM   3543  HG23    0.09000000000000    2.35197261589050    0.15284939548868
ATOM   3544  C       0.51000000000000    3.56359487256136    0.76424697744339
ATOM   3545  O      -0.51000000000000    3.02905564167715    0.83372397539279
ATOM   3546  N      -0.47000000000000    3.29632525711926    1.38953995898798
ATOM   3547  HN      0.31000000000000    0.40001352444501    0.31959419056724
ATOM   3548  CA      0.07000000000000    4.05358916753854    0.13895399589880
ATOM   3549  HA      0.09000000000000    2.35197261589050    0.15284939548868
ATOM   3550  CB     -0.18000000000000    3.87540942391048    0.38212348872169
ATOM   3551  HB1     0.09000000000000    2.35197261589050    0.15284939548868
ATOM   3552  HB2     0.09000000000000    2.35197261589050    0.15284939548868
ATOM   3553  CG     -0.09000000000000    4.05358916753854    0.13895399589880
ATOM   3554  HG      0.09000000000000    2.35197261589050    0.15284939548868
ATOM   3555  CD1    -0.27000000000000    3.67050271873820    0.55581598359519
ATOM   3556  HD11    0.09000000000000    2.35197261589050    0.15284939548868
ATOM   3557  HD12    0.09000000000000    2.35197261589050    0.15284939548868
ATOM   3558  HD13    0.09000000000000    2.35197261589050    0.15284939548868
ATOM   3559  CD2    -0.27000000000000    3.67050271873820    0.55581598359519
ATOM   3560  HD21    0.09000000000000    2.35197261589050    0.15284939548868
ATOM   3561  HD22    0.09000000000000    2.35197261589050    0.15284939548868
ATOM   3562  HD23    0.09000000000000    2.35197261589050    0.15284939548868
ATOM   3563  C       0.51000000000000    3.56359487256136    0.76424697744339
ATOM   3564  O      -0.51000000000000    3.02905564167715    0.83372397539279
ATOM   3565  N      -0.47000000000000    3.29632525711926    1.38953995898798
ATOM   3566  HN      0.31000000000000    0.40001352444501    0.31959419056724
ATOM   3567  CA      0.07000000000000    4.05358916753854    0.13895399589880
ATOM   3568  HA      0.09000000000000    2.35197261589050    0.15284939548868
ATOM   3569  CB     -0.27000000000000    3.67050271873820    0.55581598359519
ATOM   3570  HB1     0.09000000000000    2.35197261589050    0.15284939548868
ATOM   3571  HB2     0.09000000000000    2.35197261589050    0.15284939548868
ATOM   3572  HB3     0.09000000000000    2.35197261589050    0.15284939548868
ATOM   3573  C       0.51000000000000    3.56359487256136    0.76424697744339
ATOM   3574  O      -0.51000000000000    3.02905564167715    0.83372397539279
ATOM   3575  N      -0.47000000000000    3.29632525711926    1.38953995898798
ATOM   3576  HN      0.31000000000000    0.40001352444501    0.31959419056724
ATOM   3577  CA      0.07000000000000    4.05358916753854    0.13895399589880
ATOM   3578  HA      0.09000000000000    2.35197261589050    0.15284939548868
ATOM   3579  CB     -0.18000000000000    3.87540942391048    0.38212348872169
ATOM   3580  HB1     0.09000000000000    2.35197261589050    0.15284939548868
ATOM   3581  HB2     0.09000000000000    2.35197261589050    0.15284939548868
ATOM   3582  CG     -0.28000000000000    3.87540942391048    0.38212348872169
ATOM   3583  HG1     0.09000000000000    2.35197261589050    0.15284939548868
ATOM   3584  HG2     0.09000000000000    2.35197261589050    0.15284939548868
ATOM   3585  CD      0.62000000000000    3.56359487256136    0.48633898564579
ATOM   3586  OE1    -0.76000000000000    3.02905564167715    0.83372397539279
ATOM   3587  OE2    -0.76000000000000    3.02905564167715    0.83372397539279
ATOM   3588  C       0.51000000000000    3.56359487256136    0.76424697744339
ATOM   3589  O      -0.51000000000000    3.02905564167715    0.83372397539279
ATOM   3590  N      -0.47000000000000    3.29632525711926    1.38953995898798
ATOM   3591  HN      0.31000000000000    0.40001352444501    0.31959419056724
ATOM   3592  CA      0.07000000000000    4.05358916753854    0.13895399589880
ATOM   3593  HA      0.09000000000000    2.35197261589050    0.15284939548868
ATOM   3594  CB     -0.18000000000000    3.87540942391048    0.38212348872169
ATOM   3595  HB1     0.09000000000000    2.35197261589050    0.15284939548868
ATOM   3596  HB2     0.09000000000000    2.35197261589050    0.15284939548868
ATOM   3597  CG     -0.18000000000000    3.87540942391048    0.38212348872169
ATOM   3598  HG1     0.09000000000000    2.35197261589050    0.15284939548868
ATOM   3599  HG2     0.09000000000000    2.35197261589050    0.15284939548868
ATOM   3600  CD      0.20000000000000    3.87540942391048    0.38212348872169
ATOM   3601  HD1     0.09000000000000    2.35197261589050    0.15284939548868
ATOM   3602  HD2     0.09000000000000    2.35197261589050    0.15284939548868
ATOM   3603  NE     -0.70000000000000    3.29632525711926    1.38953995898798
ATOM   3604  HE      0.44000000000000    0.40001352444501    0.31959419056724
ATOM   3605  CZ      0.64000000000000    3.56359487256136    0.76424697744339
ATOM   3606  NH1    -0.80000000000000    3.29632525711926    1.38953995898798
ATOM   3607  HH11    0.46000000000000    0.40001352444501    0.31959419056724
ATOM   3608  HH12    0.46000000000000    0.40001352444501    0.31959419056724
ATOM   3609  NH2    -0.80000000000000    3.29632525711926    1.38953995898798
ATOM   3610  HH21    0.46000000000000    0.40001352444501    0.31959419056724
ATOM   3611  HH22    0.46000000000000    0.40001352444501    0.31959419056724
ATOM   3612  C       0.51000000000000    3.56359487256136    0.76424697744339
ATOM   3613  O      -0.51000000000000    3.02905564167715    0.83372397539279
ATOM   3614  N      -0.47000000000000    3.29632525711926    1.38953995898798
ATOM   3615  HN      0.31000000000000    0.40001352444501    0.31959419056724
ATOM   3616  CA     -0.02000000000000    3.87540942391048    0.38212348872169
ATOM   3617  HA1     0.09000000000000    2.35197261589050    0.15284939548868
ATOM   3618  HA2     0.09000000000000    2.35197261589050    0.15284939548868
ATOM   3619  C       0.51000000000000    3.56359487256136    0.76424697744339
ATOM   3620  O      -0.51000000000000    3.02905564167715    0.83372397539279
ATOM   3621  N      -0.47000000000000    3.29632525711926    1.38953995898798
ATOM   3622  HN      0.31000000000000    0.40001352444501    0.31959419056724
ATOM   3623  CA      0.07000000000000    4.05358916753854    0.13895399589880
ATOM   3624  HA      0.09000000000000    2.35197261589050    0.15284939548868
ATOM   3625  CB     -0.27000000000000    3.67050271873820    0.55581598359519
ATOM   3626  HB1     0.09000000000000    2.35197261589050    0.15284939548868
ATOM   3627  HB2     0.09000000000000    2.35197261589050    0.15284939548868
ATOM   3628  HB3     0.09000000000000    2.35197261589050    0.15284939548868
ATOM   3629  C       0.51000000000000    3.56359487256136    0.76424697744339
ATOM   3630  O      -0.51000000000000    3.02905564167715    0.83372397539279
ATOM   3631  N      -0.29000000000000    3.29632525711926    1.38953995898798
ATOM   3632  CD      0.00000000000000    3.87540942391048    0.38212348872169
ATOM   3633  HD1     0.09000000000000    2.35197261589050    0.15284939548868
ATOM   3634  HD2     0.09000000000000    2.35197261589050    0.15284939548868
ATOM   3635  CA      0.02000000000000    4.05358916753854    0.13895399589880
ATOM   3636  HA      0.09000000000000    2.35197261589050    0.15284939548868
ATOM   3637  CB     -0.18000000000000    3.87540942391048    0.38212348872169
ATOM   3638  HB1     0.09000000000000    2.35197261589050    0.15284939548868
ATOM   3639  HB2     0.09000000000000    2.35197261589050    0.15284939548868
ATOM   3640  CG     -0.18000000000000    3.87540942391048    0.38212348872169
ATOM   3641  HG1     0.09000000000000    2.35197261589050    0.15284939548868
ATOM   3642  HG2     0.09000000000000    2.35197261589050    0.15284939548868
ATOM   3643  C       0.51000000000000    3.56359487256136    0.76424697744339
ATOM   3644  O      -0.51000000000000    3.02905564167715    0.83372397539279
ATOM   3645  N      -0.47000000000000    3.29632525711926    1.38953995898798
ATOM   3646  HN      0.31000000000000    0.40001352444501    0.31959419056724
ATOM   3647  CA     -0.02000000000000    3.87540942391048    0.38212348872169
ATOM   3648  HA1     0.09000000000000    2.35197261589050    0.15284939548868
ATOM   3649  HA2     0.09000000000000    2.35197261589050    0.15284939548868
ATOM   3650  C       0.51000000000000    3.56359487256136    0.76424697744339
ATOM   3651  O      -0.51000000000000    3.02905564167715    0.83372397539279
ATOM   3652  N      -0.47000000000000    3.29632525711926    1.38953995898798
ATOM   3653  HN      0.31000000000000    0.40001352444501    0.31959419056724
ATOM   3654  CA      0.07000000000000    4.05358916753854    0.13895399589880
ATOM   3655  HA      0.09000000000000    2.35197261589050    0.15284939548868
ATOM   3656  CB     -0.27000000000000    3.67050271873820    0.55581598359519
ATOM   3657  HB1     0.09000000000000    2.35197261589050    0.15284939548868
ATOM   3658  HB2     0.09000000000000    2.35197261589050    0.15284939548868
ATOM   3659  HB3     0.09000000000000    2.35197261589050    0.15284939548868
ATOM   3660  C       0.51000000000000    3.56359487256136    0.76424697744339
ATOM   3661  O      -0.51000000000000    3.02905564167715    0.83372397539279
ATOM   3662  N      -0.47000000000000    3.29632525711926    1.38953995898798
ATOM   3663  HN      0.31000000000000    0.40001352444501    0.31959419056724
ATOM   3664  CA      0.07000000000000    4.05358916753854    0.13895399589880
ATOM   3665  HA      0.09000000000000    2.35197261589050    0.15284939548868
ATOM   3666  CB     -0.18000000000000    3.87540942391048    0.38212348872169
ATOM   3667  HB1     0.09000000000000    2.35197261589050    0.15284939548868
ATOM   3668  HB2     0.09000000000000    2.35197261589050    0.15284939548868
ATOM   3669  CG     -0.18000000000000    3.87540942391048    0.38212348872169
ATOM   3670  HG1     0.09000000000000    2.35197261589050    0.15284939548868
ATOM   3671  HG2     0.09000000000000    2.35197261589050    0.15284939548868
ATOM   3672  CD      0.55000000000000    3.56359487256136    0.48633898564579
ATOM   3673  OE1    -0.55000000000000    3.02905564167715    0.83372397539279
ATOM   3674  NE2    -0.62000000000000    3.29632525711926    1.38953995898798
ATOM   3675  HE21    0.32000000000000    0.40001352444501    0.31959419056724
ATOM   3676  HE22    0.30000000000000    0.40001352444501    0.31959419056724
ATOM   3677  C       0.51000000000000    3.56359487256136    0.76424697744339
ATOM   3678  O      -0.51000000000000    3.02905564167715    0.83372397539279
ATOM   3679  N      -0.47000000000000    3.29632525711926    1.38953995898798
ATOM   3680  HN      0.31000000000000    0.40001352444501    0.31959419056724
ATOM   3681  CA      0.07000000000000    4.05358916753854    0.13895399589880
ATOM   3682  HA      0.09000000000000    2.35197261589050    0.15284939548868
ATOM   3683  CB     -0.18000000000000    3.87540942391048    0.38212348872169
ATOM   3684  HB1     0.09000000000000    2.35197261589050    0.15284939548868
ATOM   3685  HB2     0.09000000000000    2.35197261589050    0.15284939548868
ATOM   3686  CG     -0.09000000000000    4.05358916753854    0.13895399589880
ATOM   3687  HG      0.09000000000000    2.35197261589050    0.15284939548868
ATOM   3688  CD1    -0.27000000000000    3.67050271873820    0.55581598359519
ATOM   3689  HD11    0.09000000000000    2.35197261589050    0.15284939548868
ATOM   3690  HD12    0.09000000000000    2.35197261589050    0.15284939548868
ATOM   3691  HD13    0.09000000000000    2.35197261589050    0.15284939548868
ATOM   3692  CD2    -0.27000000000000    3.67050271873820    0.55581598359519
ATOM   3693  HD21    0.09000000000000    2.35197261589050    0.15284939548868
ATOM   3694  HD22    0.09000000000000    2.35197261589050    0.15284939548868
ATOM   3695  HD23    0.09000000000000    2.35197261589050    0.15284939548868
ATOM   3696  C       0.51000000000000    3.56359487256136    0.76424697744339
ATOM   3697  O      -0.51000000000000    3.02905564167715    0.83372397539279
ATOM   3698  N      -0.47000000000000    3.29632525711926    1.38953995898798
ATOM   3699  HN      0.31000000000000    0.40001352444501    0.31959419056724
ATOM   3700  CA      0.07000000000000    4.05358916753854    0.13895399589880
ATOM   3701  HA      0.09000000000000    2.35197261589050    0.15284939548868
ATOM   3702  CB     -0.09000000000000    4.05358916753854    0.13895399589880
ATOM   3703  HB      0.09000000000000    2.35197261589050    0.15284939548868
ATOM   3704  CG2    -0.27000000000000    3.67050271873820    0.55581598359519
ATOM   3705  HG21    0.09000000000000    2.35197261589050    0.15284939548868
ATOM   3706  HG22    0.09000000000000    2.35197261589050    0.15284939548868
ATOM   3707  HG23    0.09000000000000    2.35197261589050    0.15284939548868
ATOM   3708  CG1    -0.18000000000000    3.87540942391048    0.38212348872169
ATOM   3709  HG11    0.09000000000000    2.35197261589050    0.15284939548868
ATOM   3710  HG12    0.09000000000000    2.35197261589050    0.15284939548868
ATOM   3711  CD     -0.27000000000000    3.67050271873820    0.55581598359519
ATOM   3712  HD1     0.09000000000000    2.35197261589050    0.15284939548868
ATOM   3713  HD2     0.09000000000000    2.35197261589050    0.15284939548868
ATOM   3714  HD3     0.09000000000000    2.35197261589050    0.15284939548868
ATOM   3715  C       0.51000000000000    3.56359487256136    0.76424697744339
ATOM   3716  O      -0.51000000000000    3.02905564167715    0.83372397539279
ATOM   3717  N      -0.47000000000000    3.29632525711926    1.38953995898798
ATOM   3718  HN      0.31000000000000    0.40001352444501    0.31959419056724
ATOM   3719  CA      0.07000000000000    4.05358916753854    0.13895399589880
ATOM   3720  HA      0.09000000000000    2.35197261589050    0.15284939548868
ATOM   3721  CB      0.14000000000000    4.05358916753854    0.13895399589880
ATOM   3722  HB      0.09000000000000    2.35197261589050    0.15284939548868
ATOM   3723  OG1    -0.66000000000000    3.15378146221680    1.05674513881036
ATOM   3724  HG1     0.43000000000000    0.40001352444501    0.31959419056724
ATOM   3725  CG2    -0.27000000000000    3.67050271873820    0.55581598359519
ATOM   3726  HG21    0.09000000000000    2.35197261589050    0.15284939548868
ATOM   3727  HG22    0.09000000000000    2.35197261589050    0.15284939548868
ATOM   3728  HG23    0.09000000000000    2.35197261589050    0.15284939548868
ATOM   3729  C       0.51000000000000    3.56359487256136    0.76424697744339
ATOM   3730  O      -0.51000000000000    3.02905564167715    0.83372397539279
ATOM   3731  N      -0.47000000000000    3.29632525711926    1.38953995898798
ATOM   3732  HN      0.31000000000000    0.40001352444501    0.31959419056724
ATOM   3733  CA      0.07000000000000    4.05358916753854    0.13895399589880
ATOM   3734  HA      0.09000000000000    2.35197261589050    0.15284939548868
ATOM   3735  CB     -0.18000000000000    3.87540942391048    0.38212348872169
ATOM   3736  HB1     0.09000000000000    2.35197261589050    0.15284939548868
ATOM   3737  HB2     0.09000000000000    2.35197261589050    0.15284939548868
ATOM   3738  CG      0.00000000000000    3.55005321204562    0.48633898564579
ATOM   3739  CD1    -0.11500000000000    3.55005321204562    0.48633898564579
ATOM   3740  HD1     0.11500000000000    2.42003727795642    0.20843099384820
ATOM   3741  CE1    -0.11500000000000    3.55005321204562    0.48633898564579
ATOM   3742  HE1     0.11500000000000    2.42003727795642    0.20843099384820
ATOM   3743  CZ      0.11000000000000    3.55005321204562    0.48633898564579
ATOM   3744  OH     -0.54000000000000    3.15378146221680    1.05674513881036
ATOM   3745  HH      0.43000000000000    0.40001352444501    0.31959419056724
ATOM   3746  CD2    -0.11500000000000    3.55005321204562    0.48633898564579
ATOM   3747  HD2     0.11500000000000    2.42003727795642    0.20843099384820
ATOM   3748  CE2    -0.11500000000000    3.55005321204562    0.48633898564579
ATOM   3749  HE2     0.11500000000000    2.42003727795642    0.20843099384820
ATOM   3750  C       0.51000000000000    3.56359487256136    0.76424697744339
ATOM   3751  O      -0.51000000000000    3.02905564167715    0.83372397539279
ATOM   3752  N      -0.29000000000000    3.29632525711926    1.38953995898798
ATOM   3753  CD      0.00000000000000    3.87540942391048    0.38212348872169
ATOM   3754  HD1     0.09000000000000    2.35197261589050    0.15284939548868
ATOM   3755  HD2     0.09000000000000    2.35197261589050    0.15284939548868
ATOM   3756  CA      0.02000000000000    4.05358916753854    0.13895399589880
ATOM   3757  HA      0.09000000000000    2.35197261589050    0.15284939548868
ATOM   3758  CB     -0.18000000000000    3.87540942391048    0.38212348872169
ATOM   3759  HB1     0.09000000000000    2.35197261589050    0.15284939548868
ATOM   3760  HB2     0.09000000000000    2.35197261589050    0.15284939548868
ATOM   3761  CG     -0.18000000000000    3.87540942391048    0.38212348872169
ATOM   3762  HG1     0.09000000000000    2.35197261589050    0.15284939548868
ATOM   3763  HG2     0.09000000000000    2.35197261589050    0.15284939548868
ATOM   3764  C       0.51000000000000    3.56359487256136    0.76424697744339
ATOM   3765  O      -0.51000000000000    3.02905564167715    0.83372397539279
ATOM   3766  N      -0.47000000000000    3.29632525711926    1.38953995898798
ATOM   3767  HN      0.31000000000000    0.40001352444501    0.31959419056724
ATOM   3768  CA      0.07000000000000    4.05358916753854    0.13895399589880
ATOM   3769  HA      0.09000000000000    2.35197261589050    0.15284939548868
ATOM   3770  CB     -0.18000000000000    3.87540942391048    0.38212348872169
ATOM   3771  HB1     0.09000000000000    2.35197261589050    0.15284939548868
ATOM   3772  HB2     0.09000000000000    2.35197261589050    0.15284939548868
ATOM   3773  CG     -0.18000000000000    3.87540942391048    0.38212348872169
ATOM   3774  HG1     0.09000000000000    2.35197261589050    0.15284939548868
ATOM   3775  HG2     0.09000000000000    2.35197261589050    0.15284939548868
ATOM   3776  CD      0.20000000000000    3.87540942391048    0.38212348872169
ATOM   3777  HD1     0.09000000000000    2.35197261589050    0.15284939548868
ATOM   3778  HD2     0.09000000000000    2.35197261589050    0.15284939548868
ATOM   3779  NE     -0.70000000000000    3.29632525711926    1.38953995898798
ATOM   3780  HE      0.44000000000000    0.40001352444501    0.31959419056724
ATOM   3781  CZ      0.64000000000000    3.56359487256136    0.76424697744339
ATOM   3782  NH1    -0.80000000000000    3.29632525711926    1.38953995898798
ATOM   3783  HH11    0.46000000000000    0.40001352444501    0.31959419056724
ATOM   3784  HH12    0.46000000000000    0.40001352444501    0.31959419056724
ATOM   3785  NH2    -0.80000000000000    3.29632525711926    1.38953995898798
ATOM   3786  HH21    0.46000000000000    0.40001352444501    0.31959419056724
ATOM   3787  HH22    0.46000000000000    0.40001352444501    0.31959419056724
ATOM   3788  C       0.51000000000000    3.56359487256136    0.76424697744339
ATOM   3789  O      -0.51000000000000    3.02905564167715    0.83372397539279
ATOM   3790  N      -0.47000000000000    3.29632525711926    1.38953995898798
ATOM   3791  HN      0.31000000000000    0.40001352444501    0.31959419056724
ATOM   3792  CA      0.07000000000000    4.05358916753854    0.13895399589880
ATOM   3793  HA      0.09000000000000    2.35197261589050    0.15284939548868
ATOM   3794  CB     -0.27000000000000    3.67050271873820    0.55581598359519
ATOM   3795  HB1     0.09000000000000    2.35197261589050    0.15284939548868
ATOM   3796  HB2     0.09000000000000    2.35197261589050    0.15284939548868
ATOM   3797  HB3     0.09000000000000    2.35197261589050    0.15284939548868
ATOM   3798  C       0.51000000000000    3.56359487256136    0.76424697744339
ATOM   3799  O      -0.51000000000000    3.02905564167715    0.83372397539279
ATOM   3800  N      -0.47000000000000    3.29632525711926    1.38953995898798
ATOM   3801  HN      0.31000000000000    0.40001352444501    0.31959419056724
ATOM   3802  CA      0.07000000000000    4.05358916753854    0.13895399589880
ATOM   3803  HA      0.09000000000000    2.35197261589050    0.15284939548868
ATOM   3804  CB     -0.18000000000000    3.87540942391048    0.38212348872169
ATOM   3805  HB1     0.09000000000000    2.35197261589050    0.15284939548868
ATOM   3806  HB2     0.09000000000000    2.35197261589050    0.15284939548868
ATOM   3807  CG     -0.09000000000000    4.05358916753854    0.13895399589880
ATOM   3808  HG      0.09000000000000    2.35197261589050    0.15284939548868
ATOM   3809  CD1    -0.27000000000000    3.67050271873820    0.55581598359519
ATOM   3810  HD11    0.09000000000000    2.35197261589050    0.15284939548868
ATOM   3811  HD12    0.09000000000000    2.35197261589050    0.15284939548868
ATOM   3812  HD13    0.09000000000000    2.35197261589050    0.15284939548868
ATOM   3813  CD2    -0.27000000000000    3.67050271873820    0.55581598359519
ATOM   3814  HD21    0.09000000000000    2.35197261589050    0.15284939548868
ATOM   3815  HD22    0.09000000000000    2.35197261589050    0.15284939548868
ATOM   3816  HD23    0.09000000000000    2.35197261589050    0.15284939548868
ATOM   3817  C       0.51000000000000    3.56359487256136    0.76424697744339
ATOM   3818  O      -0.51000000000000    3.02905564167715    0.83372397539279
ATOM   3819  N      -0.47000000000000    3.29632525711926    1.38953995898798
ATOM   3820  HN      0.31000000000000    0.40001352444501    0.31959419056724
ATOM   3821  CA      0.07000000000000    4.05358916753854    0.13895399589880
ATOM   3822  HA      0.09000000000000    2.35197261589050    0.15284939548868
ATOM   3823  CB     -0.18000000000000    3.87540942391048    0.38212348872169
ATOM   3824  HB1     0.09000000000000    2.35197261589050    0.15284939548868
ATOM   3825  HB2     0.09000000000000    2.35197261589050    0.15284939548868
ATOM   3826  CG     -0.03000000000000    3.55005321204562    0.48633898564579
ATOM   3827  CD1     0.03500000000000    3.55005321204562    0.48633898564579
ATOM   3828  HD1     0.11500000000000    2.42003727795642    0.20843099384820
ATOM   3829  NE1    -0.61000000000000    3.29632525711926    1.38953995898798
ATOM   3830  HE1     0.38000000000000    0.40001352444501    0.31959419056724
ATOM   3831  CE2     0.13000000000000    3.20723538530522    0.62529298154459
ATOM   3832  CD2    -0.02000000000000    3.20723538530522    0.62529298154459
ATOM   3833  CE3    -0.11500000000000    3.55005321204562    0.48633898564579
ATOM   3834  HE3     0.11500000000000    2.42003727795642    0.20843099384820
ATOM   3835  CZ3    -0.11500000000000    3.55005321204562    0.48633898564579
ATOM   3836  HZ3     0.11500000000000    2.42003727795642    0.20843099384820
ATOM   3837  CZ2    -0.11500000000000    3.55005321204562    0.48633898564579
ATOM   3838  HZ2     0.11500000000000    2.42003727795642    0.20843099384820
ATOM   3839  CH2    -0.11500000000000    3.55005321204562    0.48633898564579
ATOM   3840  HH2     0.11500000000000    2.42003727795642    0.20843099384820
ATOM   3841  C       0.51000000000000    3.56359487256136    0.76424697744339
ATOM   3842  O      -0.51000000000000    3.02905564167715    0.83372397539279
ATOM   3843  N      -0.47000000000000    3.29632525711926    1.38953995898798
ATOM   3844  HN      0.31000000000000    0.40001352444501    0.31959419056724
ATOM   3845  CA      0.07000000000000    4.05358916753854    0.13895399589880
ATOM   3846  HA      0.09000000000000    2.35197261589050    0.15284939548868
ATOM   3847  CB     -0.18000000000000    3.87540942391048    0.38212348872169
ATOM   3848  HB1     0.09000000000000    2.35197261589050    0.15284939548868
ATOM   3849  HB2     0.09000000000000    2.35197261589050    0.15284939548868
ATOM   3850  CG     -0.03000000000000    3.55005321204562    0.48633898564579
ATOM   3851  CD1     0.03500000000000    3.55005321204562    0.48633898564579
ATOM   3852  HD1     0.11500000000000    2.42003727795642    0.20843099384820
ATOM   3853  NE1    -0.61000000000000    3.29632525711926    1.38953995898798
ATOM   3854  HE1     0.38000000000000    0.40001352444501    0.31959419056724
ATOM   3855  CE2     0.13000000000000    3.20723538530522    0.62529298154459
ATOM   3856  CD2    -0.02000000000000    3.20723538530522    0.62529298154459
ATOM   3857  CE3    -0.11500000000000    3.55005321204562    0.48633898564579
ATOM   3858  HE3     0.11500000000000    2.42003727795642    0.20843099384820
ATOM   3859  CZ3    -0.11500000000000    3.55005321204562    0.48633898564579
ATOM   3860  HZ3     0.11500000000000    2.42003727795642    0.20843099384820
ATOM   3861  CZ2    -0.11500000000000    3.55005321204562    0.48633898564579
ATOM   3862  HZ2     0.11500000000000    2.42003727795642    0.20843099384820
ATOM   3863  CH2    -0.11500000000000    3.55005321204562    0.48633898564579
ATOM   3864  HH2     0.11500000000000    2.42003727795642    0.20843099384820
ATOM   3865  C       0.51000000000000    3.56359487256136    0.76424697744339
ATOM   3866  O      -0.51000000000000    3.02905564167715    0.83372397539279
ATOM   3867  N      -0.47000000000000    3.29632525711926    1.38953995898798
ATOM   3868  HN      0.31000000000000    0.40001352444501    0.31959419056724
ATOM   3869  CA      0.07000000000000    4.05358916753854    0.13895399589880
ATOM   3870  HA      0.09000000000000    2.35197261589050    0.15284939548868
ATOM   3871  CB      0.05000000000000    3.87540942391048    0.38212348872169
ATOM   3872  HB1     0.09000000000000    2.35197261589050    0.15284939548868
ATOM   3873  HB2     0.09000000000000    2.35197261589050    0.15284939548868
ATOM   3874  OG     -0.66000000000000    3.15378146221680    1.05674513881036
ATOM   3875  HG1     0.43000000000000    0.40001352444501    0.31959419056724
ATOM   3876  C       0.51000000000000    3.56359487256136    0.76424697744339
ATOM   3877  O      -0.51000000000000    3.02905564167715    0.83372397539279
ATOM   3878  N      -0.47000000000000    3.29632525711926    1.38953995898798
ATOM   3879  HN      0.31000000000000    0.40001352444501    0.31959419056724
ATOM   3880  CA      0.07000000000000    4.05358916753854    0.13895399589880
ATOM   3881  HA      0.09000000000000    2.35197261589050    0.15284939548868
ATOM   3882  CB     -0.09000000000000    4.05358916753854    0.13895399589880
ATOM   3883  HB      0.09000000000000    2.35197261589050    0.15284939548868
ATOM   3884  CG1    -0.27000000000000    3.67050271873820    0.55581598359519
ATOM   3885  HG11    0.09000000000000    2.35197261589050    0.15284939548868
ATOM   3886  HG12    0.09000000000000    2.35197261589050    0.15284939548868
ATOM   3887  HG13    0.09000000000000    2.35197261589050    0.15284939548868
ATOM   3888  CG2    -0.27000000000000    3.67050271873820    0.55581598359519
ATOM   3889  HG21    0.09000000000000    2.35197261589050    0.15284939548868
ATOM   3890  HG22    0.09000000000000    2.35197261589050    0.15284939548868
ATOM   3891  HG23    0.09000000000000    2.35197261589050    0.15284939548868
ATOM   3892  C       0.51000000000000    3.56359487256136    0.76424697744339
ATOM   3893  O      -0.51000000000000    3.02905564167715    0.83372397539279
ATOM   3894  N      -0.47000000000000    3.29632525711926    1.38953995898798
ATOM   3895  HN      0.31000000000000    0.40001352444501    0.31959419056724
ATOM   3896  CA      0.07000000000000    4.05358916753854    0.13895399589880
ATOM   3897  HA      0.09000000000000    2.35197261589050    0.15284939548868
ATOM   3898  CB     -0.18000000000000    3.87540942391048    0.38212348872169
ATOM   3899  HB1     0.09000000000000    2.35197261589050    0.15284939548868
ATOM   3900  HB2     0.09000000000000    2.35197261589050    0.15284939548868
ATOM   3901  CG     -0.28000000000000    3.87540942391048    0.38212348872169
ATOM   3902  HG1     0.09000000000000    2.35197261589050    0.15284939548868
ATOM   3903  HG2     0.09000000000000    2.35197261589050    0.15284939548868
ATOM   3904  CD      0.62000000000000    3.56359487256136    0.48633898564579
ATOM   3905  OE1    -0.76000000000000    3.02905564167715    0.83372397539279
ATOM   3906  OE2    -0.76000000000000    3.02905564167715    0.83372397539279
ATOM   3907  C       0.51000000000000    3.56359487256136    0.76424697744339
ATOM   3908  O      -0.51000000000000    3.02905564167715    0.83372397539279
ATOM   3909  N      -0.47000000000000    3.29632525711926    1.38953995898798
ATOM   3910  HN      0.31000000000000    0.40001352444501    0.31959419056724
ATOM   3911  CA      0.07000000000000    4.05358916753854    0.13895399589880
ATOM   3912  HA      0.09000000000000    2.35197261589050    0.15284939548868
ATOM   3913  CB      0.14000000000000    4.05358916753854    0.13895399589880
ATOM   3914  HB      0.09000000000000    2.35197261589050    0.15284939548868
ATOM   3915  OG1    -0.66000000000000    3.15378146221680    1.05674513881036
ATOM   3916  HG1     0.43000000000000    0.40001352444501    0.31959419056724
ATOM   3917  CG2    -0.27000000000000    3.67050271873820    0.55581598359519
ATOM   3918  HG21    0.09000000000000    2.35197261589050    0.15284939548868
ATOM   3919  HG22    0.09000000000000    2.35197261589050    0.15284939548868
ATOM   3920  HG23    0.09000000000000    2.35197261589050    0.15284939548868
ATOM   3921  C       0.51000000000000    3.56359487256136    0.76424697744339
ATOM   3922  O      -0.51000000000000    3.02905564167715    0.83372397539279
ATOM   3923  N      -0.47000000000000    3.29632525711926    1.38953995898798
ATOM   3924  HN      0.31000000000000    0.40001352444501    0.31959419056724
ATOM   3925  CA      0.07000000000000    4.05358916753854    0.13895399589880
ATOM   3926  HA      0.09000000000000    2.35197261589050    0.15284939548868
ATOM   3927  CB     -0.27000000000000    3.67050271873820    0.55581598359519
ATOM   3928  HB1     0.09000000000000    2.35197261589050    0.15284939548868
ATOM   3929  HB2     0.09000000000000    2.35197261589050    0.15284939548868
ATOM   3930  HB3     0.09000000000000    2.35197261589050    0.15284939548868
ATOM   3931  C       0.51000000000000    3.56359487256136    0.76424697744339
ATOM   3932  O      -0.51000000000000    3.02905564167715    0.83372397539279
ATOM   3933  N      -0.47000000000000    3.29632525711926    1.38953995898798
ATOM   3934  HN      0.31000000000000    0.40001352444501    0.31959419056724
ATOM   3935  CA      0.07000000000000    4.05358916753854    0.13895399589880
ATOM   3936  HA      0.09000000000000    2.35197261589050    0.15284939548868
ATOM   3937  CB      0.14000000000000    4.05358916753854    0.13895399589880
ATOM   3938  HB      0.09000000000000    2.35197261589050    0.15284939548868
ATOM   3939  OG1    -0.66000000000000    3.15378146221680    1.05674513881036
ATOM   3940  HG1     0.43000000000000    0.40001352444501    0.31959419056724
ATOM   3941  CG2    -0.27000000000000    3.67050271873820    0.55581598359519
ATOM   3942  HG21    0.09000000000000    2.35197261589050    0.15284939548868
ATOM   3943  HG22    0.09000000000000    2.35197261589050    0.15284939548868
ATOM   3944  HG23    0.09000000000000    2.35197261589050    0.15284939548868
ATOM   3945  C       0.51000000000000    3.56359487256136    0.76424697744339
ATOM   3946  O      -0.51000000000000    3.02905564167715    0.83372397539279
ATOM   3947  N      -0.47000000000000    3.29632525711926    1.38953995898798
ATOM   3948  HN      0.31000000000000    0.40001352444501    0.31959419056724
ATOM   3949  CA      0.07000000000000    4.05358916753854    0.13895399589880
ATOM   3950  HA      0.09000000000000    2.35197261589050    0.15284939548868
ATOM   3951  CB      0.14000000000000    4.05358916753854    0.13895399589880
ATOM   3952  HB      0.09000000000000    2.35197261589050    0.15284939548868
ATOM   3953  OG1    -0.66000000000000    3.15378146221680    1.05674513881036
ATOM   3954  HG1     0.43000000000000    0.40001352444501    0.31959419056724
ATOM   3955  CG2    -0.27000000000000    3.67050271873820    0.55581598359519
ATOM   3956  HG21    0.09000000000000    2.35197261589050    0.15284939548868
ATOM   3957  HG22    0.09000000000000    2.35197261589050    0.15284939548868
ATOM   3958  HG23    0.09000000000000    2.35197261589050    0.15284939548868
ATOM   3959  C       0.51000000000000    3.56359487256136    0.76424697744339
ATOM   3960  O      -0.51000000000000    3.02905564167715    0.83372397539279
ATOM   3961  N      -0.47000000000000    3.29632525711926    1.38953995898798
ATOM   3962  HN      0.31000000000000    0.40001352444501    0.31959419056724
ATOM   3963  CA      0.07000000000000    4.05358916753854    0.13895399589880
ATOM   3964  HA      0.09000000000000    2.35197261589050    0.15284939548868
ATOM   3965  CB     -0.09000000000000    4.05358916753854    0.13895399589880
ATOM   3966  HB      0.09000000000000    2.35197261589050    0.15284939548868
ATOM   3967  CG1    -0.27000000000000    3.67050271873820    0.55581598359519
ATOM   3968  HG11    0.09000000000000    2.35197261589050    0.15284939548868
ATOM   3969  HG12    0.09000000000000    2.35197261589050    0.15284939548868
ATOM   3970  HG13    0.09000000000000    2.35197261589050    0.15284939548868
ATOM   3971  CG2    -0.27000000000000    3.67050271873820    0.55581598359519
ATOM   3972  HG21    0.09000000000000    2.35197261589050    0.15284939548868
ATOM   3973  HG22    0.09000000000000    2.35197261589050    0.15284939548868
ATOM   3974  HG23    0.09000000000000    2.35197261589050    0.15284939548868
ATOM   3975  C       0.51000000000000    3.56359487256136    0.76424697744339
ATOM   3976  O      -0.51000000000000    3.02905564167715    0.83372397539279
ATOM   3977  N      -0.47000000000000    3.29632525711926    1.38953995898798
ATOM   3978  HN      0.31000000000000    0.40001352444501    0.31959419056724
ATOM   3979  CA     -0.02000000000000    3.87540942391048    0.38212348872169
ATOM   3980  HA1     0.09000000000000    2.35197261589050    0.15284939548868
ATOM   3981  HA2     0.09000000000000    2.35197261589050    0.15284939548868
ATOM   3982  C       0.51000000000000    3.56359487256136    0.76424697744339
ATOM   3983  O      -0.51000000000000    3.02905564167715    0.83372397539279
ATOM   3984  N      -0.47000000000000    3.29632525711926    1.38953995898798
ATOM   3985  HN      0.31000000000000    0.40001352444501    0.31959419056724
ATOM   3986  CA      0.07000000000000    4.05358916753854    0.13895399589880
ATOM   3987  HA      0.09000000000000    2.35197261589050    0.15284939548868
ATOM   3988  CB     -0.18000000000000    3.87540942391048    0.38212348872169
ATOM   3989  HB1     0.09000000000000    2.35197261589050    0.15284939548868
ATOM   3990  HB2     0.09000000000000    2.35197261589050    0.15284939548868
ATOM   3991  CG      0.00000000000000    3.55005321204562    0.48633898564579
ATOM   3992  CD1    -0.11500000000000    3.55005321204562    0.48633898564579
ATOM   3993  HD1     0.11500000000000    2.42003727795642    0.20843099384820
ATOM   3994  CE1    -0.11500000000000    3.55005321204562    0.48633898564579
ATOM   3995  HE1     0.11500000000000    2.42003727795642    0.20843099384820
ATOM   3996  CZ      0.11000000000000    3.55005321204562    0.48633898564579
ATOM   3997  OH     -0.54000000000000    3.15378146221680    1.05674513881036
ATOM   3998  HH      0.43000000000000    0.40001352444501    0.31959419056724
ATOM   3999  CD2    -0.11500000000000    3.55005321204562    0.48633898564579
ATOM   4000  HD2     0.11500000000000    2.42003727795642    0.20843099384820
ATOM   4001  CE2    -0.11500000000000    3.55005321204562    0.48633898564579
ATOM   4002  HE2     0.11500000000000    2.42003727795642    0.20843099384820
ATOM   4003  C       0.51000000000000    3.56359487256136    0.76424697744339
ATOM   4004  O      -0.51000000000000    3.02905564167715    0.83372397539279
ATOM   4005  N      -0.47000000000000    3.29632525711926    1.38953995898798
ATOM   4006  HN      0.31000000000000    0.40001352444501    0.31959419056724
ATOM   4007  CA     -0.02000000000000    3.87540942391048    0.38212348872169
ATOM   4008  HA1     0.09000000000000    2.35197261589050    0.15284939548868
ATOM   4009  HA2     0.09000000000000    2.35197261589050    0.15284939548868
ATOM   4010  C       0.51000000000000    3.56359487256136    0.76424697744339
ATOM   4011  O      -0.51000000000000    3.02905564167715    0.83372397539279
ATOM   4012  N      -0.47000000000000    3.29632525711926    1.38953995898798
ATOM   4013  HN      0.31000000000000    0.40001352444501    0.31959419056724
ATOM   4014  CA      0.07000000000000    4.05358916753854    0.13895399589880
ATOM   4015  HA      0.09000000000000    2.35197261589050    0.15284939548868
ATOM   4016  CB     -0.28000000000000    3.87540942391048    0.38212348872169
ATOM   4017  HB1     0.09000000000000    2.35197261589050    0.15284939548868
ATOM   4018  HB2     0.09000000000000    2.35197261589050    0.15284939548868
ATOM   4019  CG      0.62000000000000    3.56359487256136    0.48633898564579
ATOM   4020  OD1    -0.76000000000000    3.02905564167715    0.83372397539279
ATOM   4021  OD2    -0.76000000000000    3.02905564167715    0.83372397539279
ATOM   4022  C       0.51000000000000    3.56359487256136    0.76424697744339
ATOM   4023  O      -0.51000000000000    3.02905564167715    0.83372397539279
ATOM   4024  N      -0.47000000000000    3.29632525711926    1.38953995898798
ATOM   4025  HN      0.31000000000000    0.40001352444501    0.31959419056724
ATOM   4026  CA      0.07000000000000    4.05358916753854    0.13895399589880
ATOM   4027  HA      0.09000000000000    2.35197261589050    0.15284939548868
ATOM   4028  CB     -0.18000000000000    3.87540942391048    0.38212348872169
ATOM   4029  HB1     0.09000000000000    2.35197261589050    0.15284939548868
ATOM   4030  HB2     0.09000000000000    2.35197261589050    0.15284939548868
ATOM   4031  CG     -0.09000000000000    4.05358916753854    0.13895399589880
ATOM   4032  HG      0.09000000000000    2.35197261589050    0.15284939548868
ATOM   4033  CD1    -0.27000000000000    3.67050271873820    0.55581598359519
ATOM   4034  HD11    0.09000000000000    2.35197261589050    0.15284939548868
ATOM   4035  HD12    0.09000000000000    2.35197261589050    0.15284939548868
ATOM   4036  HD13    0.09000000000000    2.35197261589050    0.15284939548868
ATOM   4037  CD2    -0.27000000000000    3.67050271873820    0.55581598359519
ATOM   4038  HD21    0.09000000000000    2.35197261589050    0.15284939548868
ATOM   4039  HD22    0.09000000000000    2.35197261589050    0.15284939548868
ATOM   4040  HD23    0.09000000000000    2.35197261589050    0.15284939548868
ATOM   4041  C       0.51000000000000    3.56359487256136    0.76424697744339
ATOM   4042  O      -0.51000000000000    3.02905564167715    0.83372397539279
ATOM   4043  N      -0.47000000000000    3.29632525711926    1.38953995898798
ATOM   4044  HN      0.31000000000000    0.40001352444501    0.31959419056724
ATOM   4045  CA      0.07000000000000    4.05358916753854    0.13895399589880
ATOM   4046  HA      0.09000000000000    2.35197261589050    0.15284939548868
ATOM   4047  CB     -0.18000000000000    3.87540942391048    0.38212348872169
ATOM   4048  HB1     0.09000000000000    2.35197261589050    0.15284939548868
ATOM   4049  HB2     0.09000000000000    2.35197261589050    0.15284939548868
ATOM   4050  CG      0.00000000000000    3.55005321204562    0.48633898564579
ATOM   4051  CD1    -0.11500000000000    3.55005321204562    0.48633898564579
ATOM   4052  HD1     0.11500000000000    2.42003727795642    0.20843099384820
ATOM   4053  CE1    -0.11500000000000    3.55005321204562    0.48633898564579
ATOM   4054  HE1     0.11500000000000    2.42003727795642    0.20843099384820
ATOM   4055  CZ      0.11000000000000    3.55005321204562    0.48633898564579
ATOM   4056  OH     -0.54000000000000    3.15378146221680    1.05674513881036
ATOM   4057  HH      0.43000000000000    0.40001352444501    0.31959419056724
ATOM   4058  CD2    -0.11500000000000    3.55005321204562    0.48633898564579
ATOM   4059  HD2     0.11500000000000    2.42003727795642    0.20843099384820
ATOM   4060  CE2    -0.11500000000000    3.55005321204562    0.48633898564579
ATOM   4061  HE2     0.11500000000000    2.42003727795642    0.20843099384820
ATOM   4062  C       0.51000000000000    3.56359487256136    0.76424697744339
ATOM   4063  O      -0.51000000000000    3.02905564167715    0.83372397539279
ATOM   4064  N      -0.29000000000000    3.29632525711926    1.38953995898798
ATOM   4065  CD      0.00000000000000    3.87540942391048    0.38212348872169
ATOM   4066  HD1     0.09000000000000    2.35197261589050    0.15284939548868
ATOM   4067  HD2     0.09000000000000    2.35197261589050    0.15284939548868
ATOM   4068  CA      0.02000000000000    4.05358916753854    0.13895399589880
ATOM   4069  HA      0.09000000000000    2.35197261589050    0.15284939548868
ATOM   4070  CB     -0.18000000000000    3.87540942391048    0.38212348872169
ATOM   4071  HB1     0.09000000000000    2.35197261589050    0.15284939548868
ATOM   4072  HB2     0.09000000000000    2.35197261589050    0.15284939548868
ATOM   4073  CG     -0.18000000000000    3.87540942391048    0.38212348872169
ATOM   4074  HG1     0.09000000000000    2.35197261589050    0.15284939548868
ATOM   4075  HG2     0.09000000000000    2.35197261589050    0.15284939548868
ATOM   4076  C       0.51000000000000    3.56359487256136    0.76424697744339
ATOM   4077  O      -0.51000000000000    3.02905564167715    0.83372397539279
ATOM   4078  N      -0.47000000000000    3.29632525711926    1.38953995898798
ATOM   4079  HN      0.31000000000000    0.40001352444501    0.31959419056724
ATOM   4080  CA      0.07000000000000    4.05358916753854    0.13895399589880
ATOM   4081  HA      0.09000000000000    2.35197261589050    0.15284939548868
ATOM   4082  CB     -0.09000000000000    4.05358916753854    0.13895399589880
ATOM   4083  HB      0.09000000000000    2.35197261589050    0.15284939548868
ATOM   4084  CG1    -0.27000000000000    3.67050271873820    0.55581598359519
ATOM   4085  HG11    0.09000000000000    2.35197261589050    0.15284939548868
ATOM   4086  HG12    0.09000000000000    2.35197261589050    0.15284939548868
ATOM   4087  HG13    0.09000000000000    2.35197261589050    0.15284939548868
ATOM   4088  CG2    -0.27000000000000    3.67050271873820    0.55581598359519
ATOM   4089  HG21    0.09000000000000    2.35197261589050    0.15284939548868
ATOM   4090  HG22    0.09000000000000    2.35197261589050    0.15284939548868
ATOM   4091  HG23    0.09000000000000    2.35197261589050    0.15284939548868
ATOM   4092  C       0.51000000000000    3.56359487256136    0.76424697744339
ATOM   4093  O      -0.51000000000000    3.02905564167715    0.83372397539279
ATOM   4094  N      -0.47000000000000    3.29632525711926    1.38953995898798
ATOM   4095  HN      0.31000000000000    0.40001352444501    0.31959419056724
ATOM   4096  CA      0.07000000000000    4.05358916753854    0.13895399589880
ATOM   4097  HA      0.09000000000000    2.35197261589050    0.15284939548868
ATOM   4098  CB      0.14000000000000    4.05358916753854    0.13895399589880
ATOM   4099  HB      0.09000000000000    2.35197261589050    0.15284939548868
ATOM   4100  OG1    -0.66000000000000    3.15378146221680    1.05674513881036
ATOM   4101  HG1     0.43000000000000    0.40001352444501    0.31959419056724
ATOM   4102  CG2    -0.27000000000000    3.67050271873820    0.55581598359519
ATOM   4103  HG21    0.09000000000000    2.35197261589050    0.15284939548868
ATOM   4104  HG22    0.09000000000000    2.35197261589050    0.15284939548868
ATOM   4105  HG23    0.09000000000000    2.35197261589050    0.15284939548868
ATOM   4106  C       0.51000000000000    3.56359487256136    0.76424697744339
ATOM   4107  O      -0.51000000000000    3.02905564167715    0.83372397539279
ATOM   4108  N      -0.47000000000000    3.29632525711926    1.38953995898798
ATOM   4109  HN      0.31000000000000    0.40001352444501    0.31959419056724
ATOM   4110  CA      0.07000000000000    4.05358916753854    0.13895399589880
ATOM   4111  HA      0.09000000000000    2.35197261589050    0.15284939548868
ATOM   4112  CB     -0.18000000000000    3.87540942391048    0.38212348872169
ATOM   4113  HB1     0.09000000000000    2.35197261589050    0.15284939548868
ATOM   4114  HB2     0.09000000000000    2.35197261589050    0.15284939548868
ATOM   4115  CG     -0.09000000000000    4.05358916753854    0.13895399589880
ATOM   4116  HG      0.09000000000000    2.35197261589050    0.15284939548868
ATOM   4117  CD1    -0.27000000000000    3.67050271873820    0.55581598359519
ATOM   4118  HD11    0.09000000000000    2.35197261589050    0.15284939548868
ATOM   4119  HD12    0.09000000000000    2.35197261589050    0.15284939548868
ATOM   4120  HD13    0.09000000000000    2.35197261589050    0.15284939548868
ATOM   4121  CD2    -0.27000000000000    3.67050271873820    0.55581598359519
ATOM   4122  HD21    0.09000000000000    2.35197261589050    0.15284939548868
ATOM   4123  HD22    0.09000000000000    2.35197261589050    0.15284939548868
ATOM   4124  HD23    0.09000000000000    2.35197261589050    0.15284939548868
ATOM   4125  C       0.51000000000000    3.56359487256136    0.76424697744339
ATOM   4126  O      -0.51000000000000    3.02905564167715    0.83372397539279
ATOM   4127  N      -0.47000000000000    3.29632525711926    1.38953995898798
ATOM   4128  HN      0.31000000000000    0.40001352444501    0.31959419056724
ATOM   4129  CA      0.07000000000000    4.05358916753854    0.13895399589880
ATOM   4130  HA      0.09000000000000    2.35197261589050    0.15284939548868
ATOM   4131  CB     -0.18000000000000    3.87540942391048    0.38212348872169
ATOM   4132  HB1     0.09000000000000    2.35197261589050    0.15284939548868
ATOM   4133  HB2     0.09000000000000    2.35197261589050    0.15284939548868
ATOM   4134  CG     -0.03000000000000    3.55005321204562    0.48633898564579
ATOM   4135  CD1     0.03500000000000    3.55005321204562    0.48633898564579
ATOM   4136  HD1     0.11500000000000    2.42003727795642    0.20843099384820
ATOM   4137  NE1    -0.61000000000000    3.29632525711926    1.38953995898798
ATOM   4138  HE1     0.38000000000000    0.40001352444501    0.31959419056724
ATOM   4139  CE2     0.13000000000000    3.20723538530522    0.62529298154459
ATOM   4140  CD2    -0.02000000000000    3.20723538530522    0.62529298154459
ATOM   4141  CE3    -0.11500000000000    3.55005321204562    0.48633898564579
ATOM   4142  HE3     0.11500000000000    2.42003727795642    0.20843099384820
ATOM   4143  CZ3    -0.11500000000000    3.55005321204562    0.48633898564579
ATOM   4144  HZ3     0.11500000000000    2.42003727795642    0.20843099384820
ATOM   4145  CZ2    -0.11500000000000    3.55005321204562    0.48633898564579
ATOM   4146  HZ2     0.11500000000000    2.42003727795642    0.20843099384820
ATOM   4147  CH2    -0.11500000000000    3.55005321204562    0.48633898564579
ATOM   4148  HH2     0.11500000000000    2.42003727795642    0.20843099384820
ATOM   4149  C       0.51000000000000    3.56359487256136    0.76424697744339
ATOM   4150  O      -0.51000000000000    3.02905564167715    0.83372397539279
ATOM   4151  N      -0.47000000000000    3.29632525711926    1.38953995898798
ATOM   4152  HN      0.31000000000000    0.40001352444501    0.31959419056724
ATOM   4153  CA     -0.02000000000000    3.87540942391048    0.38212348872169
ATOM   4154  HA1     0.09000000000000    2.35197261589050    0.15284939548868
ATOM   4155  HA2     0.09000000000000    2.35197261589050    0.15284939548868
ATOM   4156  C       0.51000000000000    3.56359487256136    0.76424697744339
ATOM   4157  O      -0.51000000000000    3.02905564167715    0.83372397539279
ATOM   4158  N      -0.47000000000000    3.29632525711926    1.38953995898798
ATOM   4159  HN      0.31000000000000    0.40001352444501    0.31959419056724
ATOM   4160  CA      0.07000000000000    4.05358916753854    0.13895399589880
ATOM   4161  HA      0.09000000000000    2.35197261589050    0.15284939548868
ATOM   4162  CB     -0.18000000000000    3.87540942391048    0.38212348872169
ATOM   4163  HB1     0.09000000000000    2.35197261589050    0.15284939548868
ATOM   4164  HB2     0.09000000000000    2.35197261589050    0.15284939548868
ATOM   4165  CG     -0.18000000000000    3.87540942391048    0.38212348872169
ATOM   4166  HG1     0.09000000000000    2.35197261589050    0.15284939548868
ATOM   4167  HG2     0.09000000000000    2.35197261589050    0.15284939548868
ATOM   4168  CD      0.20000000000000    3.87540942391048    0.38212348872169
ATOM   4169  HD1     0.09000000000000    2.35197261589050    0.15284939548868
ATOM   4170  HD2     0.09000000000000    2.35197261589050    0.15284939548868
ATOM   4171  NE     -0.70000000000000    3.29632525711926    1.38953995898798
ATOM   4172  HE      0.44000000000000    0.40001352444501    0.31959419056724
ATOM   4173  CZ      0.64000000000000    3.56359487256136    0.76424697744339
ATOM   4174  NH1    -0.80000000000000    3.29632525711926    1.38953995898798
ATOM   4175  HH11    0.46000000000000    0.40001352444501    0.31959419056724
ATOM   4176  HH12    0.46000000000000    0.40001352444501    0.31959419056724
ATOM   4177  NH2    -0.80000000000000    3.29632525711926    1.38953995898798
ATOM   4178  HH21    0.46000000000000    0.40001352444501    0.31959419056724
ATOM   4179  HH22    0.46000000000000    0.40001352444501    0.31959419056724
ATOM   4180  C       0.51000000000000    3.56359487256136    0.76424697744339
ATOM   4181  O      -0.51000000000000    3.02905564167715    0.83372397539279
ATOM   4182  N      -0.47000000000000    3.29632525711926    1.38953995898798
ATOM   4183  HN      0.31000000000000    0.40001352444501    0.31959419056724
ATOM   4184  CA      0.07000000000000    4.05358916753854    0.13895399589880
ATOM   4185  HA      0.09000000000000    2.35197261589050    0.15284939548868
ATOM   4186  CB     -0.11000000000000    3.87540942391048    0.38212348872169
ATOM   4187  HB1     0.09000000000000    2.35197261589050    0.15284939548868
ATOM   4188  HB2     0.09000000000000    2.35197261589050    0.15284939548868
ATOM   4189  SG     -0.23000000000000    3.56359487256136    3.12646490772296
ATOM   4190  HG1     0.16000000000000    0.80180884632631    0.69476997949399
ATOM   4191  C       0.51000000000000    3.56359487256136    0.76424697744339
ATOM   4192  O      -0.51000000000000    3.02905564167715    0.83372397539279
ATOM   4193  N      -0.47000000000000    3.29632525711926    1.38953995898798
ATOM   4194  HN      0.31000000000000    0.40001352444501    0.31959419056724
ATOM   4195  CA      0.07000000000000    4.05358916753854    0.13895399589880
ATOM   4196  HA      0.09000000000000    2.35197261589050    0.15284939548868
ATOM   4197  CB     -0.09000000000000    4.05358916753854    0.13895399589880
ATOM   4198  HB      0.09000000000000    2.35197261589050    0.15284939548868
ATOM   4199  CG1    -0.27000000000000    3.67050271873820    0.55581598359519
ATOM   4200  HG11    0.09000000000000    2.35197261589050    0.15284939548868
ATOM   4201  HG12    0.09000000000000    2.35197261589050    0.15284939548868
ATOM   4202  HG13    0.09000000000000    2.35197261589050    0.15284939548868
ATOM   4203  CG2    -0.27000000000000    3.67050271873820    0.55581598359519
ATOM   4204  HG21    0.09000000000000    2.35197261589050    0.15284939548868
ATOM   4205  HG22    0.09000000000000    2.35197261589050    0.15284939548868
ATOM   4206  HG23    0.09000000000000    2.35197261589050    0.15284939548868
ATOM   4207  C       0.51000000000000    3.56359487256136    0.76424697744339
ATOM   4208  O      -0.51000000000000    3.02905564167715    0.83372397539279
ATOM   4209  N      -0.47000000000000    3.29632525711926    1.38953995898798
ATOM   4210  HN      0.31000000000000    0.40001352444501    0.31959419056724
ATOM   4211  CA      0.07000000000000    4.05358916753854    0.13895399589880
ATOM   4212  HA      0.09000000000000    2.35197261589050    0.15284939548868
ATOM   4213  CB     -0.27000000000000    3.67050271873820    0.55581598359519
ATOM   4214  HB1     0.09000000000000    2.35197261589050    0.15284939548868
ATOM   4215  HB2     0.09000000000000    2.35197261589050    0.15284939548868
ATOM   4216  HB3     0.09000000000000    2.35197261589050    0.15284939548868
ATOM   4217  C       0.51000000000000    3.56359487256136    0.76424697744339
ATOM   4218  O      -0.51000000000000    3.02905564167715    0.83372397539279
ATOM   4219  N      -0.47000000000000    3.29632525711926    1.38953995898798
ATOM   4220  HN      0.31000000000000    0.40001352444501    0.31959419056724
ATOM   4221  CA      0.07000000000000    4.05358916753854    0.13895399589880
ATOM   4222  HA      0.09000000000000    2.35197261589050    0.15284939548868
ATOM   4223  CB     -0.09000000000000    4.05358916753854    0.13895399589880
ATOM   4224  HB      0.09000000000000    2.35197261589050    0.15284939548868
ATOM   4225  CG1    -0.27000000000000    3.67050271873820    0.55581598359519
ATOM   4226  HG11    0.09000000000000    2.35197261589050    0.15284939548868
ATOM   4227  HG12    0.09000000000000    2.35197261589050    0.15284939548868
ATOM   4228  HG13    0.09000000000000    2.35197261589050    0.15284939548868
ATOM   4229  CG2    -0.27000000000000    3.67050271873820    0.55581598359519
ATOM   4230  HG21    0.09000000000000    2.35197261589050    0.15284939548868
ATOM   4231  HG22    0.09000000000000    2.35197261589050    0.15284939548868
ATOM   4232  HG23    0.09000000000000    2.35197261589050    0.15284939548868
ATOM   4233  C       0.51000000000000    3.56359487256136    0.76424697744339
ATOM   4234  O      -0.51000000000000    3.02905564167715    0.83372397539279
ATOM   4235  N      -0.47000000000000    3.29632525711926    1.38953995898798
ATOM   4236  HN      0.31000000000000    0.40001352444501    0.31959419056724
ATOM   4237  CA      0.07000000000000    4.05358916753854    0.13895399589880
ATOM   4238  HA      0.09000000000000    2.35197261589050    0.15284939548868
ATOM   4239  CB     -0.09000000000000    4.05358916753854    0.13895399589880
ATOM   4240  HB      0.09000000000000    2.35197261589050    0.15284939548868
ATOM   4241  CG1    -0.27000000000000    3.67050271873820    0.55581598359519
ATOM   4242  HG11    0.09000000000000    2.35197261589050    0.15284939548868
ATOM   4243  HG12    0.09000000000000    2.35197261589050    0.15284939548868
ATOM   4244  HG13    0.09000000000000    2.35197261589050    0.15284939548868
ATOM   4245  CG2    -0.27000000000000    3.67050271873820    0.55581598359519
ATOM   4246  HG21    0.09000000000000    2.35197261589050    0.15284939548868
ATOM   4247  HG22    0.09000000000000    2.35197261589050    0.15284939548868
ATOM   4248  HG23    0.09000000000000    2.35197261589050    0.15284939548868
ATOM   4249  C       0.51000000000000    3.56359487256136    0.76424697744339
ATOM   4250  O      -0.51000000000000    3.02905564167715    0.83372397539279
ATOM   4251  N      -0.47000000000000    3.29632525711926    1.38953995898798
ATOM   4252  HN      0.31000000000000    0.40001352444501    0.31959419056724
ATOM   4253  CA      0.07000000000000    4.05358916753854    0.13895399589880
ATOM   4254  HA      0.09000000000000    2.35197261589050    0.15284939548868
ATOM   4255  CB     -0.09000000000000    4.05358916753854    0.13895399589880
ATOM   4256  HB      0.09000000000000    2.35197261589050    0.15284939548868
ATOM   4257  CG1    -0.27000000000000    3.67050271873820    0.55581598359519
ATOM   4258  HG11    0.09000000000000    2.35197261589050    0.15284939548868
ATOM   4259  HG12    0.09000000000000    2.35197261589050    0.15284939548868
ATOM   4260  HG13    0.09000000000000    2.35197261589050    0.15284939548868
ATOM   4261  CG2    -0.27000000000000    3.67050271873820    0.55581598359519
ATOM   4262  HG21    0.09000000000000    2.35197261589050    0.15284939548868
ATOM   4263  HG22    0.09000000000000    2.35197261589050    0.15284939548868
ATOM   4264  HG23    0.09000000000000    2.35197261589050    0.15284939548868
ATOM   4265  C       0.51000000000000    3.56359487256136    0.76424697744339
ATOM   4266  O      -0.51000000000000    3.02905564167715    0.83372397539279
ATOM   4267  N      -0.47000000000000    3.29632525711926    1.38953995898798
ATOM   4268  HN      0.31000000000000    0.40001352444501    0.31959419056724
ATOM   4269  CA      0.07000000000000    4.05358916753854    0.13895399589880
ATOM   4270  HA      0.09000000000000    2.35197261589050    0.15284939548868
ATOM   4271  CB     -0.18000000000000    3.87540942391048    0.38212348872169
ATOM   4272  HB1     0.09000000000000    2.35197261589050    0.15284939548868
ATOM   4273  HB2     0.09000000000000    2.35197261589050    0.15284939548868
ATOM   4274  CG     -0.14000000000000    3.87540942391048    0.38212348872169
ATOM   4275  HG1     0.09000000000000    2.35197261589050    0.15284939548868
ATOM   4276  HG2     0.09000000000000    2.35197261589050    0.15284939548868
ATOM   4277  SD     -0.09000000000000    3.56359487256136    3.12646490772296
ATOM   4278  CE     -0.22000000000000    3.67050271873820    0.55581598359519
ATOM   4279  HE1     0.09000000000000    2.35197261589050    0.15284939548868
ATOM   4280  HE2     0.09000000000000    2.35197261589050    0.15284939548868
ATOM   4281  HE3     0.09000000000000    2.35197261589050    0.15284939548868
ATOM   4282  C       0.51000000000000    3.56359487256136    0.76424697744339
ATOM   4283  O      -0.51000000000000    3.02905564167715    0.83372397539279
ATOM   4284  N      -0.47000000000000    3.29632525711926    1.38953995898798
ATOM   4285  HN      0.31000000000000    0.40001352444501    0.31959419056724
ATOM   4286  CA      0.07000000000000    4.05358916753854    0.13895399589880
ATOM   4287  HA      0.09000000000000    2.35197261589050    0.15284939548868
ATOM   4288  CB     -0.09000000000000    4.05358916753854    0.13895399589880
ATOM   4289  HB      0.09000000000000    2.35197261589050    0.15284939548868
ATOM   4290  CG1    -0.27000000000000    3.67050271873820    0.55581598359519
ATOM   4291  HG11    0.09000000000000    2.35197261589050    0.15284939548868
ATOM   4292  HG12    0.09000000000000    2.35197261589050    0.15284939548868
ATOM   4293  HG13    0.09000000000000    2.35197261589050    0.15284939548868
ATOM   4294  CG2    -0.27000000000000    3.67050271873820    0.55581598359519
ATOM   4295  HG21    0.09000000000000    2.35197261589050    0.15284939548868
ATOM   4296  HG22    0.09000000000000    2.35197261589050    0.15284939548868
ATOM   4297  HG23    0.09000000000000    2.35197261589050    0.15284939548868
ATOM   4298  C       0.51000000000000    3.56359487256136    0.76424697744339
ATOM   4299  O      -0.51000000000000    3.02905564167715    0.83372397539279
ATOM   4300  N      -0.47000000000000    3.29632525711926    1.38953995898798
ATOM   4301  HN      0.31000000000000    0.40001352444501    0.31959419056724
ATOM   4302  CA      0.07000000000000    4.05358916753854    0.13895399589880
ATOM   4303  HA      0.09000000000000    2.35197261589050    0.15284939548868
ATOM   4304  CB     -0.27000000000000    3.67050271873820    0.55581598359519
ATOM   4305  HB1     0.09000000000000    2.35197261589050    0.15284939548868
ATOM   4306  HB2     0.09000000000000    2.35197261589050    0.15284939548868
ATOM   4307  HB3     0.09000000000000    2.35197261589050    0.15284939548868
ATOM   4308  C       0.51000000000000    3.56359487256136    0.76424697744339
ATOM   4309  O      -0.51000000000000    3.02905564167715    0.83372397539279
ATOM   4310  N      -0.47000000000000    3.29632525711926    1.38953995898798
ATOM   4311  HN      0.31000000000000    0.40001352444501    0.31959419056724
ATOM   4312  CA     -0.02000000000000    3.87540942391048    0.38212348872169
ATOM   4313  HA1     0.09000000000000    2.35197261589050    0.15284939548868
ATOM   4314  HA2     0.09000000000000    2.35197261589050    0.15284939548868
ATOM   4315  C       0.51000000000000    3.56359487256136    0.76424697744339
ATOM   4316  O      -0.51000000000000    3.02905564167715    0.83372397539279
ATOM   4317  N      -0.47000000000000    3.29632525711926    1.38953995898798
ATOM   4318  HN      0.31000000000000    0.40001352444501    0.31959419056724
ATOM   4319  CA      0.07000000000000    4.05358916753854    0.13895399589880
ATOM   4320  HA      0.09000000000000    2.35197261589050    0.15284939548868
ATOM   4321  CB     -0.09000000000000    4.05358916753854    0.13895399589880
ATOM   4322  HB      0.09000000000000    2.35197261589050    0.15284939548868
ATOM   4323  CG2    -0.27000000000000    3.67050271873820    0.55581598359519
ATOM   4324  HG21    0.09000000000000    2.35197261589050    0.15284939548868
ATOM   4325  HG22    0.09000000000000    2.35197261589050    0.15284939548868
ATOM   4326  HG23    0.09000000000000    2.35197261589050    0.15284939548868
ATOM   4327  CG1    -0.18000000000000    3.87540942391048    0.38212348872169
ATOM   4328  HG11    0.09000000000000    2.35197261589050    0.15284939548868
ATOM   4329  HG12    0.09000000000000    2.35197261589050    0.15284939548868
ATOM   4330  CD     -0.27000000000000    3.67050271873820    0.55581598359519
ATOM   4331  HD1     0.09000000000000    2.35197261589050    0.15284939548868
ATOM   4332  HD2     0.09000000000000    2.35197261589050    0.15284939548868
ATOM   4333  HD3     0.09000000000000    2.35197261589050    0.15284939548868
ATOM   4334  C       0.51000000000000    3.56359487256136    0.76424697744339
ATOM   4335  O      -0.51000000000000    3.02905564167715    0.83372397539279
ATOM   4336  N      -0.47000000000000    3.29632525711926    1.38953995898798
ATOM   4337  HN      0.31000000000000    0.40001352444501    0.31959419056724
ATOM   4338  CA      0.07000000000000    4.05358916753854    0.13895399589880
ATOM   4339  HA      0.09000000000000    2.35197261589050    0.15284939548868
ATOM   4340  CB      0.14000000000000    4.05358916753854    0.13895399589880
ATOM   4341  HB      0.09000000000000    2.35197261589050    0.15284939548868
ATOM   4342  OG1    -0.66000000000000    3.15378146221680    1.05674513881036
ATOM   4343  HG1     0.43000000000000    0.40001352444501    0.31959419056724
ATOM   4344  CG2    -0.27000000000000    3.67050271873820    0.55581598359519
ATOM   4345  HG21    0.09000000000000    2.35197261589050    0.15284939548868
ATOM   4346  HG22    0.09000000000000    2.35197261589050    0.15284939548868
ATOM   4347  HG23    0.09000000000000    2.35197261589050    0.15284939548868
ATOM   4348  C       0.51000000000000    3.56359487256136    0.76424697744339
ATOM   4349  O      -0.51000000000000    3.02905564167715    0.83372397539279
ATOM   4350  N      -0.47000000000000    3.29632525711926    1.38953995898798
ATOM   4351  HN      0.31000000000000    0.40001352444501    0.31959419056724
ATOM   4352  CA      0.07000000000000    4.05358916753854    0.13895399589880
ATOM   4353  HA      0.09000000000000    2.35197261589050    0.15284939548868
ATOM   4354  CB      0.05000000000000    3.87540942391048    0.38212348872169
ATOM   4355  HB1     0.09000000000000    2.35197261589050    0.15284939548868
ATOM   4356  HB2     0.09000000000000    2.35197261589050    0.15284939548868
ATOM   4357  OG     -0.66000000000000    3.15378146221680    1.05674513881036
ATOM   4358  HG1     0.43000000000000    0.40001352444501    0.31959419056724
ATOM   4359  C       0.51000000000000    3.56359487256136    0.76424697744339
ATOM   4360  O      -0.51000000000000    3.02905564167715    0.83372397539279
ATOM   4361  N      -0.47000000000000    3.29632525711926    1.38953995898798
ATOM   4362  HN      0.31000000000000    0.40001352444501    0.31959419056724
ATOM   4363  CA      0.07000000000000    4.05358916753854    0.13895399589880
ATOM   4364  HA      0.09000000000000    2.35197261589050    0.15284939548868
ATOM   4365  CB     -0.18000000000000    3.87540942391048    0.38212348872169
ATOM   4366  HB1     0.09000000000000    2.35197261589050    0.15284939548868
ATOM   4367  HB2     0.09000000000000    2.35197261589050    0.15284939548868
ATOM   4368  CG      0.00000000000000    3.55005321204562    0.48633898564579
ATOM   4369  CD1    -0.11500000000000    3.55005321204562    0.48633898564579
ATOM   4370  HD1     0.11500000000000    2.42003727795642    0.20843099384820
ATOM   4371  CE1    -0.11500000000000    3.55005321204562    0.48633898564579
ATOM   4372  HE1     0.11500000000000    2.42003727795642    0.20843099384820
ATOM   4373  CZ     -0.11500000000000    3.55005321204562    0.48633898564579
ATOM   4374  HZ      0.11500000000000    2.42003727795642    0.20843099384820
ATOM   4375  CD2    -0.11500000000000    3.55005321204562    0.48633898564579
ATOM   4376  HD2     0.11500000000000    2.42003727795642    0.20843099384820
ATOM   4377  CE2    -0.11500000000000    3.55005321204562    0.48633898564579
ATOM   4378  HE2     0.11500000000000    2.42003727795642    0.20843099384820
ATOM   4379  C       0.51000000000000    3.56359487256136    0.76424697744339
ATOM   4380  O      -0.51000000000000    3.02905564167715    0.83372397539279
ATOM   4381  N      -0.47000000000000    3.29632525711926    1.38953995898798
ATOM   4382  HN      0.31000000000000    0.40001352444501    0.31959419056724
ATOM   4383  CA     -0.02000000000000    3.87540942391048    0.38212348872169
ATOM   4384  HA1     0.09000000000000    2.35197261589050    0.15284939548868
ATOM   4385  HA2     0.09000000000000    2.35197261589050    0.15284939548868
ATOM   4386  C       0.51000000000000    3.56359487256136    0.76424697744339
ATOM   4387  O      -0.51000000000000    3.02905564167715    0.83372397539279
ATOM   4388  N      -0.47000000000000    3.29632525711926    1.38953995898798
ATOM   4389  HN      0.31000000000000    0.40001352444501    0.31959419056724
ATOM   4390  CA      0.07000000000000    4.05358916753854    0.13895399589880
ATOM   4391  HA      0.09000000000000    2.35197261589050    0.15284939548868
ATOM   4392  CB     -0.18000000000000    3.87540942391048    0.38212348872169
ATOM   4393  HB1     0.09000000000000    2.35197261589050    0.15284939548868
ATOM   4394  HB2     0.09000000000000    2.35197261589050    0.15284939548868
ATOM   4395  CG     -0.09000000000000    4.05358916753854    0.13895399589880
ATOM   4396  HG      0.09000000000000    2.35197261589050    0.15284939548868
ATOM   4397  CD1    -0.27000000000000    3.67050271873820    0.55581598359519
ATOM   4398  HD11    0.09000000000000    2.35197261589050    0.15284939548868
ATOM   4399  HD12    0.09000000000000    2.35197261589050    0.15284939548868
ATOM   4400  HD13    0.09000000000000    2.35197261589050    0.15284939548868
ATOM   4401  CD2    -0.27000000000000    3.67050271873820    0.55581598359519
ATOM   4402  HD21    0.09000000000000    2.35197261589050    0.15284939548868
ATOM   4403  HD22    0.09000000000000    2.35197261589050    0.15284939548868
ATOM   4404  HD23    0.09000000000000    2.35197261589050    0.15284939548868
ATOM   4405  C       0.51000000000000    3.56359487256136    0.76424697744339
ATOM   4406  O      -0.51000000000000    3.02905564167715    0.83372397539279
ATOM   4407  N      -0.47000000000000    3.29632525711926    1.38953995898798
ATOM   4408  HN      0.31000000000000    0.40001352444501    0.31959419056724
ATOM   4409  CA      0.07000000000000    4.05358916753854    0.13895399589880
ATOM   4410  HA      0.09000000000000    2.35197261589050    0.15284939548868
ATOM   4411  CB     -0.09000000000000    4.05358916753854    0.13895399589880
ATOM   4412  HB      0.09000000000000    2.35197261589050    0.15284939548868
ATOM   4413  CG1    -0.27000000000000    3.67050271873820    0.55581598359519
ATOM   4414  HG11    0.09000000000000    2.35197261589050    0.15284939548868
ATOM   4415  HG12    0.09000000000000    2.35197261589050    0.15284939548868
ATOM   4416  HG13    0.09000000000000    2.35197261589050    0.15284939548868
ATOM   4417  CG2    -0.27000000000000    3.67050271873820    0.55581598359519
ATOM   4418  HG21    0.09000000000000    2.35197261589050    0.15284939548868
ATOM   4419  HG22    0.09000000000000    2.35197261589050    0.15284939548868
ATOM   4420  HG23    0.09000000000000    2.35197261589050    0.15284939548868
ATOM   4421  C       0.51000000000000    3.56359487256136    0.76424697744339
ATOM   4422  O      -0.51000000000000    3.02905564167715    0.83372397539279
ATOM   4423  N      -0.47000000000000    3.29632525711926    1.38953995898798
ATOM   4424  HN      0.31000000000000    0.40001352444501    0.31959419056724
ATOM   4425  CA      0.07000000000000    4.05358916753854    0.13895399589880
ATOM   4426  HA      0.09000000000000    2.35197261589050    0.15284939548868
ATOM   4427  CB      0.14000000000000    4.05358916753854    0.13895399589880
ATOM   4428  HB      0.09000000000000    2.35197261589050    0.15284939548868
ATOM   4429  OG1    -0.66000000000000    3.15378146221680    1.05674513881036
ATOM   4430  HG1     0.43000000000000    0.40001352444501    0.31959419056724
ATOM   4431  CG2    -0.27000000000000    3.67050271873820    0.55581598359519
ATOM   4432  HG21    0.09000000000000    2.35197261589050    0.15284939548868
ATOM   4433  HG22    0.09000000000000    2.35197261589050    0.15284939548868
ATOM   4434  HG23    0.09000000000000    2.35197261589050    0.15284939548868
ATOM   4435  C       0.51000000000000    3.56359487256136    0.76424697744339
ATOM   4436  O      -0.51000000000000    3.02905564167715    0.83372397539279
ATOM   4437  N      -0.47000000000000    3.29632525711926    1.38953995898798
ATOM   4438  HN      0.31000000000000    0.40001352444501    0.31959419056724
ATOM   4439  CA      0.07000000000000    4.05358916753854    0.13895399589880
ATOM   4440  HA      0.09000000000000    2.35197261589050    0.15284939548868
ATOM   4441  CB     -0.27000000000000    3.67050271873820    0.55581598359519
ATOM   4442  HB1     0.09000000000000    2.35197261589050    0.15284939548868
ATOM   4443  HB2     0.09000000000000    2.35197261589050    0.15284939548868
ATOM   4444  HB3     0.09000000000000    2.35197261589050    0.15284939548868
ATOM   4445  C       0.51000000000000    3.56359487256136    0.76424697744339
ATOM   4446  O      -0.51000000000000    3.02905564167715    0.83372397539279
ATOM   4447  N      -0.47000000000000    3.29632525711926    1.38953995898798
ATOM   4448  HN      0.31000000000000    0.40001352444501    0.31959419056724
ATOM   4449  CA      0.07000000000000    4.05358916753854    0.13895399589880
ATOM   4450  HA      0.09000000000000    2.35197261589050    0.15284939548868
ATOM   4451  CB     -0.27000000000000    3.67050271873820    0.55581598359519
ATOM   4452  HB1     0.09000000000000    2.35197261589050    0.15284939548868
ATOM   4453  HB2     0.09000000000000    2.35197261589050    0.15284939548868
ATOM   4454  HB3     0.09000000000000    2.35197261589050    0.15284939548868
ATOM   4455  C       0.51000000000000    3.56359487256136    0.76424697744339
ATOM   4456  O      -0.51000000000000    3.02905564167715    0.83372397539279
ATOM   4457  N      -0.47000000000000    3.29632525711926    1.38953995898798
ATOM   4458  HN      0.31000000000000    0.40001352444501    0.31959419056724
ATOM   4459  CA      0.07000000000000    4.05358916753854    0.13895399589880
ATOM   4460  HA      0.09000000000000    2.35197261589050    0.15284939548868
ATOM   4461  CB     -0.18000000000000    3.87540942391048    0.38212348872169
ATOM   4462  HB1     0.09000000000000    2.35197261589050    0.15284939548868
ATOM   4463  HB2     0.09000000000000    2.35197261589050    0.15284939548868
ATOM   4464  CG     -0.09000000000000    4.05358916753854    0.13895399589880
ATOM   4465  HG      0.09000000000000    2.35197261589050    0.15284939548868
ATOM   4466  CD1    -0.27000000000000    3.67050271873820    0.55581598359519
ATOM   4467  HD11    0.09000000000000    2.35197261589050    0.15284939548868
ATOM   4468  HD12    0.09000000000000    2.35197261589050    0.15284939548868
ATOM   4469  HD13    0.09000000000000    2.35197261589050    0.15284939548868
ATOM   4470  CD2    -0.27000000000000    3.67050271873820    0.55581598359519
ATOM   4471  HD21    0.09000000000000    2.35197261589050    0.15284939548868
ATOM   4472  HD22    0.09000000000000    2.35197261589050    0.15284939548868
ATOM   4473  HD23    0.09000000000000    2.35197261589050    0.15284939548868
ATOM   4474  C       0.51000000000000    3.56359487256136    0.76424697744339
ATOM   4475  O      -0.51000000000000    3.02905564167715    0.83372397539279
ATOM   4476  N      -0.47000000000000    3.29632525711926    1.38953995898798
ATOM   4477  HN      0.31000000000000    0.40001352444501    0.31959419056724
ATOM   4478  CA      0.07000000000000    4.05358916753854    0.13895399589880
ATOM   4479  HA      0.09000000000000    2.35197261589050    0.15284939548868
ATOM   4480  CB     -0.27000000000000    3.67050271873820    0.55581598359519
ATOM   4481  HB1     0.09000000000000    2.35197261589050    0.15284939548868
ATOM   4482  HB2     0.09000000000000    2.35197261589050    0.15284939548868
ATOM   4483  HB3     0.09000000000000    2.35197261589050    0.15284939548868
ATOM   4484  C       0.51000000000000    3.56359487256136    0.76424697744339
ATOM   4485  O      -0.51000000000000    3.02905564167715    0.83372397539279
ATOM   4486  N      -0.47000000000000    3.29632525711926    1.38953995898798
ATOM   4487  HN      0.31000000000000    0.40001352444501    0.31959419056724
ATOM   4488  CA      0.07000000000000    4.05358916753854    0.13895399589880
ATOM   4489  HA      0.09000000000000    2.35197261589050    0.15284939548868
ATOM   4490  CB      0.14000000000000    4.05358916753854    0.13895399589880
ATOM   4491  HB      0.09000000000000    2.35197261589050    0.15284939548868
ATOM   4492  OG1    -0.66000000000000    3.15378146221680    1.05674513881036
ATOM   4493  HG1     0.43000000000000    0.40001352444501    0.31959419056724
ATOM   4494  CG2    -0.27000000000000    3.67050271873820    0.55581598359519
ATOM   4495  HG21    0.09000000000000    2.35197261589050    0.15284939548868
ATOM   4496  HG22    0.09000000000000    2.35197261589050    0.15284939548868
ATOM   4497  HG23    0.09000000000000    2.35197261589050    0.15284939548868
ATOM   4498  C       0.51000000000000    3.56359487256136    0.76424697744339
ATOM   4499  O      -0.51000000000000    3.02905564167715    0.83372397539279
ATOM   4500  N      -0.47000000000000    3.29632525711926    1.38953995898798
ATOM   4501  HN      0.31000000000000    0.40001352444501    0.31959419056724
ATOM   4502  CA      0.07000000000000    4.05358916753854    0.13895399589880
ATOM   4503  HA      0.09000000000000    2.35197261589050    0.15284939548868
ATOM   4504  CB     -0.18000000000000    3.87540942391048    0.38212348872169
ATOM   4505  HB1     0.09000000000000    2.35197261589050    0.15284939548868
ATOM   4506  HB2     0.09000000000000    2.35197261589050    0.15284939548868
ATOM   4507  CG     -0.03000000000000    3.55005321204562    0.48633898564579
ATOM   4508  CD1     0.03500000000000    3.55005321204562    0.48633898564579
ATOM   4509  HD1     0.11500000000000    2.42003727795642    0.20843099384820
ATOM   4510  NE1    -0.61000000000000    3.29632525711926    1.38953995898798
ATOM   4511  HE1     0.38000000000000    0.40001352444501    0.31959419056724
ATOM   4512  CE2     0.13000000000000    3.20723538530522    0.62529298154459
ATOM   4513  CD2    -0.02000000000000    3.20723538530522    0.62529298154459
ATOM   4514  CE3    -0.11500000000000    3.55005321204562    0.48633898564579
ATOM   4515  HE3     0.11500000000000    2.42003727795642    0.20843099384820
ATOM   4516  CZ3    -0.11500000000000    3.55005321204562    0.48633898564579
ATOM   4517  HZ3     0.11500000000000    2.42003727795642    0.20843099384820
ATOM   4518  CZ2    -0.11500000000000    3.55005321204562    0.48633898564579
ATOM   4519  HZ2     0.11500000000000    2.42003727795642    0.20843099384820
ATOM   4520  CH2    -0.11500000000000    3.55005321204562    0.48633898564579
ATOM   4521  HH2     0.11500000000000    2.42003727795642    0.20843099384820
ATOM   4522  C       0.51000000000000    3.56359487256136    0.76424697744339
ATOM   4523  O      -0.51000000000000    3.02905564167715    0.83372397539279
ATOM   4524  N      -0.47000000000000    3.29632525711926    1.38953995898798
ATOM   4525  HN      0.31000000000000    0.40001352444501    0.31959419056724
ATOM   4526  CA      0.07000000000000    4.05358916753854    0.13895399589880
ATOM   4527  HA      0.09000000000000    2.35197261589050    0.15284939548868
ATOM   4528  CB     -0.18000000000000    3.87540942391048    0.38212348872169
ATOM   4529  HB1     0.09000000000000    2.35197261589050    0.15284939548868
ATOM   4530  HB2     0.09000000000000    2.35197261589050    0.15284939548868
ATOM   4531  CG      0.00000000000000    3.55005321204562    0.48633898564579
ATOM   4532  CD1    -0.11500000000000    3.55005321204562    0.48633898564579
ATOM   4533  HD1     0.11500000000000    2.42003727795642    0.20843099384820
ATOM   4534  CE1    -0.11500000000000    3.55005321204562    0.48633898564579
ATOM   4535  HE1     0.11500000000000    2.42003727795642    0.20843099384820
ATOM   4536  CZ     -0.11500000000000    3.55005321204562    0.48633898564579
ATOM   4537  HZ      0.11500000000000    2.42003727795642    0.20843099384820
ATOM   4538  CD2    -0.11500000000000    3.55005321204562    0.48633898564579
ATOM   4539  HD2     0.11500000000000    2.42003727795642    0.20843099384820
ATOM   4540  CE2    -0.11500000000000    3.55005321204562    0.48633898564579
ATOM   4541  HE2     0.11500000000000    2.42003727795642    0.20843099384820
ATOM   4542  C       0.51000000000000    3.56359487256136    0.76424697744339
ATOM   4543  O      -0.51000000000000    3.02905564167715    0.83372397539279
ATOM   4544  N      -0.47000000000000    3.29632525711926    1.38953995898798
ATOM   4545  HN      0.31000000000000    0.40001352444501    0.31959419056724
ATOM   4546  CA      0.07000000000000    4.05358916753854    0.13895399589880
ATOM   4547  HA      0.09000000000000    2.35197261589050    0.15284939548868
ATOM   4548  CB     -0.09000000000000    4.05358916753854    0.13895399589880
ATOM   4549  HB      0.09000000000000    2.35197261589050    0.15284939548868
ATOM   4550  CG1    -0.27000000000000    3.67050271873820    0.55581598359519
ATOM   4551  HG11    0.09000000000000    2.35197261589050    0.15284939548868
ATOM   4552  HG12    0.09000000000000    2.35197261589050    0.15284939548868
ATOM   4553  HG13    0.09000000000000    2.35197261589050    0.15284939548868
ATOM   4554  CG2    -0.27000000000000    3.67050271873820    0.55581598359519
ATOM   4555  HG21    0.09000000000000    2.35197261589050    0.15284939548868
ATOM   4556  HG22    0.09000000000000    2.35197261589050    0.15284939548868
ATOM   4557  HG23    0.09000000000000    2.35197261589050    0.15284939548868
ATOM   4558  C       0.51000000000000    3.56359487256136    0.76424697744339
ATOM   4559  O      -0.51000000000000    3.02905564167715    0.83372397539279
ATOM   4560  N      -0.47000000000000    3.29632525711926    1.38953995898798
ATOM   4561  HN      0.31000000000000    0.40001352444501    0.31959419056724
ATOM   4562  CA     -0.02000000000000    3.87540942391048    0.38212348872169
ATOM   4563  HA1     0.09000000000000    2.35197261589050    0.15284939548868
ATOM   4564  HA2     0.09000000000000    2.35197261589050    0.15284939548868
ATOM   4565  C       0.51000000000000    3.56359487256136    0.76424697744339
ATOM   4566  O      -0.51000000000000    3.02905564167715    0.83372397539279
ATOM   4567  N      -0.47000000000000    3.29632525711926    1.38953995898798
ATOM   4568  HN      0.31000000000000    0.40001352444501    0.31959419056724
ATOM   4569  CA      0.07000000000000    4.05358916753854    0.13895399589880
ATOM   4570  HA      0.09000000000000    2.35197261589050    0.15284939548868
ATOM   4571  CB     -0.18000000000000    3.87540942391048    0.38212348872169
ATOM   4572  HB1     0.09000000000000    2.35197261589050    0.15284939548868
ATOM   4573  HB2     0.09000000000000    2.35197261589050    0.15284939548868
ATOM   4574  CG     -0.18000000000000    3.87540942391048    0.38212348872169
ATOM   4575  HG1     0.09000000000000    2.35197261589050    0.15284939548868
ATOM   4576  HG2     0.09000000000000    2.35197261589050    0.15284939548868
ATOM   4577  CD      0.20000000000000    3.87540942391048    0.38212348872169
ATOM   4578  HD1     0.09000000000000    2.35197261589050    0.15284939548868
ATOM   4579  HD2     0.09000000000000    2.35197261589050    0.15284939548868
ATOM   4580  NE     -0.70000000000000    3.29632525711926    1.38953995898798
ATOM   4581  HE      0.44000000000000    0.40001352444501    0.31959419056724
ATOM   4582  CZ      0.64000000000000    3.56359487256136    0.76424697744339
ATOM   4583  NH1    -0.80000000000000    3.29632525711926    1.38953995898798
ATOM   4584  HH11    0.46000000000000    0.40001352444501    0.31959419056724
ATOM   4585  HH12    0.46000000000000    0.40001352444501    0.31959419056724
ATOM   4586  NH2    -0.80000000000000    3.29632525711926    1.38953995898798
ATOM   4587  HH21    0.46000000000000    0.40001352444501    0.31959419056724
ATOM   4588  HH22    0.46000000000000    0.40001352444501    0.31959419056724
ATOM   4589  C       0.51000000000000    3.56359487256136    0.76424697744339
ATOM   4590  O      -0.51000000000000    3.02905564167715    0.83372397539279
ATOM   4591  N      -0.47000000000000    3.29632525711926    1.38953995898798
ATOM   4592  HN      0.31000000000000    0.40001352444501    0.31959419056724
ATOM   4593  CA      0.07000000000000    4.05358916753854    0.13895399589880
ATOM   4594  HA      0.09000000000000    2.35197261589050    0.15284939548868
ATOM   4595  CB     -0.18000000000000    3.87540942391048    0.38212348872169
ATOM   4596  HB1     0.09000000000000    2.35197261589050    0.15284939548868
ATOM   4597  HB2     0.09000000000000    2.35197261589050    0.15284939548868
ATOM   4598  CG     -0.28000000000000    3.87540942391048    0.38212348872169
ATOM   4599  HG1     0.09000000000000    2.35197261589050    0.15284939548868
ATOM   4600  HG2     0.09000000000000    2.35197261589050    0.15284939548868
ATOM   4601  CD      0.62000000000000    3.56359487256136    0.48633898564579
ATOM   4602  OE1    -0.76000000000000    3.02905564167715    0.83372397539279
ATOM   4603  OE2    -0.76000000000000    3.02905564167715    0.83372397539279
ATOM   4604  C       0.51000000000000    3.56359487256136    0.76424697744339
ATOM   4605  O      -0.51000000000000    3.02905564167715    0.83372397539279
ATOM   4606  N      -0.47000000000000    3.29632525711926    1.38953995898798
ATOM   4607  HN      0.31000000000000    0.40001352444501    0.31959419056724
ATOM   4608  CA      0.07000000000000    4.05358916753854    0.13895399589880
ATOM   4609  HA      0.09000000000000    2.35197261589050    0.15284939548868
ATOM   4610  CB     -0.18000000000000    3.87540942391048    0.38212348872169
ATOM   4611  HB1     0.09000000000000    2.35197261589050    0.15284939548868
ATOM   4612  HB2     0.09000000000000    2.35197261589050    0.15284939548868
ATOM   4613  CG     -0.18000000000000    3.87540942391048    0.38212348872169
ATOM   4614  HG1     0.09000000000000    2.35197261589050    0.15284939548868
ATOM   4615  HG2     0.09000000000000    2.35197261589050    0.15284939548868
ATOM   4616  CD      0.55000000000000    3.56359487256136    0.48633898564579
ATOM   4617  OE1    -0.55000000000000    3.02905564167715    0.83372397539279
ATOM   4618  NE2    -0.62000000000000    3.29632525711926    1.38953995898798
ATOM   4619  HE21    0.32000000000000    0.40001352444501    0.31959419056724
ATOM   4620  HE22    0.30000000000000    0.40001352444501    0.31959419056724
ATOM   4621  C       0.51000000000000    3.56359487256136    0.76424697744339
ATOM   4622  O      -0.51000000000000    3.02905564167715    0.83372397539279
ATOM   4623  N      -0.47000000000000    3.29632525711926    1.38953995898798
ATOM   4624  HN      0.31000000000000    0.40001352444501    0.31959419056724
ATOM   4625  CA      0.07000000000000    4.05358916753854    0.13895399589880
ATOM   4626  HA      0.09000000000000    2.35197261589050    0.15284939548868
ATOM   4627  CB     -0.18000000000000    3.87540942391048    0.38212348872169
ATOM   4628  HB1     0.09000000000000    2.35197261589050    0.15284939548868
ATOM   4629  HB2     0.09000000000000    2.35197261589050    0.15284939548868
ATOM   4630  CG     -0.28000000000000    3.87540942391048    0.38212348872169
ATOM   4631  HG1     0.09000000000000    2.35197261589050    0.15284939548868
ATOM   4632  HG2     0.09000000000000    2.35197261589050    0.15284939548868
ATOM   4633  CD      0.62000000000000    3.56359487256136    0.48633898564579
ATOM   4634  OE1    -0.76000000000000    3.02905564167715    0.83372397539279
ATOM   4635  OE2    -0.76000000000000    3.02905564167715    0.83372397539279
ATOM   4636  C       0.51000000000000    3.56359487256136    0.76424697744339
ATOM   4637  O      -0.51000000000000    3.02905564167715    0.83372397539279
ATOM   4638  N      -0.47000000000000    3.29632525711926    1.38953995898798
ATOM   4639  HN      0.31000000000000    0.40001352444501    0.31959419056724
ATOM   4640  CA      0.07000000000000    4.05358916753854    0.13895399589880
ATOM   4641  HA      0.09000000000000    2.35197261589050    0.15284939548868
ATOM   4642  CB     -0.18000000000000    3.87540942391048    0.38212348872169
ATOM   4643  HB1     0.09000000000000    2.35197261589050    0.15284939548868
ATOM   4644  HB2     0.09000000000000    2.35197261589050    0.15284939548868
ATOM   4645  CG     -0.18000000000000    3.87540942391048    0.38212348872169
ATOM   4646  HG1     0.09000000000000    2.35197261589050    0.15284939548868
ATOM   4647  HG2     0.09000000000000    2.35197261589050    0.15284939548868
ATOM   4648  CD      0.20000000000000    3.87540942391048    0.38212348872169
ATOM   4649  HD1     0.09000000000000    2.35197261589050    0.15284939548868
ATOM   4650  HD2     0.09000000000000    2.35197261589050    0.15284939548868
ATOM   4651  NE     -0.70000000000000    3.29632525711926    1.38953995898798
ATOM   4652  HE      0.44000000000000    0.40001352444501    0.31959419056724
ATOM   4653  CZ      0.64000000000000    3.56359487256136    0.76424697744339
ATOM   4654  NH1    -0.80000000000000    3.29632525711926    1.38953995898798
ATOM   4655  HH11    0.46000000000000    0.40001352444501    0.31959419056724
ATOM   4656  HH12    0.46000000000000    0.40001352444501    0.31959419056724
ATOM   4657  NH2    -0.80000000000000    3.29632525711926    1.38953995898798
ATOM   4658  HH21    0.46000000000000    0.40001352444501    0.31959419056724
ATOM   4659  HH22    0.46000000000000    0.40001352444501    0.31959419056724
ATOM   4660  C       0.51000000000000    3.56359487256136    0.76424697744339
ATOM   4661  O      -0.51000000000000    3.02905564167715    0.83372397539279
ATOM   4662  N      -0.47000000000000    3.29632525711926    1.38953995898798
ATOM   4663  HN      0.31000000000000    0.40001352444501    0.31959419056724
ATOM   4664  CA      0.07000000000000    4.05358916753854    0.13895399589880
ATOM   4665  HA      0.09000000000000    2.35197261589050    0.15284939548868
ATOM   4666  CB     -0.18000000000000    3.87540942391048    0.38212348872169
ATOM   4667  HB1     0.09000000000000    2.35197261589050    0.15284939548868
ATOM   4668  HB2     0.09000000000000    2.35197261589050    0.15284939548868
ATOM   4669  CG     -0.18000000000000    3.87540942391048    0.38212348872169
ATOM   4670  HG1     0.09000000000000    2.35197261589050    0.15284939548868
ATOM   4671  HG2     0.09000000000000    2.35197261589050    0.15284939548868
ATOM   4672  CD      0.20000000000000    3.87540942391048    0.38212348872169
ATOM   4673  HD1     0.09000000000000    2.35197261589050    0.15284939548868
ATOM   4674  HD2     0.09000000000000    2.35197261589050    0.15284939548868
ATOM   4675  NE     -0.70000000000000    3.29632525711926    1.38953995898798
ATOM   4676  HE      0.44000000000000    0.40001352444501    0.31959419056724
ATOM   4677  CZ      0.64000000000000    3.56359487256136    0.76424697744339
ATOM   4678  NH1    -0.80000000000000    3.29632525711926    1.38953995898798
ATOM   4679  HH11    0.46000000000000    0.40001352444501    0.31959419056724
ATOM   4680  HH12    0.46000000000000    0.40001352444501    0.31959419056724
ATOM   4681  NH2    -0.80000000000000    3.29632525711926    1.38953995898798
ATOM   4682  HH21    0.46000000000000    0.40001352444501    0.31959419056724
ATOM   4683  HH22    0.46000000000000    0.40001352444501    0.31959419056724
ATOM   4684  C       0.51000000000000    3.56359487256136    0.76424697744339
ATOM   4685  O      -0.51000000000000    3.02905564167715    0.83372397539279
ATOM   4686  N      -0.47000000000000    3.29632525711926    1.38953995898798
ATOM   4687  HN      0.31000000000000    0.40001352444501    0.31959419056724
ATOM   4688  CA     -0.02000000000000    3.87540942391048    0.38212348872169
ATOM   4689  HA1     0.09000000000000    2.35197261589050    0.15284939548868
ATOM   4690  HA2     0.09000000000000    2.35197261589050    0.15284939548868
ATOM   4691  C       0.51000000000000    3.56359487256136    0.76424697744339
ATOM   4692  O      -0.51000000000000    3.02905564167715    0.83372397539279
ATOM   4693  C       0.34000000000000    3.56359487256136    0.48633898564579
ATOM   4694  OT1    -0.67000000000000    3.02905564167715    0.83372397539279
ATOM   4695  OT2    -0.67000000000000    3.02905564167715    0.83372397539279
ATOM   4696  N      -0.47000000000000    3.29632525711926    1.38953995898798
ATOM   4697  HN      0.31000000000000    0.40001352444501    0.31959419056724
ATOM   4698  CA      0.07000000000000    4.05358916753854    0.13895399589880
ATOM   4699  HA      0.09000000000000    2.35197261589050    0.15284939548868
ATOM   4700  CB     -0.09000000000000    3.87540942391048    0.38212348872169
ATOM   4701  HB1     0.09000000000000    2.35197261589050    0.15284939548868
ATOM   4702  HB2     0.09000000000000    2.35197261589050    0.15284939548868
ATOM   4703  ND1    -0.36000000000000    3.29632525711926    1.38953995898798
ATOM   4704  HD1     0.32000000000000    0.40001352444501    0.31959419056724
ATOM   4705  CG     -0.05000000000000    3.20723538530522    0.34738498974700
ATOM   4706  CE1     0.25000000000000    3.20723538530522    0.34738498974700
ATOM   4707  HE1     0.13000000000000    1.60361769265261    0.31959419056724
ATOM   4708  NE2    -0.70000000000000    3.29632525711926    1.38953995898798
ATOM   4709  CD2     0.22000000000000    3.20723538530522    0.34738498974700
ATOM   4710  HD2     0.10000000000000    2.61567863646004    0.05419205840053
ATOM   4711  N      -0.30000000000000    3.29632525711926    1.38953995898798
ATOM   4712  HT1     0.33000000000000    0.40001352444501    0.31959419056724
ATOM   4713  HT2     0.33000000000000    0.40001352444501    0.31959419056724
ATOM   4714  HT3     0.33000000000000    0.40001352444501    0.31959419056724
ATOM   4715  CA      0.21000000000000    4.05358916753854    0.13895399589880
ATOM   4716  HA      0.10000000000000    2.35197261589050    0.15284939548868
ATOM   4717  CB      0.05000000000000    3.87540942391048    0.38212348872169
ATOM   4718  HB1     0.09000000000000    2.35197261589050    0.15284939548868
ATOM   4719  HB2     0.09000000000000    2.35197261589050    0.15284939548868
ATOM   4720  OG     -0.66000000000000    3.15378146221680    1.05674513881036
ATOM   4721  HG1     0.43000000000000    0.40001352444501    0.31959419056724
ATOM   4722  C       0.51000000000000    3.56359487256136    0.76424697744339
ATOM   4723  O      -0.51000000000000    3.02905564167715    0.83372397539279
ATOM   4724  N      -0.47000000000000    3.29632525711926    1.38953995898798
ATOM   4725  HN      0.31000000000000    0.40001352444501    0.31959419056724
ATOM   4726  CA      0.07000000000000    4.05358916753854    0.13895399589880
ATOM   4727  HA      0.09000000000000    2.35197261589050    0.15284939548868
ATOM   4728  CB     -0.27000000000000    3.67050271873820    0.55581598359519
ATOM   4729  HB1     0.09000000000000    2.35197261589050    0.15284939548868
ATOM   4730  HB2     0.09000000000000    2.35197261589050    0.15284939548868
ATOM   4731  HB3     0.09000000000000    2.35197261589050    0.15284939548868
ATOM   4732  C       0.51000000000000    3.56359487256136    0.76424697744339
ATOM   4733  O      -0.51000000000000    3.02905564167715    0.83372397539279
ATOM   4734  N      -0.47000000000000    3.29632525711926    1.38953995898798
ATOM   4735  HN      0.31000000000000    0.40001352444501    0.31959419056724
ATOM   4736  CA      0.07000000000000    4.05358916753854    0.13895399589880
ATOM   4737  HA      0.09000000000000    2.35197261589050    0.15284939548868
ATOM   4738  CB     -0.18000000000000    3.87540942391048    0.38212348872169
ATOM   4739  HB1     0.09000000000000    2.35197261589050    0.15284939548868
ATOM   4740  HB2     0.09000000000000    2.35197261589050    0.15284939548868
ATOM   4741  CG     -0.09000000000000    4.05358916753854    0.13895399589880
ATOM   4742  HG      0.09000000000000    2.35197261589050    0.15284939548868
ATOM   4743  CD1    -0.27000000000000    3.67050271873820    0.55581598359519
ATOM   4744  HD11    0.09000000000000    2.35197261589050    0.15284939548868
ATOM   4745  HD12    0.09000000000000    2.35197261589050    0.15284939548868
ATOM   4746  HD13    0.09000000000000    2.35197261589050    0.15284939548868
ATOM   4747  CD2    -0.27000000000000    3.67050271873820    0.55581598359519
ATOM   4748  HD21    0.09000000000000    2.35197261589050    0.15284939548868
ATOM   4749  HD22    0.09000000000000    2.35197261589050    0.15284939548868
ATOM   4750  HD23    0.09000000000000    2.35197261589050    0.15284939548868
ATOM   4751  C       0.51000000000000    3.56359487256136    0.76424697744339
ATOM   4752  O      -0.51000000000000    3.02905564167715    0.83372397539279
ATOM   4753  N      -0.47000000000000    3.29632525711926    1.38953995898798
ATOM   4754  HN      0.31000000000000    0.40001352444501    0.31959419056724
ATOM   4755  CA      0.07000000000000    4.05358916753854    0.13895399589880
ATOM   4756  HA      0.09000000000000    2.35197261589050    0.15284939548868
ATOM   4757  CB     -0.09000000000000    3.87540942391048    0.38212348872169
ATOM   4758  HB1     0.09000000000000    2.35197261589050    0.15284939548868
ATOM   4759  HB2     0.09000000000000    2.35197261589050    0.15284939548868
ATOM   4760  ND1    -0.36000000000000    3.29632525711926    1.38953995898798
ATOM   4761  HD1     0.32000000000000    0.40001352444501    0.31959419056724
ATOM   4762  CG     -0.05000000000000    3.20723538530522    0.34738498974700
ATOM   4763  CE1     0.25000000000000    3.20723538530522    0.34738498974700
ATOM   4764  HE1     0.13000000000000    1.60361769265261    0.31959419056724
ATOM   4765  NE2    -0.70000000000000    3.29632525711926    1.38953995898798
ATOM   4766  CD2     0.22000000000000    3.20723538530522    0.34738498974700
ATOM   4767  HD2     0.10000000000000    2.61567863646004    0.05419205840053
ATOM   4768  C       0.51000000000000    3.56359487256136    0.76424697744339
ATOM   4769  O      -0.51000000000000    3.02905564167715    0.83372397539279
ATOM   4770  N      -0.47000000000000    3.29632525711926    1.38953995898798
ATOM   4771  HN      0.31000000000000    0.40001352444501    0.31959419056724
ATOM   4772  CA      0.07000000000000    4.05358916753854    0.13895399589880
ATOM   4773  HA      0.09000000000000    2.35197261589050    0.15284939548868
ATOM   4774  CB     -0.18000000000000    3.87540942391048    0.38212348872169
ATOM   4775  HB1     0.09000000000000    2.35197261589050    0.15284939548868
ATOM   4776  HB2     0.09000000000000    2.35197261589050    0.15284939548868
ATOM   4777  CG     -0.03000000000000    3.55005321204562    0.48633898564579
ATOM   4778  CD1     0.03500000000000    3.55005321204562    0.48633898564579
ATOM   4779  HD1     0.11500000000000    2.42003727795642    0.20843099384820
ATOM   4780  NE1    -0.61000000000000    3.29632525711926    1.38953995898798
ATOM   4781  HE1     0.38000000000000    0.40001352444501    0.31959419056724
ATOM   4782  CE2     0.13000000000000    3.20723538530522    0.62529298154459
ATOM   4783  CD2    -0.02000000000000    3.20723538530522    0.62529298154459
ATOM   4784  CE3    -0.11500000000000    3.55005321204562    0.48633898564579
ATOM   4785  HE3     0.11500000000000    2.42003727795642    0.20843099384820
ATOM   4786  CZ3    -0.11500000000000    3.55005321204562    0.48633898564579
ATOM   4787  HZ3     0.11500000000000    2.42003727795642    0.20843099384820
ATOM   4788  CZ2    -0.11500000000000    3.55005321204562    0.48633898564579
ATOM   4789  HZ2     0.11500000000000    2.42003727795642    0.20843099384820
ATOM   4790  CH2    -0.11500000000000    3.55005321204562    0.48633898564579
ATOM   4791  HH2     0.11500000000000    2.42003727795642    0.20843099384820
ATOM   4792  C       0.51000000000000    3.56359487256136    0.76424697744339
ATOM   4793  O      -0.51000000000000    3.02905564167715    0.83372397539279
ATOM   4794  N      -0.47000000000000    3.29632525711926    1.38953995898798
ATOM   4795  HN      0.31000000000000    0.40001352444501    0.31959419056724
ATOM   4796  CA      0.07000000000000    4.05358916753854    0.13895399589880
ATOM   4797  HA      0.09000000000000    2.35197261589050    0.15284939548868
ATOM   4798  CB     -0.18000000000000    3.87540942391048    0.38212348872169
ATOM   4799  HB1     0.09000000000000    2.35197261589050    0.15284939548868
ATOM   4800  HB2     0.09000000000000    2.35197261589050    0.15284939548868
ATOM   4801  CG     -0.18000000000000    3.87540942391048    0.38212348872169
ATOM   4802  HG1     0.09000000000000    2.35197261589050    0.15284939548868
ATOM   4803  HG2     0.09000000000000    2.35197261589050    0.15284939548868
ATOM   4804  CD      0.20000000000000    3.87540942391048    0.38212348872169
ATOM   4805  HD1     0.09000000000000    2.35197261589050    0.15284939548868
ATOM   4806  HD2     0.09000000000000    2.35197261589050    0.15284939548868
ATOM   4807  NE     -0.70000000000000    3.29632525711926    1.38953995898798
ATOM   4808  HE      0.44000000000000    0.40001352444501    0.31959419056724
ATOM   4809  CZ      0.64000000000000    3.56359487256136    0.76424697744339
ATOM   4810  NH1    -0.80000000000000    3.29632525711926    1.38953995898798
ATOM   4811  HH11    0.46000000000000    0.40001352444501    0.31959419056724
ATOM   4812  HH12    0.46000000000000    0.40001352444501    0.31959419056724
ATOM   4813  NH2    -0.80000000000000    3.29632525711926    1.38953995898798
ATOM   4814  HH21    0.46000000000000    0.40001352444501    0.31959419056724
ATOM   4815  HH22    0.46000000000000    0.40001352444501    0.31959419056724
ATOM   4816  C       0.51000000000000    3.56359487256136    0.76424697744339
ATOM   4817  O      -0.51000000000000    3.02905564167715    0.83372397539279
ATOM   4818  N      -0.47000000000000    3.29632525711926    1.38953995898798
ATOM   4819  HN      0.31000000000000    0.40001352444501    0.31959419056724
ATOM   4820  CA      0.07000000000000    4.05358916753854    0.13895399589880
ATOM   4821  HA      0.09000000000000    2.35197261589050    0.15284939548868
ATOM   4822  CB     -0.27000000000000    3.67050271873820    0.55581598359519
ATOM   4823  HB1     0.09000000000000    2.35197261589050    0.15284939548868
ATOM   4824  HB2     0.09000000000000    2.35197261589050    0.15284939548868
ATOM   4825  HB3     0.09000000000000    2.35197261589050    0.15284939548868
ATOM   4826  C       0.51000000000000    3.56359487256136    0.76424697744339
ATOM   4827  O      -0.51000000000000    3.02905564167715    0.83372397539279
ATOM   4828  N      -0.47000000000000    3.29632525711926    1.38953995898798
ATOM   4829  HN      0.31000000000000    0.40001352444501    0.31959419056724
ATOM   4830  CA      0.07000000000000    4.05358916753854    0.13895399589880
ATOM   4831  HA      0.09000000000000    2.35197261589050    0.15284939548868
ATOM   4832  CB     -0.27000000000000    3.67050271873820    0.55581598359519
ATOM   4833  HB1     0.09000000000000    2.35197261589050    0.15284939548868
ATOM   4834  HB2     0.09000000000000    2.35197261589050    0.15284939548868
ATOM   4835  HB3     0.09000000000000    2.35197261589050    0.15284939548868
ATOM   4836  C       0.51000000000000    3.56359487256136    0.76424697744339
ATOM   4837  O      -0.51000000000000    3.02905564167715    0.83372397539279
ATOM   4838  N      -0.47000000000000    3.29632525711926    1.38953995898798
ATOM   4839  HN      0.31000000000000    0.40001352444501    0.31959419056724
ATOM   4840  CA     -0.02000000000000    3.87540942391048    0.38212348872169
ATOM   4841  HA1     0.09000000000000    2.35197261589050    0.15284939548868
ATOM   4842  HA2     0.09000000000000    2.35197261589050    0.15284939548868
ATOM   4843  C       0.51000000000000    3.56359487256136    0.76424697744339
ATOM   4844  O      -0.51000000000000    3.02905564167715    0.83372397539279
ATOM   4845  N      -0.47000000000000    3.29632525711926    1.38953995898798
ATOM   4846  HN      0.31000000000000    0.40001352444501    0.31959419056724
ATOM   4847  CA      0.07000000000000    4.05358916753854    0.13895399589880
ATOM   4848  HA      0.09000000000000    2.35197261589050    0.15284939548868
ATOM   4849  CB     -0.27000000000000    3.67050271873820    0.55581598359519
ATOM   4850  HB1     0.09000000000000    2.35197261589050    0.15284939548868
ATOM   4851  HB2     0.09000000000000    2.35197261589050    0.15284939548868
ATOM   4852  HB3     0.09000000000000    2.35197261589050    0.15284939548868
ATOM   4853  C       0.51000000000000    3.56359487256136    0.76424697744339
ATOM   4854  O      -0.51000000000000    3.02905564167715    0.83372397539279
ATOM   4855  N      -0.47000000000000    3.29632525711926    1.38953995898798
ATOM   4856  HN      0.31000000000000    0.40001352444501    0.31959419056724
ATOM   4857  CA      0.07000000000000    4.05358916753854    0.13895399589880
ATOM   4858  HA      0.09000000000000    2.35197261589050    0.15284939548868
ATOM   4859  CB     -0.27000000000000    3.67050271873820    0.55581598359519
ATOM   4860  HB1     0.09000000000000    2.35197261589050    0.15284939548868
ATOM   4861  HB2     0.09000000000000    2.35197261589050    0.15284939548868
ATOM   4862  HB3     0.09000000000000    2.35197261589050    0.15284939548868
ATOM   4863  C       0.51000000000000    3.56359487256136    0.76424697744339
ATOM   4864  O      -0.51000000000000    3.02905564167715    0.83372397539279
ATOM   4865  N      -0.47000000000000    3.29632525711926    1.38953995898798
ATOM   4866  HN      0.31000000000000    0.40001352444501    0.31959419056724
ATOM   4867  CA      0.07000000000000    4.05358916753854    0.13895399589880
ATOM   4868  HA      0.09000000000000    2.35197261589050    0.15284939548868
ATOM   4869  CB      0.14000000000000    4.05358916753854    0.13895399589880
ATOM   4870  HB      0.09000000000000    2.35197261589050    0.15284939548868
ATOM   4871  OG1    -0.66000000000000    3.15378146221680    1.05674513881036
ATOM   4872  HG1     0.43000000000000    0.40001352444501    0.31959419056724
ATOM   4873  CG2    -0.27000000000000    3.67050271873820    0.55581598359519
ATOM   4874  HG21    0.09000000000000    2.35197261589050    0.15284939548868
ATOM   4875  HG22    0.09000000000000    2.35197261589050    0.15284939548868
ATOM   4876  HG23    0.09000000000000    2.35197261589050    0.15284939548868
ATOM   4877  C       0.51000000000000    3.56359487256136    0.76424697744339
ATOM   4878  O      -0.51000000000000    3.02905564167715    0.83372397539279
ATOM   4879  N      -0.47000000000000    3.29632525711926    1.38953995898798
ATOM   4880  HN      0.31000000000000    0.40001352444501    0.31959419056724
ATOM   4881  CA      0.07000000000000    4.05358916753854    0.13895399589880
ATOM   4882  HA      0.09000000000000    2.35197261589050    0.15284939548868
ATOM   4883  CB     -0.09000000000000    4.05358916753854    0.13895399589880
ATOM   4884  HB      0.09000000000000    2.35197261589050    0.15284939548868
ATOM   4885  CG1    -0.27000000000000    3.67050271873820    0.55581598359519
ATOM   4886  HG11    0.09000000000000    2.35197261589050    0.15284939548868
ATOM   4887  HG12    0.09000000000000    2.35197261589050    0.15284939548868
ATOM   4888  HG13    0.09000000000000    2.35197261589050    0.15284939548868
ATOM   4889  CG2    -0.27000000000000    3.67050271873820    0.55581598359519
ATOM   4890  HG21    0.09000000000000    2.35197261589050    0.15284939548868
ATOM   4891  HG22    0.09000000000000    2.35197261589050    0.15284939548868
ATOM   4892  HG23    0.09000000000000    2.35197261589050    0.15284939548868
ATOM   4893  C       0.51000000000000    3.56359487256136    0.76424697744339
ATOM   4894  O      -0.51000000000000    3.02905564167715    0.83372397539279
ATOM   4895  N      -0.47000000000000    3.29632525711926    1.38953995898798
ATOM   4896  HN      0.31000000000000    0.40001352444501    0.31959419056724
ATOM   4897  CA      0.07000000000000    4.05358916753854    0.13895399589880
ATOM   4898  HA      0.09000000000000    2.35197261589050    0.15284939548868
ATOM   4899  CB     -0.18000000000000    3.87540942391048    0.38212348872169
ATOM   4900  HB1     0.09000000000000    2.35197261589050    0.15284939548868
ATOM   4901  HB2     0.09000000000000    2.35197261589050    0.15284939548868
ATOM   4902  CG     -0.09000000000000    4.05358916753854    0.13895399589880
ATOM   4903  HG      0.09000000000000    2.35197261589050    0.15284939548868
ATOM   4904  CD1    -0.27000000000000    3.67050271873820    0.55581598359519
ATOM   4905  HD11    0.09000000000000    2.35197261589050    0.15284939548868
ATOM   4906  HD12    0.09000000000000    2.35197261589050    0.15284939548868
ATOM   4907  HD13    0.09000000000000    2.35197261589050    0.15284939548868
ATOM   4908  CD2    -0.27000000000000    3.67050271873820    0.55581598359519
ATOM   4909  HD21    0.09000000000000    2.35197261589050    0.15284939548868
ATOM   4910  HD22    0.09000000000000    2.35197261589050    0.15284939548868
ATOM   4911  HD23    0.09000000000000    2.35197261589050    0.15284939548868
ATOM   4912  C       0.51000000000000    3.56359487256136    0.76424697744339
ATOM   4913  O      -0.51000000000000    3.02905564167715    0.83372397539279
ATOM   4914  N      -0.47000000000000    3.29632525711926    1.38953995898798
ATOM   4915  HN      0.31000000000000    0.40001352444501    0.31959419056724
ATOM   4916  CA      0.07000000000000    4.05358916753854    0.13895399589880
ATOM   4917  HA      0.09000000000000    2.35197261589050    0.15284939548868
ATOM   4918  CB     -0.18000000000000    3.87540942391048    0.38212348872169
ATOM   4919  HB1     0.09000000000000    2.35197261589050    0.15284939548868
ATOM   4920  HB2     0.09000000000000    2.35197261589050    0.15284939548868
ATOM   4921  CG     -0.09000000000000    4.05358916753854    0.13895399589880
ATOM   4922  HG      0.09000000000000    2.35197261589050    0.15284939548868
ATOM   4923  CD1    -0.27000000000000    3.67050271873820    0.55581598359519
ATOM   4924  HD11    0.09000000000000    2.35197261589050    0.15284939548868
ATOM   4925  HD12    0.09000000000000    2.35197261589050    0.15284939548868
ATOM   4926  HD13    0.09000000000000    2.35197261589050    0.15284939548868
ATOM   4927  CD2    -0.27000000000000    3.67050271873820    0.55581598359519
ATOM   4928  HD21    0.09000000000000    2.35197261589050    0.15284939548868
ATOM   4929  HD22    0.09000000000000    2.35197261589050    0.15284939548868
ATOM   4930  HD23    0.09000000000000    2.35197261589050    0.15284939548868
ATOM   4931  C       0.51000000000000    3.56359487256136    0.76424697744339
ATOM   4932  O      -0.51000000000000    3.02905564167715    0.83372397539279
ATOM   4933  N      -0.47000000000000    3.29632525711926    1.38953995898798
ATOM   4934  HN      0.31000000000000    0.40001352444501    0.31959419056724
ATOM   4935  CA      0.07000000000000    4.05358916753854    0.13895399589880
ATOM   4936  HA      0.09000000000000    2.35197261589050    0.15284939548868
ATOM   4937  CB     -0.09000000000000    4.05358916753854    0.13895399589880
ATOM   4938  HB      0.09000000000000    2.35197261589050    0.15284939548868
ATOM   4939  CG1    -0.27000000000000    3.67050271873820    0.55581598359519
ATOM   4940  HG11    0.09000000000000    2.35197261589050    0.15284939548868
ATOM   4941  HG12    0.09000000000000    2.35197261589050    0.15284939548868
ATOM   4942  HG13    0.09000000000000    2.35197261589050    0.15284939548868
ATOM   4943  CG2    -0.27000000000000    3.67050271873820    0.55581598359519
ATOM   4944  HG21    0.09000000000000    2.35197261589050    0.15284939548868
ATOM   4945  HG22    0.09000000000000    2.35197261589050    0.15284939548868
ATOM   4946  HG23    0.09000000000000    2.35197261589050    0.15284939548868
ATOM   4947  C       0.51000000000000    3.56359487256136    0.76424697744339
ATOM   4948  O      -0.51000000000000    3.02905564167715    0.83372397539279
ATOM   4949  N      -0.47000000000000    3.29632525711926    1.38953995898798
ATOM   4950  HN      0.31000000000000    0.40001352444501    0.31959419056724
ATOM   4951  CA      0.07000000000000    4.05358916753854    0.13895399589880
ATOM   4952  HA      0.09000000000000    2.35197261589050    0.15284939548868
ATOM   4953  CB     -0.09000000000000    4.05358916753854    0.13895399589880
ATOM   4954  HB      0.09000000000000    2.35197261589050    0.15284939548868
ATOM   4955  CG2    -0.27000000000000    3.67050271873820    0.55581598359519
ATOM   4956  HG21    0.09000000000000    2.35197261589050    0.15284939548868
ATOM   4957  HG22    0.09000000000000    2.35197261589050    0.15284939548868
ATOM   4958  HG23    0.09000000000000    2.35197261589050    0.15284939548868
ATOM   4959  CG1    -0.18000000000000    3.87540942391048    0.38212348872169
ATOM   4960  HG11    0.09000000000000    2.35197261589050    0.15284939548868
ATOM   4961  HG12    0.09000000000000    2.35197261589050    0.15284939548868
ATOM   4962  CD     -0.27000000000000    3.67050271873820    0.55581598359519
ATOM   4963  HD1     0.09000000000000    2.35197261589050    0.15284939548868
ATOM   4964  HD2     0.09000000000000    2.35197261589050    0.15284939548868
ATOM   4965  HD3     0.09000000000000    2.35197261589050    0.15284939548868
ATOM   4966  C       0.51000000000000    3.56359487256136    0.76424697744339
ATOM   4967  O      -0.51000000000000    3.02905564167715    0.83372397539279
ATOM   4968  N      -0.47000000000000    3.29632525711926    1.38953995898798
ATOM   4969  HN      0.31000000000000    0.40001352444501    0.31959419056724
ATOM   4970  CA      0.07000000000000    4.05358916753854    0.13895399589880
ATOM   4971  HA      0.09000000000000    2.35197261589050    0.15284939548868
ATOM   4972  CB     -0.09000000000000    4.05358916753854    0.13895399589880
ATOM   4973  HB      0.09000000000000    2.35197261589050    0.15284939548868
ATOM   4974  CG1    -0.27000000000000    3.67050271873820    0.55581598359519
ATOM   4975  HG11    0.09000000000000    2.35197261589050    0.15284939548868
ATOM   4976  HG12    0.09000000000000    2.35197261589050    0.15284939548868
ATOM   4977  HG13    0.09000000000000    2.35197261589050    0.15284939548868
ATOM   4978  CG2    -0.27000000000000    3.67050271873820    0.55581598359519
ATOM   4979  HG21    0.09000000000000    2.35197261589050    0.15284939548868
ATOM   4980  HG22    0.09000000000000    2.35197261589050    0.15284939548868
ATOM   4981  HG23    0.09000000000000    2.35197261589050    0.15284939548868
ATOM   4982  C       0.51000000000000    3.56359487256136    0.76424697744339
ATOM   4983  O      -0.51000000000000    3.02905564167715    0.83372397539279
ATOM   4984  N      -0.47000000000000    3.29632525711926    1.38953995898798
ATOM   4985  HN      0.31000000000000    0.40001352444501    0.31959419056724
ATOM   4986  CA      0.07000000000000    4.05358916753854    0.13895399589880
ATOM   4987  HA      0.09000000000000    2.35197261589050    0.15284939548868
ATOM   4988  CB     -0.18000000000000    3.87540942391048    0.38212348872169
ATOM   4989  HB1     0.09000000000000    2.35197261589050    0.15284939548868
ATOM   4990  HB2     0.09000000000000    2.35197261589050    0.15284939548868
ATOM   4991  CG     -0.09000000000000    4.05358916753854    0.13895399589880
ATOM   4992  HG      0.09000000000000    2.35197261589050    0.15284939548868
ATOM   4993  CD1    -0.27000000000000    3.67050271873820    0.55581598359519
ATOM   4994  HD11    0.09000000000000    2.35197261589050    0.15284939548868
ATOM   4995  HD12    0.09000000000000    2.35197261589050    0.15284939548868
ATOM   4996  HD13    0.09000000000000    2.35197261589050    0.15284939548868
ATOM   4997  CD2    -0.27000000000000    3.67050271873820    0.55581598359519
ATOM   4998  HD21    0.09000000000000    2.35197261589050    0.15284939548868
ATOM   4999  HD22    0.09000000000000    2.35197261589050    0.15284939548868
ATOM   5000  HD23    0.09000000000000    2.35197261589050    0.15284939548868
ATOM   5001  C       0.51000000000000    3.56359487256136    0.76424697744339
ATOM   5002  O      -0.51000000000000    3.02905564167715    0.83372397539279
ATOM   5003  N      -0.47000000000000    3.29632525711926    1.38953995898798
ATOM   5004  HN      0.31000000000000    0.40001352444501    0.31959419056724
ATOM   5005  CA      0.07000000000000    4.05358916753854    0.13895399589880
ATOM   5006  HA      0.09000000000000    2.35197261589050    0.15284939548868
ATOM   5007  CB     -0.18000000000000    3.87540942391048    0.38212348872169
ATOM   5008  HB1     0.09000000000000    2.35197261589050    0.15284939548868
ATOM   5009  HB2     0.09000000000000    2.35197261589050    0.15284939548868
ATOM   5010  CG     -0.09000000000000    4.05358916753854    0.13895399589880
ATOM   5011  HG      0.09000000000000    2.35197261589050    0.15284939548868
ATOM   5012  CD1    -0.27000000000000    3.67050271873820    0.55581598359519
ATOM   5013  HD11    0.09000000000000    2.35197261589050    0.15284939548868
ATOM   5014  HD12    0.09000000000000    2.35197261589050    0.15284939548868
ATOM   5015  HD13    0.09000000000000    2.35197261589050    0.15284939548868
ATOM   5016  CD2    -0.27000000000000    3.67050271873820    0.55581598359519
ATOM   5017  HD21    0.09000000000000    2.35197261589050    0.15284939548868
ATOM   5018  HD22    0.09000000000000    2.35197261589050    0.15284939548868
ATOM   5019  HD23    0.09000000000000    2.35197261589050    0.15284939548868
ATOM   5020  C       0.51000000000000    3.56359487256136    0.76424697744339
ATOM   5021  O      -0.51000000000000    3.02905564167715    0.83372397539279
ATOM   5022  N      -0.47000000000000    3.29632525711926    1.38953995898798
ATOM   5023  HN      0.31000000000000    0.40001352444501    0.31959419056724
ATOM   5024  CA      0.07000000000000    4.05358916753854    0.13895399589880
ATOM   5025  HA      0.09000000000000    2.35197261589050    0.15284939548868
ATOM   5026  CB     -0.27000000000000    3.67050271873820    0.55581598359519
ATOM   5027  HB1     0.09000000000000    2.35197261589050    0.15284939548868
ATOM   5028  HB2     0.09000000000000    2.35197261589050    0.15284939548868
ATOM   5029  HB3     0.09000000000000    2.35197261589050    0.15284939548868
ATOM   5030  C       0.51000000000000    3.56359487256136    0.76424697744339
ATOM   5031  O      -0.51000000000000    3.02905564167715    0.83372397539279
ATOM   5032  N      -0.47000000000000    3.29632525711926    1.38953995898798
ATOM   5033  HN      0.31000000000000    0.40001352444501    0.31959419056724
ATOM   5034  CA     -0.02000000000000    3.87540942391048    0.38212348872169
ATOM   5035  HA1     0.09000000000000    2.35197261589050    0.15284939548868
ATOM   5036  HA2     0.09000000000000    2.35197261589050    0.15284939548868
ATOM   5037  C       0.51000000000000    3.56359487256136    0.76424697744339
ATOM   5038  O      -0.51000000000000    3.02905564167715    0.83372397539279
ATOM   5039  N      -0.47000000000000    3.29632525711926    1.38953995898798
ATOM   5040  HN      0.31000000000000    0.40001352444501    0.31959419056724
ATOM   5041  CA      0.07000000000000    4.05358916753854    0.13895399589880
ATOM   5042  HA      0.09000000000000    2.35197261589050    0.15284939548868
ATOM   5043  CB      0.05000000000000    3.87540942391048    0.38212348872169
ATOM   5044  HB1     0.09000000000000    2.35197261589050    0.15284939548868
ATOM   5045  HB2     0.09000000000000    2.35197261589050    0.15284939548868
ATOM   5046  OG     -0.66000000000000    3.15378146221680    1.05674513881036
ATOM   5047  HG1     0.43000000000000    0.40001352444501    0.31959419056724
ATOM   5048  C       0.51000000000000    3.56359487256136    0.76424697744339
ATOM   5049  O      -0.51000000000000    3.02905564167715    0.83372397539279
ATOM   5050  N      -0.47000000000000    3.29632525711926    1.38953995898798
ATOM   5051  HN      0.31000000000000    0.40001352444501    0.31959419056724
ATOM   5052  CA      0.07000000000000    4.05358916753854    0.13895399589880
ATOM   5053  HA      0.09000000000000    2.35197261589050    0.15284939548868
ATOM   5054  CB     -0.18000000000000    3.87540942391048    0.38212348872169
ATOM   5055  HB1     0.09000000000000    2.35197261589050    0.15284939548868
ATOM   5056  HB2     0.09000000000000    2.35197261589050    0.15284939548868
ATOM   5057  CG      0.00000000000000    3.55005321204562    0.48633898564579
ATOM   5058  CD1    -0.11500000000000    3.55005321204562    0.48633898564579
ATOM   5059  HD1     0.11500000000000    2.42003727795642    0.20843099384820
ATOM   5060  CE1    -0.11500000000000    3.55005321204562    0.48633898564579
ATOM   5061  HE1     0.11500000000000    2.42003727795642    0.20843099384820
ATOM   5062  CZ      0.11000000000000    3.55005321204562    0.48633898564579
ATOM   5063  OH     -0.54000000000000    3.15378146221680    1.05674513881036
ATOM   5064  HH      0.43000000000000    0.40001352444501    0.31959419056724
ATOM   5065  CD2    -0.11500000000000    3.55005321204562    0.48633898564579
ATOM   5066  HD2     0.11500000000000    2.42003727795642    0.20843099384820
ATOM   5067  CE2    -0.11500000000000    3.55005321204562    0.48633898564579
ATOM   5068  HE2     0.11500000000000    2.42003727795642    0.20843099384820
ATOM   5069  C       0.51000000000000    3.56359487256136    0.76424697744339
ATOM   5070  O      -0.51000000000000    3.02905564167715    0.83372397539279
ATOM   5071  N      -0.47000000000000    3.29632525711926    1.38953995898798
ATOM   5072  HN      0.31000000000000    0.40001352444501    0.31959419056724
ATOM   5073  CA      0.07000000000000    4.05358916753854    0.13895399589880
ATOM   5074  HA      0.09000000000000    2.35197261589050    0.15284939548868
ATOM   5075  CB     -0.18000000000000    3.87540942391048    0.38212348872169
ATOM   5076  HB1     0.09000000000000    2.35197261589050    0.15284939548868
ATOM   5077  HB2     0.09000000000000    2.35197261589050    0.15284939548868
ATOM   5078  CG     -0.09000000000000    4.05358916753854    0.13895399589880
ATOM   5079  HG      0.09000000000000    2.35197261589050    0.15284939548868
ATOM   5080  CD1    -0.27000000000000    3.67050271873820    0.55581598359519
ATOM   5081  HD11    0.09000000000000    2.35197261589050    0.15284939548868
ATOM   5082  HD12    0.09000000000000    2.35197261589050    0.15284939548868
ATOM   5083  HD13    0.09000000000000    2.35197261589050    0.15284939548868
ATOM   5084  CD2    -0.27000000000000    3.67050271873820    0.55581598359519
ATOM   5085  HD21    0.09000000000000    2.35197261589050    0.15284939548868
ATOM   5086  HD22    0.09000000000000    2.35197261589050    0.15284939548868
ATOM   5087  HD23    0.09000000000000    2.35197261589050    0.15284939548868
ATOM   5088  C       0.51000000000000    3.56359487256136    0.76424697744339
ATOM   5089  O      -0.51000000000000    3.02905564167715    0.83372397539279
ATOM   5090  N      -0.47000000000000    3.29632525711926    1.38953995898798
ATOM   5091  HN      0.31000000000000    0.40001352444501    0.31959419056724
ATOM   5092  CA      0.07000000000000    4.05358916753854    0.13895399589880
ATOM   5093  HA      0.09000000000000    2.35197261589050    0.15284939548868
ATOM   5094  CB     -0.27000000000000    3.67050271873820    0.55581598359519
ATOM   5095  HB1     0.09000000000000    2.35197261589050    0.15284939548868
ATOM   5096  HB2     0.09000000000000    2.35197261589050    0.15284939548868
ATOM   5097  HB3     0.09000000000000    2.35197261589050    0.15284939548868
ATOM   5098  C       0.51000000000000    3.56359487256136    0.76424697744339
ATOM   5099  O      -0.51000000000000    3.02905564167715    0.83372397539279
ATOM   5100  N      -0.47000000000000    3.29632525711926    1.38953995898798
ATOM   5101  HN      0.31000000000000    0.40001352444501    0.31959419056724
ATOM   5102  CA      0.07000000000000    4.05358916753854    0.13895399589880
ATOM   5103  HA      0.09000000000000    2.35197261589050    0.15284939548868
ATOM   5104  CB     -0.09000000000000    4.05358916753854    0.13895399589880
ATOM   5105  HB      0.09000000000000    2.35197261589050    0.15284939548868
ATOM   5106  CG1    -0.27000000000000    3.67050271873820    0.55581598359519
ATOM   5107  HG11    0.09000000000000    2.35197261589050    0.15284939548868
ATOM   5108  HG12    0.09000000000000    2.35197261589050    0.15284939548868
ATOM   5109  HG13    0.09000000000000    2.35197261589050    0.15284939548868
ATOM   5110  CG2    -0.27000000000000    3.67050271873820    0.55581598359519
ATOM   5111  HG21    0.09000000000000    2.35197261589050    0.15284939548868
ATOM   5112  HG22    0.09000000000000    2.35197261589050    0.15284939548868
ATOM   5113  HG23    0.09000000000000    2.35197261589050    0.15284939548868
ATOM   5114  C       0.51000000000000    3.56359487256136    0.76424697744339
ATOM   5115  O      -0.51000000000000    3.02905564167715    0.83372397539279
ATOM   5116  N      -0.47000000000000    3.29632525711926    1.38953995898798
ATOM   5117  HN      0.31000000000000    0.40001352444501    0.31959419056724
ATOM   5118  CA      0.07000000000000    4.05358916753854    0.13895399589880
ATOM   5119  HA      0.09000000000000    2.35197261589050    0.15284939548868
ATOM   5120  CB     -0.18000000000000    3.87540942391048    0.38212348872169
ATOM   5121  HB1     0.09000000000000    2.35197261589050    0.15284939548868
ATOM   5122  HB2     0.09000000000000    2.35197261589050    0.15284939548868
ATOM   5123  CG     -0.09000000000000    4.05358916753854    0.13895399589880
ATOM   5124  HG      0.09000000000000    2.35197261589050    0.15284939548868
ATOM   5125  CD1    -0.27000000000000    3.67050271873820    0.55581598359519
ATOM   5126  HD11    0.09000000000000    2.35197261589050    0.15284939548868
ATOM   5127  HD12    0.09000000000000    2.35197261589050    0.15284939548868
[truncated: 89,939 more chars]
