# Supplementary material for: Asymmetric Interplay Between K+ and Blocker and Atomistic Parameters From Physiological Experiments Quantify K+ Channel Blocker Release
Source: Front Physiol. 2021 Oct 29;12:737834. doi: 10.3389/fphys.2021.737834 (PMC8586521; doi:10.3389/fphys.2021.737834)
Supplement: Supplementary file 3 [file Data_Sheet_2.zip › Structures+Parameters/2HVK/2HVK.pdb]

CRYST1    0.000    0.000    0.000  90.00  90.00  90.00 P 1           1
ATOM      1  N   SER A  22     -15.514 -12.375 -22.274  1.00  0.00      PEP1 N
ATOM      2  HT1 SER A  22     -16.503 -12.298 -22.151  0.00  0.00      PEP1 H
ATOM      3  HT2 SER A  22     -15.163 -13.145 -21.741  0.00  0.00      PEP1 H
ATOM      4  HT3 SER A  22     -15.300 -12.504 -23.242  0.00  0.00      PEP1 H
ATOM      5  CA  SER A  22     -14.866 -11.119 -21.797  1.00  0.00      PEP1 C
ATOM      6  HA  SER A  22     -15.226 -10.330 -22.444  0.00  0.00      PEP1 H
ATOM      7  CB  SER A  22     -15.219 -10.882 -20.324  1.00  0.00      PEP1 C
ATOM      8  HB1 SER A  22     -16.327 -10.934 -20.221  0.00  0.00      PEP1 H
ATOM      9  HB2 SER A  22     -14.793 -11.691 -19.688  0.00  0.00      PEP1 H
ATOM     10  OG  SER A  22     -14.781  -9.605 -19.889  1.00  0.00      PEP1 O
ATOM     11  HG1 SER A  22     -15.219  -9.427 -19.047  0.00  0.00      PEP1 H
ATOM     12  C   SER A  22     -13.345 -11.189 -21.966  1.00  0.00      PEP1 C
ATOM     13  O   SER A  22     -12.773 -12.271 -22.100  1.00  0.00      PEP1 O
ATOM     14  N   ALA A  23     -12.698 -10.027 -21.962  1.00  0.00      PEP1 N
ATOM     15  HN  ALA A  23     -13.168  -9.152 -21.853  0.00  0.00      PEP1 H
ATOM     16  CA  ALA A  23     -11.247  -9.945 -22.117  1.00  0.00      PEP1 C
ATOM     17  HA  ALA A  23     -10.944 -10.450 -23.027  0.00  0.00      PEP1 H
ATOM     18  CB  ALA A  23     -10.824  -8.483 -22.219  1.00  0.00      PEP1 C
ATOM     19  HB1 ALA A  23     -11.337  -8.006 -23.081  0.00  0.00      PEP1 H
ATOM     20  HB2 ALA A  23     -11.104  -7.921 -21.301  0.00  0.00      PEP1 H
ATOM     21  HB3 ALA A  23      -9.728  -8.384 -22.374  0.00  0.00      PEP1 H
ATOM     22  C   ALA A  23     -10.493 -10.628 -20.973  1.00  0.00      PEP1 C
ATOM     23  O   ALA A  23     -11.035 -10.830 -19.887  1.00  0.00      PEP1 O
ATOM     24  N   LEU A  24      -9.234 -10.970 -21.226  1.00  0.00      PEP1 N
ATOM     25  HN  LEU A  24      -8.780 -10.802 -22.099  0.00  0.00      PEP1 H
ATOM     26  CA  LEU A  24      -8.396 -11.631 -20.232  1.00  0.00      PEP1 C
ATOM     27  HA  LEU A  24      -8.897 -12.565 -20.014  0.00  0.00      PEP1 H
ATOM     28  CB  LEU A  24      -6.998 -11.884 -20.803  1.00  0.00      PEP1 C
ATOM     29  HB1 LEU A  24      -7.113 -12.602 -21.648  0.00  0.00      PEP1 H
ATOM     30  HB2 LEU A  24      -6.614 -10.941 -21.251  0.00  0.00      PEP1 H
ATOM     31  CG  LEU A  24      -5.984 -12.456 -19.805  1.00  0.00      PEP1 C
ATOM     32  HG  LEU A  24      -5.988 -11.826 -18.883  0.00  0.00      PEP1 H
ATOM     33  CD1 LEU A  24      -6.376 -13.881 -19.452  1.00  0.00      PEP1 C
ATOM     34 HD11 LEU A  24      -5.628 -14.333 -18.766  0.00  0.00      PEP1 H
ATOM     35 HD12 LEU A  24      -7.367 -13.901 -18.950  0.00  0.00      PEP1 H
ATOM     36 HD13 LEU A  24      -6.433 -14.510 -20.366  0.00  0.00      PEP1 H
ATOM     37  CD2 LEU A  24      -4.584 -12.419 -20.394  1.00  0.00      PEP1 C
ATOM     38 HD21 LEU A  24      -3.847 -12.816 -19.663  0.00  0.00      PEP1 H
ATOM     39 HD22 LEU A  24      -4.510 -13.033 -21.314  0.00  0.00      PEP1 H
ATOM     40 HD23 LEU A  24      -4.295 -11.376 -20.646  0.00  0.00      PEP1 H
ATOM     41  C   LEU A  24      -8.253 -10.865 -18.914  1.00  0.00      PEP1 C
ATOM     42  O   LEU A  24      -8.426 -11.435 -17.838  1.00  0.00      PEP1 O
ATOM     43  N   HSD A  25      -7.934  -9.578 -18.988  1.00  0.00      PEP1 N
ATOM     44  HN  HSD A  25      -7.803  -9.071 -19.839  0.00  0.00      PEP1 H
ATOM     45  CA  HSD A  25      -7.749  -8.801 -17.767  1.00  0.00      PEP1 C
ATOM     46  HA  HSD A  25      -6.936  -9.272 -17.229  0.00  0.00      PEP1 H
ATOM     47  CB  HSD A  25      -7.296  -7.369 -18.091  1.00  0.00      PEP1 C
ATOM     48  HB1 HSD A  25      -7.376  -6.747 -17.173  0.00  0.00      PEP1 H
ATOM     49  HB2 HSD A  25      -6.222  -7.375 -18.381  0.00  0.00      PEP1 H
ATOM     50  ND1 HSD A  25      -8.981  -5.687 -18.928  1.00  0.00      PEP1 N
ATOM     51  HD1 HSD A  25      -9.157  -5.256 -18.042  0.00  0.00      PEP1 H
ATOM     52  CG  HSD A  25      -8.085  -6.704 -19.176  1.00  0.00      PEP1 C
ATOM     53  CE1 HSD A  25      -9.504  -5.276 -20.070  1.00  0.00      PEP1 C
ATOM     54  HE1 HSD A  25     -10.238  -4.470 -20.149  0.00  0.00      PEP1 H
ATOM     55  NE2 HSD A  25      -8.982  -5.992 -21.049  1.00  0.00      PEP1 N
ATOM     56  CD2 HSD A  25      -8.091  -6.893 -20.517  1.00  0.00      PEP1 C
ATOM     57  HD2 HSD A  25      -7.553  -7.618 -21.115  0.00  0.00      PEP1 H
ATOM     58  C   HSD A  25      -8.961  -8.793 -16.844  1.00  0.00      PEP1 C
ATOM     59  O   HSD A  25      -8.808  -8.780 -15.624  1.00  0.00      PEP1 O
ATOM     60  N   TRP A  26     -10.162  -8.822 -17.410  1.00  0.00      PEP1 N
ATOM     61  HN  TRP A  26     -10.325  -8.836 -18.394  0.00  0.00      PEP1 H
ATOM     62  CA  TRP A  26     -11.363  -8.835 -16.586  1.00  0.00      PEP1 C
ATOM     63  HA  TRP A  26     -11.213  -8.139 -15.769  0.00  0.00      PEP1 H
ATOM     64  CB  TRP A  26     -12.583  -8.444 -17.417  1.00  0.00      PEP1 C
ATOM     65  HB1 TRP A  26     -12.612  -9.104 -18.312  0.00  0.00      PEP1 H
ATOM     66  HB2 TRP A  26     -13.513  -8.643 -16.840  0.00  0.00      PEP1 H
ATOM     67  CG  TRP A  26     -12.543  -7.019 -17.899  1.00  0.00      PEP1 C
ATOM     68  CD1 TRP A  26     -12.891  -6.566 -19.138  1.00  0.00      PEP1 C
ATOM     69  HD1 TRP A  26     -13.262  -7.195 -19.936  0.00  0.00      PEP1 H
ATOM     70  NE1 TRP A  26     -12.740  -5.202 -19.203  1.00  0.00      PEP1 N
ATOM     71  HE1 TRP A  26     -12.950  -4.633 -19.968  0.00  0.00      PEP1 H
ATOM     72  CE2 TRP A  26     -12.288  -4.745 -17.992  1.00  0.00      PEP1 C
ATOM     73  CD2 TRP A  26     -12.152  -5.865 -17.144  1.00  0.00      PEP1 C
ATOM     74  CE3 TRP A  26     -11.700  -5.667 -15.830  1.00  0.00      PEP1 C
ATOM     75  HE3 TRP A  26     -11.572  -6.490 -15.141  0.00  0.00      PEP1 H
ATOM     76  CZ3 TRP A  26     -11.403  -4.372 -15.413  1.00  0.00      PEP1 C
ATOM     77  HZ3 TRP A  26     -11.051  -4.206 -14.404  0.00  0.00      PEP1 H
ATOM     78  CZ2 TRP A  26     -11.990  -3.445 -17.572  1.00  0.00      PEP1 C
ATOM     79  HZ2 TRP A  26     -12.097  -2.589 -18.221  0.00  0.00      PEP1 H
ATOM     80  CH2 TRP A  26     -11.550  -3.280 -16.283  1.00  0.00      PEP1 C
ATOM     81  HH2 TRP A  26     -11.311  -2.285 -15.935  0.00  0.00      PEP1 H
ATOM     82  C   TRP A  26     -11.565 -10.214 -15.963  1.00  0.00      PEP1 C
ATOM     83  O   TRP A  26     -11.990 -10.325 -14.812  1.00  0.00      PEP1 O
ATOM     84  N   ARG A  27     -11.255 -11.262 -16.722  1.00  0.00      PEP1 N
ATOM     85  HN  ARG A  27     -10.918 -11.165 -17.655  0.00  0.00      PEP1 H
ATOM     86  CA  ARG A  27     -11.397 -12.623 -16.215  1.00  0.00      PEP1 C
ATOM     87  HA  ARG A  27     -12.380 -12.747 -15.776  0.00  0.00      PEP1 H
ATOM     88  CB  ARG A  27     -11.131 -13.652 -17.322  1.00  0.00      PEP1 C
ATOM     89  HB1 ARG A  27     -10.088 -13.472 -17.676  0.00  0.00      PEP1 H
ATOM     90  HB2 ARG A  27     -11.134 -14.676 -16.887  0.00  0.00      PEP1 H
ATOM     91  CG  ARG A  27     -12.070 -13.557 -18.513  1.00  0.00      PEP1 C
ATOM     92  HG1 ARG A  27     -13.099 -13.365 -18.138  0.00  0.00      PEP1 H
ATOM     93  HG2 ARG A  27     -11.799 -12.660 -19.117  0.00  0.00      PEP1 H
ATOM     94  CD  ARG A  27     -11.969 -14.801 -19.389  1.00  0.00      PEP1 C
ATOM     95  HD1 ARG A  27     -12.731 -14.745 -20.200  0.00  0.00      PEP1 H
ATOM     96  HD2 ARG A  27     -10.959 -14.894 -19.853  0.00  0.00      PEP1 H
ATOM     97  NE  ARG A  27     -12.189 -16.012 -18.599  1.00  0.00      PEP1 N
ATOM     98  HE  ARG A  27     -12.221 -15.838 -17.608  0.00  0.00      PEP1 H
ATOM     99  CZ  ARG A  27     -12.335 -17.231 -19.108  1.00  0.00      PEP1 C
ATOM    100  NH1 ARG A  27     -12.290 -17.418 -20.422  1.00  0.00      PEP1 N
ATOM    101 HH11 ARG A  27     -12.423 -18.320 -20.808  0.00  0.00      PEP1 H
ATOM    102 HH12 ARG A  27     -12.254 -16.591 -20.987  0.00  0.00      PEP1 H
ATOM    103  NH2 ARG A  27     -12.525 -18.267 -18.298  1.00  0.00      PEP1 N
ATOM    104 HH21 ARG A  27     -12.547 -19.185 -18.668  0.00  0.00      PEP1 H
ATOM    105 HH22 ARG A  27     -12.429 -18.099 -17.326  0.00  0.00      PEP1 H
ATOM    106  C   ARG A  27     -10.389 -12.824 -15.091  1.00  0.00      PEP1 C
ATOM    107  O   ARG A  27     -10.707 -13.392 -14.048  1.00  0.00      PEP1 O
ATOM    108  N   ALA A  28      -9.172 -12.344 -15.315  1.00  0.00      PEP1 N
ATOM    109  HN  ALA A  28      -8.921 -11.878 -16.163  0.00  0.00      PEP1 H
ATOM    110  CA  ALA A  28      -8.107 -12.465 -14.330  1.00  0.00      PEP1 C
ATOM    111  HA  ALA A  28      -7.959 -13.502 -14.050  0.00  0.00      PEP1 H
ATOM    112  CB  ALA A  28      -6.807 -11.927 -14.907  1.00  0.00      PEP1 C
ATOM    113  HB1 ALA A  28      -6.531 -12.510 -15.812  0.00  0.00      PEP1 H
ATOM    114  HB2 ALA A  28      -6.914 -10.861 -15.206  0.00  0.00      PEP1 H
ATOM    115  HB3 ALA A  28      -5.971 -12.008 -14.179  0.00  0.00      PEP1 H
ATOM    116  C   ALA A  28      -8.466 -11.719 -13.046  1.00  0.00      PEP1 C
ATOM    117  O   ALA A  28      -8.192 -12.199 -11.946  1.00  0.00      PEP1 O
ATOM    118  N   ALA A  29      -9.076 -10.546 -13.190  1.00  0.00      PEP1 N
ATOM    119  HN  ALA A  29      -9.294 -10.149 -14.081  0.00  0.00      PEP1 H
ATOM    120  CA  ALA A  29      -9.473  -9.748 -12.035  1.00  0.00      PEP1 C
ATOM    121  HA  ALA A  29      -8.633  -9.571 -11.373  0.00  0.00      PEP1 H
ATOM    122  CB  ALA A  29     -10.040  -8.407 -12.489  1.00  0.00      PEP1 C
ATOM    123  HB1 ALA A  29      -9.260  -7.841 -13.042  0.00  0.00      PEP1 H
ATOM    124  HB2 ALA A  29     -10.907  -8.550 -13.171  0.00  0.00      PEP1 H
ATOM    125  HB3 ALA A  29     -10.367  -7.788 -11.626  0.00  0.00      PEP1 H
ATOM    126  C   ALA A  29     -10.513 -10.505 -11.217  1.00  0.00      PEP1 C
ATOM    127  O   ALA A  29     -10.414 -10.593  -9.992  1.00  0.00      PEP1 O
ATOM    128  N   GLY A  30     -11.515 -11.050 -11.900  1.00  0.00      PEP1 N
ATOM    129  HN  GLY A  30     -11.617 -10.985 -12.892  0.00  0.00      PEP1 H
ATOM    130  CA  GLY A  30     -12.551 -11.796 -11.211  1.00  0.00      PEP1 C
ATOM    131  HA1 GLY A  30     -13.236 -12.183 -11.952  0.00  0.00      PEP1 H
ATOM    132  HA2 GLY A  30     -13.010 -11.146 -10.478  0.00  0.00      PEP1 H
ATOM    133  C   GLY A  30     -11.943 -12.971 -10.476  1.00  0.00      PEP1 C
ATOM    134  O   GLY A  30     -12.234 -13.200  -9.300  1.00  0.00      PEP1 O
ATOM    135  N   ALA A  31     -11.086 -13.708 -11.174  1.00  0.00      PEP1 N
ATOM    136  HN  ALA A  31     -10.854 -13.504 -12.125  0.00  0.00      PEP1 H
ATOM    137  CA  ALA A  31     -10.421 -14.869 -10.604  1.00  0.00      PEP1 C
ATOM    138  HA  ALA A  31     -11.147 -15.600 -10.266  0.00  0.00      PEP1 H
ATOM    139  CB  ALA A  31      -9.516 -15.506 -11.640  1.00  0.00      PEP1 C
ATOM    140  HB1 ALA A  31     -10.121 -15.836 -12.511  0.00  0.00      PEP1 H
ATOM    141  HB2 ALA A  31      -8.757 -14.781 -12.007  0.00  0.00      PEP1 H
ATOM    142  HB3 ALA A  31      -8.989 -16.395 -11.232  0.00  0.00      PEP1 H
ATOM    143  C   ALA A  31      -9.603 -14.477  -9.380  1.00  0.00      PEP1 C
ATOM    144  O   ALA A  31      -9.621 -15.171  -8.359  1.00  0.00      PEP1 O
ATOM    145  N   ALA A  32      -8.880 -13.367  -9.494  1.00  0.00      PEP1 N
ATOM    146  HN  ALA A  32      -8.865 -12.807 -10.322  0.00  0.00      PEP1 H
ATOM    147  CA  ALA A  32      -8.049 -12.887  -8.400  1.00  0.00      PEP1 C
ATOM    148  HA  ALA A  32      -7.324 -13.639  -8.109  0.00  0.00      PEP1 H
ATOM    149  CB  ALA A  32      -7.300 -11.625  -8.826  1.00  0.00      PEP1 C
ATOM    150  HB1 ALA A  32      -6.649 -11.854  -9.696  0.00  0.00      PEP1 H
ATOM    151  HB2 ALA A  32      -8.008 -10.824  -9.130  0.00  0.00      PEP1 H
ATOM    152  HB3 ALA A  32      -6.656 -11.236  -8.008  0.00  0.00      PEP1 H
ATOM    153  C   ALA A  32      -8.894 -12.605  -7.166  1.00  0.00      PEP1 C
ATOM    154  O   ALA A  32      -8.467 -12.859  -6.044  1.00  0.00      PEP1 O
ATOM    155  N   THR A  33     -10.090 -12.074  -7.383  1.00  0.00      PEP1 N
ATOM    156  HN  THR A  33     -10.451 -11.859  -8.290  0.00  0.00      PEP1 H
ATOM    157  CA  THR A  33     -10.994 -11.754  -6.289  1.00  0.00      PEP1 C
ATOM    158  HA  THR A  33     -10.410 -11.192  -5.573  0.00  0.00      PEP1 H
ATOM    159  CB  THR A  33     -12.227 -10.998  -6.805  1.00  0.00      PEP1 C
ATOM    160  HB  THR A  33     -12.706 -11.666  -7.562  0.00  0.00      PEP1 H
ATOM    161  OG1 THR A  33     -11.800  -9.803  -7.468  1.00  0.00      PEP1 O
ATOM    162  HG1 THR A  33     -12.609  -9.367  -7.758  0.00  0.00      PEP1 H
ATOM    163  CG2 THR A  33     -13.153 -10.629  -5.654  1.00  0.00      PEP1 C
ATOM    164 HG21 THR A  33     -14.097 -10.184  -6.033  0.00  0.00      PEP1 H
ATOM    165 HG22 THR A  33     -13.414 -11.532  -5.062  0.00  0.00      PEP1 H
ATOM    166 HG23 THR A  33     -12.672  -9.894  -4.973  0.00  0.00      PEP1 H
ATOM    167  C   THR A  33     -11.451 -13.020  -5.577  1.00  0.00      PEP1 C
ATOM    168  O   THR A  33     -11.486 -13.081  -4.347  1.00  0.00      PEP1 O
ATOM    169  N   VAL A  34     -11.800 -14.032  -6.362  1.00  0.00      PEP1 N
ATOM    170  HN  VAL A  34     -11.780 -13.999  -7.358  0.00  0.00      PEP1 H
ATOM    171  CA  VAL A  34     -12.250 -15.297  -5.813  1.00  0.00      PEP1 C
ATOM    172  HA  VAL A  34     -13.047 -15.092  -5.109  0.00  0.00      PEP1 H
ATOM    173  CB  VAL A  34     -12.717 -16.245  -6.937  1.00  0.00      PEP1 C
ATOM    174  HB  VAL A  34     -11.843 -16.427  -7.610  0.00  0.00      PEP1 H
ATOM    175  CG1 VAL A  34     -13.184 -17.566  -6.348  1.00  0.00      PEP1 C
ATOM    176 HG11 VAL A  34     -13.557 -18.236  -7.152  0.00  0.00      PEP1 H
ATOM    177 HG12 VAL A  34     -12.359 -18.098  -5.831  0.00  0.00      PEP1 H
ATOM    178 HG13 VAL A  34     -14.011 -17.403  -5.625  0.00  0.00      PEP1 H
ATOM    179  CG2 VAL A  34     -13.836 -15.587  -7.727  1.00  0.00      PEP1 C
ATOM    180 HG21 VAL A  34     -14.214 -16.270  -8.517  0.00  0.00      PEP1 H
ATOM    181 HG22 VAL A  34     -14.684 -15.323  -7.058  0.00  0.00      PEP1 H
ATOM    182 HG23 VAL A  34     -13.484 -14.660  -8.226  0.00  0.00      PEP1 H
ATOM    183  C   VAL A  34     -11.117 -15.955  -5.040  1.00  0.00      PEP1 C
ATOM    184  O   VAL A  34     -11.317 -16.459  -3.933  1.00  0.00      PEP1 O
ATOM    185  N   LEU A  35      -9.923 -15.946  -5.622  1.00  0.00      PEP1 N
ATOM    186  HN  LEU A  35      -9.724 -15.545  -6.514  0.00  0.00      PEP1 H
ATOM    187  CA  LEU A  35      -8.776 -16.546  -4.970  1.00  0.00      PEP1 C
ATOM    188  HA  LEU A  35      -9.051 -17.561  -4.714  0.00  0.00      PEP1 H
ATOM    189  CB  LEU A  35      -7.559 -16.514  -5.894  1.00  0.00      PEP1 C
ATOM    190  HB1 LEU A  35      -7.896 -16.870  -6.895  0.00  0.00      PEP1 H
ATOM    191  HB2 LEU A  35      -7.239 -15.458  -6.035  0.00  0.00      PEP1 H
ATOM    192  CG  LEU A  35      -6.388 -17.378  -5.427  1.00  0.00      PEP1 C
ATOM    193  HG  LEU A  35      -6.090 -17.077  -4.394  0.00  0.00      PEP1 H
ATOM    194  CD1 LEU A  35      -6.818 -18.846  -5.431  1.00  0.00      PEP1 C
ATOM    195 HD11 LEU A  35      -5.969 -19.502  -5.141  0.00  0.00      PEP1 H
ATOM    196 HD12 LEU A  35      -7.649 -19.012  -4.712  0.00  0.00      PEP1 H
ATOM    197 HD13 LEU A  35      -7.162 -19.151  -6.442  0.00  0.00      PEP1 H
ATOM    198  CD2 LEU A  35      -5.194 -17.169  -6.339  1.00  0.00      PEP1 C
ATOM    199 HD21 LEU A  35      -4.333 -17.781  -5.993  0.00  0.00      PEP1 H
ATOM    200 HD22 LEU A  35      -5.419 -17.465  -7.383  0.00  0.00      PEP1 H
ATOM    201 HD23 LEU A  35      -4.885 -16.101  -6.337  0.00  0.00      PEP1 H
ATOM    202  C   LEU A  35      -8.459 -15.809  -3.663  1.00  0.00      PEP1 C
ATOM    203  O   LEU A  35      -8.145 -16.438  -2.656  1.00  0.00      PEP1 O
ATOM    204  N   LEU A  36      -8.549 -14.482  -3.676  1.00  0.00      PEP1 N
ATOM    205  HN  LEU A  36      -8.801 -13.925  -4.464  0.00  0.00      PEP1 H
ATOM    206  CA  LEU A  36      -8.267 -13.715  -2.464  1.00  0.00      PEP1 C
ATOM    207  HA  LEU A  36      -7.277 -13.996  -2.130  0.00  0.00      PEP1 H
ATOM    208  CB  LEU A  36      -8.345 -12.206  -2.730  1.00  0.00      PEP1 C
ATOM    209  HB1 LEU A  36      -7.600 -11.973  -3.526  0.00  0.00      PEP1 H
ATOM    210  HB2 LEU A  36      -9.342 -11.966  -3.162  0.00  0.00      PEP1 H
ATOM    211  CG  LEU A  36      -8.056 -11.328  -1.502  1.00  0.00      PEP1 C
ATOM    212  HG  LEU A  36      -8.802 -11.567  -0.706  0.00  0.00      PEP1 H
ATOM    213  CD1 LEU A  36      -6.649 -11.608  -0.989  1.00  0.00      PEP1 C
ATOM    214 HD11 LEU A  36      -6.408 -10.946  -0.130  0.00  0.00      PEP1 H
ATOM    215 HD12 LEU A  36      -6.558 -12.663  -0.652  0.00  0.00      PEP1 H
ATOM    216 HD13 LEU A  36      -5.897 -11.428  -1.787  0.00  0.00      PEP1 H
ATOM    217  CD2 LEU A  36      -8.206  -9.854  -1.862  1.00  0.00      PEP1 C
ATOM    218 HD21 LEU A  36      -8.016  -9.218  -0.971  0.00  0.00      PEP1 H
ATOM    219 HD22 LEU A  36      -7.490  -9.550  -2.651  0.00  0.00      PEP1 H
ATOM    220 HD23 LEU A  36      -9.236  -9.645  -2.225  0.00  0.00      PEP1 H
ATOM    221  C   LEU A  36      -9.253 -14.100  -1.361  1.00  0.00      PEP1 C
ATOM    222  O   LEU A  36      -8.859 -14.282  -0.211  1.00  0.00      PEP1 O
ATOM    223  N   VAL A  37     -10.532 -14.226  -1.708  1.00  0.00      PEP1 N
ATOM    224  HN  VAL A  37     -10.894 -14.078  -2.625  0.00  0.00      PEP1 H
ATOM    225  CA  VAL A  37     -11.536 -14.609  -0.716  1.00  0.00      PEP1 C
ATOM    226  HA  VAL A  37     -11.506 -13.884   0.088  0.00  0.00      PEP1 H
ATOM    227  CB  VAL A  37     -12.954 -14.691  -1.323  1.00  0.00      PEP1 C
ATOM    228  HB  VAL A  37     -12.905 -15.378  -2.204  0.00  0.00      PEP1 H
ATOM    229  CG1 VAL A  37     -13.930 -15.256  -0.284  1.00  0.00      PEP1 C
ATOM    230 HG11 VAL A  37     -14.961 -15.283  -0.698  0.00  0.00      PEP1 H
ATOM    231 HG12 VAL A  37     -13.664 -16.293   0.007  0.00  0.00      PEP1 H
ATOM    232 HG13 VAL A  37     -13.942 -14.622   0.629  0.00  0.00      PEP1 H
ATOM    233  CG2 VAL A  37     -13.413 -13.317  -1.763  1.00  0.00      PEP1 C
ATOM    234 HG21 VAL A  37     -14.448 -13.358  -2.165  0.00  0.00      PEP1 H
ATOM    235 HG22 VAL A  37     -13.398 -12.608  -0.907  0.00  0.00      PEP1 H
ATOM    236 HG23 VAL A  37     -12.759 -12.912  -2.563  0.00  0.00      PEP1 H
ATOM    237  C   VAL A  37     -11.182 -15.970  -0.119  1.00  0.00      PEP1 C
ATOM    238  O   VAL A  37     -11.316 -16.184   1.086  1.00  0.00      PEP1 O
ATOM    239  N   ILE A  38     -10.723 -16.887  -0.961  1.00  0.00      PEP1 N
ATOM    240  HN  ILE A  38     -10.603 -16.749  -1.942  0.00  0.00      PEP1 H
ATOM    241  CA  ILE A  38     -10.345 -18.219  -0.493  1.00  0.00      PEP1 C
ATOM    242  HA  ILE A  38     -11.185 -18.594   0.077  0.00  0.00      PEP1 H
ATOM    243  CB  ILE A  38      -9.966 -19.139  -1.663  1.00  0.00      PEP1 C
ATOM    244  HB  ILE A  38      -9.236 -18.541  -2.264  0.00  0.00      PEP1 H
ATOM    245  CG2 ILE A  38      -9.431 -20.454  -1.132  1.00  0.00      PEP1 C
ATOM    246 HG21 ILE A  38      -9.009 -21.066  -1.957  0.00  0.00      PEP1 H
ATOM    247 HG22 ILE A  38      -8.621 -20.282  -0.392  0.00  0.00      PEP1 H
ATOM    248 HG23 ILE A  38     -10.236 -21.041  -0.641  0.00  0.00      PEP1 H
ATOM    249  CG1 ILE A  38     -11.189 -19.379  -2.550  1.00  0.00      PEP1 C
ATOM    250 HG11 ILE A  38     -12.012 -19.820  -1.945  0.00  0.00      PEP1 H
ATOM    251 HG12 ILE A  38     -11.553 -18.399  -2.936  0.00  0.00      PEP1 H
ATOM    252  CD  ILE A  38     -10.919 -20.292  -3.758  0.00  0.00      PEP1 C
ATOM    253  HD1 ILE A  38     -11.830 -20.377  -4.389  0.00  0.00      PEP1 H
ATOM    254  HD2 ILE A  38     -10.099 -19.880  -4.385  0.00  0.00      PEP1 H
ATOM    255  HD3 ILE A  38     -10.633 -21.313  -3.429  0.00  0.00      PEP1 H
ATOM    256  C   ILE A  38      -9.163 -18.143   0.463  1.00  0.00      PEP1 C
ATOM    257  O   ILE A  38      -9.130 -18.837   1.482  1.00  0.00      PEP1 O
ATOM    258  N   VAL A  39      -8.192 -17.301   0.125  1.00  0.00      PEP1 N
ATOM    259  HN  VAL A  39      -8.202 -16.746  -0.703  0.00  0.00      PEP1 H
ATOM    260  CA  VAL A  39      -7.008 -17.119   0.958  1.00  0.00      PEP1 C
ATOM    261  HA  VAL A  39      -6.604 -18.102   1.166  0.00  0.00      PEP1 H
ATOM    262  CB  VAL A  39      -5.941 -16.245   0.228  1.00  0.00      PEP1 C
ATOM    263  HB  VAL A  39      -6.453 -15.320  -0.135  0.00  0.00      PEP1 H
ATOM    264  CG1 VAL A  39      -4.815 -15.851   1.188  1.00  0.00      PEP1 C
ATOM    265 HG11 VAL A  39      -4.040 -15.262   0.652  0.00  0.00      PEP1 H
ATOM    266 HG12 VAL A  39      -5.189 -15.223   2.023  0.00  0.00      PEP1 H
ATOM    267 HG13 VAL A  39      -4.327 -16.754   1.613  0.00  0.00      PEP1 H
ATOM    268  CG2 VAL A  39      -5.360 -17.022  -0.948  1.00  0.00      PEP1 C
ATOM    269 HG21 VAL A  39      -4.569 -16.431  -1.457  0.00  0.00      PEP1 H
ATOM    270 HG22 VAL A  39      -4.913 -17.979  -0.601  0.00  0.00      PEP1 H
ATOM    271 HG23 VAL A  39      -6.141 -17.255  -1.701  0.00  0.00      PEP1 H
ATOM    272  C   VAL A  39      -7.372 -16.478   2.302  1.00  0.00      PEP1 C
ATOM    273  O   VAL A  39      -6.806 -16.840   3.332  1.00  0.00      PEP1 O
ATOM    274  N   LEU A  40      -8.309 -15.531   2.300  1.00  0.00      PEP1 N
ATOM    275  HN  LEU A  40      -8.788 -15.201   1.489  0.00  0.00      PEP1 H
ATOM    276  CA  LEU A  40      -8.718 -14.880   3.547  1.00  0.00      PEP1 C
ATOM    277  HA  LEU A  40      -7.820 -14.525   4.035  0.00  0.00      PEP1 H
ATOM    278  CB  LEU A  40      -9.710 -13.734   3.272  1.00  0.00      PEP1 C
ATOM    279  HB1 LEU A  40     -10.575 -14.172   2.723  0.00  0.00      PEP1 H
ATOM    280  HB2 LEU A  40     -10.115 -13.366   4.241  0.00  0.00      PEP1 H
ATOM    281  CG  LEU A  40      -9.202 -12.540   2.454  1.00  0.00      PEP1 C
ATOM    282  HG  LEU A  40      -8.802 -12.912   1.480  0.00  0.00      PEP1 H
ATOM    283  CD1 LEU A  40     -10.339 -11.548   2.202  1.00  0.00      PEP1 C
ATOM    284 HD11 LEU A  40      -9.965 -10.658   1.651  0.00  0.00      PEP1 H
ATOM    285 HD12 LEU A  40     -11.143 -12.020   1.598  0.00  0.00      PEP1 H
ATOM    286 HD13 LEU A  40     -10.778 -11.202   3.162  0.00  0.00      PEP1 H
ATOM    287  CD2 LEU A  40      -8.057 -11.858   3.206  1.00  0.00      PEP1 C
ATOM    288 HD21 LEU A  40      -7.665 -11.001   2.617  0.00  0.00      PEP1 H
ATOM    289 HD22 LEU A  40      -8.388 -11.467   4.189  0.00  0.00      PEP1 H
ATOM    290 HD23 LEU A  40      -7.223 -12.573   3.376  0.00  0.00      PEP1 H
ATOM    291  C   LEU A  40      -9.373 -15.903   4.474  1.00  0.00      PEP1 C
ATOM    292  O   LEU A  40      -9.092 -15.943   5.677  1.00  0.00      PEP1 O
ATOM    293  N   LEU A  41     -10.249 -16.732   3.915  1.00  0.00      PEP1 N
ATOM    294  HN  LEU A  41     -10.506 -16.728   2.951  0.00  0.00      PEP1 H
ATOM    295  CA  LEU A  41     -10.926 -17.751   4.712  1.00  0.00      PEP1 C
ATOM    296  HA  LEU A  41     -11.328 -17.249   5.583  0.00  0.00      PEP1 H
ATOM    297  CB  LEU A  41     -12.040 -18.413   3.892  1.00  0.00      PEP1 C
ATOM    298  HB1 LEU A  41     -11.577 -18.787   2.950  0.00  0.00      PEP1 H
ATOM    299  HB2 LEU A  41     -12.403 -19.314   4.435  0.00  0.00      PEP1 H
ATOM    300  CG  LEU A  41     -13.204 -17.480   3.542  1.00  0.00      PEP1 C
ATOM    301  HG  LEU A  41     -12.806 -16.593   2.992  0.00  0.00      PEP1 H
ATOM    302  CD1 LEU A  41     -14.215 -18.214   2.665  1.00  0.00      PEP1 C
ATOM    303 HD11 LEU A  41     -15.087 -17.561   2.445  0.00  0.00      PEP1 H
ATOM    304 HD12 LEU A  41     -13.752 -18.514   1.701  0.00  0.00      PEP1 H
ATOM    305 HD13 LEU A  41     -14.586 -19.128   3.175  0.00  0.00      PEP1 H
ATOM    306  CD2 LEU A  41     -13.856 -16.986   4.817  1.00  0.00      PEP1 C
ATOM    307 HD21 LEU A  41     -14.692 -16.292   4.580  0.00  0.00      PEP1 H
ATOM    308 HD22 LEU A  41     -14.272 -17.822   5.415  0.00  0.00      PEP1 H
ATOM    309 HD23 LEU A  41     -13.119 -16.440   5.445  0.00  0.00      PEP1 H
ATOM    310  C   LEU A  41      -9.946 -18.809   5.203  1.00  0.00      PEP1 C
ATOM    311  O   LEU A  41      -9.959 -19.176   6.383  1.00  0.00      PEP1 O
ATOM    312  N   ALA A  42      -9.091 -19.293   4.306  1.00  0.00      PEP1 N
ATOM    313  HN  ALA A  42      -9.064 -18.998   3.351  0.00  0.00      PEP1 H
ATOM    314  CA  ALA A  42      -8.112 -20.315   4.676  1.00  0.00      PEP1 C
ATOM    315  HA  ALA A  42      -8.592 -21.146   5.180  0.00  0.00      PEP1 H
ATOM    316  CB  ALA A  42      -7.404 -20.845   3.432  1.00  0.00      PEP1 C
ATOM    317  HB1 ALA A  42      -8.149 -21.302   2.746  0.00  0.00      PEP1 H
ATOM    318  HB2 ALA A  42      -6.892 -20.024   2.884  0.00  0.00      PEP1 H
ATOM    319  HB3 ALA A  42      -6.652 -21.622   3.689  0.00  0.00      PEP1 H
ATOM    320  C   ALA A  42      -7.094 -19.746   5.658  1.00  0.00      PEP1 C
ATOM    321  O   ALA A  42      -6.695 -20.414   6.613  1.00  0.00      PEP1 O
ATOM    322  N   GLY A  43      -6.682 -18.506   5.416  1.00  0.00      PEP1 N
ATOM    323  HN  GLY A  43      -6.996 -17.960   4.641  0.00  0.00      PEP1 H
ATOM    324  CA  GLY A  43      -5.723 -17.858   6.293  1.00  0.00      PEP1 C
ATOM    325  HA1 GLY A  43      -5.536 -16.871   5.893  0.00  0.00      PEP1 H
ATOM    326  HA2 GLY A  43      -4.847 -18.491   6.344  0.00  0.00      PEP1 H
ATOM    327  C   GLY A  43      -6.268 -17.698   7.703  1.00  0.00      PEP1 C
ATOM    328  O   GLY A  43      -5.545 -17.877   8.683  1.00  0.00      PEP1 O
ATOM    329  N   SER A  44      -7.549 -17.363   7.811  1.00  0.00      PEP1 N
ATOM    330  HN  SER A  44      -8.163 -17.209   7.037  0.00  0.00      PEP1 H
ATOM    331  CA  SER A  44      -8.176 -17.189   9.112  1.00  0.00      PEP1 C
ATOM    332  HA  SER A  44      -7.542 -16.506   9.662  0.00  0.00      PEP1 H
ATOM    333  CB  SER A  44      -9.594 -16.654   8.942  1.00  0.00      PEP1 C
ATOM    334  HB1 SER A  44     -10.167 -17.382   8.323  0.00  0.00      PEP1 H
ATOM    335  HB2 SER A  44     -10.105 -16.591   9.929  0.00  0.00      PEP1 H
ATOM    336  OG  SER A  44      -9.557 -15.406   8.286  1.00  0.00      PEP1 O
ATOM    337  HG1 SER A  44     -10.458 -15.209   8.000  0.00  0.00      PEP1 H
ATOM    338  C   SER A  44      -8.207 -18.504   9.887  1.00  0.00      PEP1 C
ATOM    339  O   SER A  44      -7.928 -18.532  11.089  1.00  0.00      PEP1 O
ATOM    340  N   TYR A  45      -8.553 -19.588   9.197  1.00  0.00      PEP1 N
ATOM    341  HN  TYR A  45      -8.793 -19.577   8.228  0.00  0.00      PEP1 H
ATOM    342  CA  TYR A  45      -8.609 -20.911   9.822  1.00  0.00      PEP1 C
ATOM    343  HA  TYR A  45      -9.218 -20.815  10.713  0.00  0.00      PEP1 H
ATOM    344  CB  TYR A  45      -9.159 -21.947   8.828  1.00  0.00      PEP1 C
ATOM    345  HB1 TYR A  45     -10.228 -21.721   8.620  0.00  0.00      PEP1 H
ATOM    346  HB2 TYR A  45      -8.617 -21.889   7.860  0.00  0.00      PEP1 H
ATOM    347  CG  TYR A  45      -9.123 -23.391   9.315  1.00  0.00      PEP1 C
ATOM    348  CD1 TYR A  45     -10.154 -23.921  10.097  1.00  0.00      PEP1 C
ATOM    349  HD1 TYR A  45     -10.988 -23.295  10.383  0.00  0.00      PEP1 H
ATOM    350  CE1 TYR A  45     -10.116 -25.258  10.541  1.00  0.00      PEP1 C
ATOM    351  HE1 TYR A  45     -10.914 -25.658  11.148  0.00  0.00      PEP1 H
ATOM    352  CZ  TYR A  45      -9.037 -26.062  10.198  1.00  0.00      PEP1 C
ATOM    353  OH  TYR A  45      -8.973 -27.374  10.624  1.00  0.00      PEP1 O
ATOM    354  HH  TYR A  45      -8.196 -27.769  10.224  0.00  0.00      PEP1 H
ATOM    355  CD2 TYR A  45      -8.052 -24.227   8.988  1.00  0.00      PEP1 C
ATOM    356  HD2 TYR A  45      -7.218 -23.839   8.419  0.00  0.00      PEP1 H
ATOM    357  CE2 TYR A  45      -8.004 -25.552   9.423  1.00  0.00      PEP1 C
ATOM    358  HE2 TYR A  45      -7.153 -26.168   9.172  0.00  0.00      PEP1 H
ATOM    359  C   TYR A  45      -7.219 -21.336  10.273  1.00  0.00      PEP1 C
ATOM    360  O   TYR A  45      -7.028 -21.765  11.415  1.00  0.00      PEP1 O
ATOM    361  N   LEU A  46      -6.247 -21.193   9.376  1.00  0.00      PEP1 N
ATOM    362  HN  LEU A  46      -6.387 -20.811   8.465  0.00  0.00      PEP1 H
ATOM    363  CA  LEU A  46      -4.869 -21.591   9.655  1.00  0.00      PEP1 C
ATOM    364  HA  LEU A  46      -4.933 -22.598  10.047  0.00  0.00      PEP1 H
ATOM    365  CB  LEU A  46      -4.049 -21.576   8.366  1.00  0.00      PEP1 C
ATOM    366  HB1 LEU A  46      -4.166 -20.564   7.913  0.00  0.00      PEP1 H
ATOM    367  HB2 LEU A  46      -2.971 -21.675   8.622  0.00  0.00      PEP1 H
ATOM    368  CG  LEU A  46      -4.462 -22.631   7.340  1.00  0.00      PEP1 C
ATOM    369  HG  LEU A  46      -5.561 -22.556   7.155  0.00  0.00      PEP1 H
ATOM    370  CD1 LEU A  46      -3.709 -22.406   6.033  1.00  0.00      PEP1 C
ATOM    371 HD11 LEU A  46      -3.965 -23.196   5.295  0.00  0.00      PEP1 H
ATOM    372 HD12 LEU A  46      -3.972 -21.420   5.594  0.00  0.00      PEP1 H
ATOM    373 HD13 LEU A  46      -2.612 -22.433   6.203  0.00  0.00      PEP1 H
ATOM    374  CD2 LEU A  46      -4.172 -24.019   7.902  1.00  0.00      PEP1 C
ATOM    375 HD21 LEU A  46      -4.483 -24.802   7.177  0.00  0.00      PEP1 H
ATOM    376 HD22 LEU A  46      -3.092 -24.161   8.107  0.00  0.00      PEP1 H
ATOM    377 HD23 LEU A  46      -4.732 -24.180   8.849  0.00  0.00      PEP1 H
ATOM    378  C   LEU A  46      -4.182 -20.734  10.704  1.00  0.00      PEP1 C
ATOM    379  O   LEU A  46      -3.325 -21.215  11.431  1.00  0.00      PEP1 O
ATOM    380  N   ALA A  47      -4.547 -19.460  10.766  1.00  0.00      PEP1 N
ATOM    381  HN  ALA A  47      -5.229 -19.054  10.159  0.00  0.00      PEP1 H
ATOM    382  CA  ALA A  47      -3.962 -18.552  11.746  1.00  0.00      PEP1 C
ATOM    383  HA  ALA A  47      -2.879 -18.575  11.707  0.00  0.00      PEP1 H
ATOM    384  CB  ALA A  47      -4.437 -17.131  11.494  1.00  0.00      PEP1 C
ATOM    385  HB1 ALA A  47      -4.106 -16.800  10.487  0.00  0.00      PEP1 H
ATOM    386  HB2 ALA A  47      -5.547 -17.069  11.526  0.00  0.00      PEP1 H
ATOM    387  HB3 ALA A  47      -4.021 -16.422  12.242  0.00  0.00      PEP1 H
ATOM    388  C   ALA A  47      -4.352 -18.996  13.155  1.00  0.00      PEP1 C
ATOM    389  O   ALA A  47      -3.516 -19.036  14.060  1.00  0.00      PEP1 O
ATOM    390  N   VAL A  48      -5.624 -19.334  13.347  1.00  0.00      PEP1 N
ATOM    391  HN  VAL A  48      -6.341 -19.318  12.655  0.00  0.00      PEP1 H
ATOM    392  CA  VAL A  48      -6.069 -19.775  14.666  1.00  0.00      PEP1 C
ATOM    393  HA  VAL A  48      -5.776 -19.029  15.394  0.00  0.00      PEP1 H
ATOM    394  CB  VAL A  48      -7.604 -20.017  14.695  1.00  0.00      PEP1 C
ATOM    395  HB  VAL A  48      -7.846 -20.747  13.884  0.00  0.00      PEP1 H
ATOM    396  CG1 VAL A  48      -8.024 -20.603  16.046  1.00  0.00      PEP1 C
ATOM    397 HG11 VAL A  48      -9.126 -20.740  16.081  0.00  0.00      PEP1 H
ATOM    398 HG12 VAL A  48      -7.562 -21.596  16.223  0.00  0.00      PEP1 H
ATOM    399 HG13 VAL A  48      -7.735 -19.923  16.876  0.00  0.00      PEP1 H
ATOM    400  CG2 VAL A  48      -8.342 -18.702  14.458  1.00  0.00      PEP1 C
ATOM    401 HG21 VAL A  48      -9.441 -18.852  14.516  0.00  0.00      PEP1 H
ATOM    402 HG22 VAL A  48      -8.052 -17.948  15.222  0.00  0.00      PEP1 H
ATOM    403 HG23 VAL A  48      -8.113 -18.288  13.454  0.00  0.00      PEP1 H
ATOM    404  C   VAL A  48      -5.345 -21.070  15.022  1.00  0.00      PEP1 C
ATOM    405  O   VAL A  48      -4.884 -21.252  16.147  1.00  0.00      PEP1 O
ATOM    406  N   LEU A  49      -5.248 -21.966  14.048  1.00  0.00      PEP1 N
ATOM    407  HN  LEU A  49      -5.614 -21.825  13.131  0.00  0.00      PEP1 H
ATOM    408  CA  LEU A  49      -4.586 -23.255  14.239  1.00  0.00      PEP1 C
ATOM    409  HA  LEU A  49      -5.093 -23.746  15.060  0.00  0.00      PEP1 H
ATOM    410  CB  LEU A  49      -4.657 -24.060  12.941  1.00  0.00      PEP1 C
ATOM    411  HB1 LEU A  49      -5.733 -24.140  12.662  0.00  0.00      PEP1 H
ATOM    412  HB2 LEU A  49      -4.170 -23.478  12.127  0.00  0.00      PEP1 H
ATOM    413  CG  LEU A  49      -4.084 -25.478  12.945  1.00  0.00      PEP1 C
ATOM    414  HG  LEU A  49      -3.016 -25.450  13.272  0.00  0.00      PEP1 H
ATOM    415  CD1 LEU A  49      -4.892 -26.352  13.902  1.00  0.00      PEP1 C
ATOM    416 HD11 LEU A  49      -4.520 -27.399  13.882  0.00  0.00      PEP1 H
ATOM    417 HD12 LEU A  49      -4.810 -25.972  14.943  0.00  0.00      PEP1 H
ATOM    418 HD13 LEU A  49      -5.965 -26.360  13.615  0.00  0.00      PEP1 H
ATOM    419  CD2 LEU A  49      -4.130 -26.050  11.527  1.00  0.00      PEP1 C
ATOM    420 HD21 LEU A  49      -3.699 -27.075  11.510  0.00  0.00      PEP1 H
ATOM    421 HD22 LEU A  49      -5.169 -26.115  11.145  0.00  0.00      PEP1 H
ATOM    422 HD23 LEU A  49      -3.541 -25.414  10.832  0.00  0.00      PEP1 H
ATOM    423  C   LEU A  49      -3.127 -23.071  14.643  1.00  0.00      PEP1 C
ATOM    424  O   LEU A  49      -2.611 -23.762  15.527  1.00  0.00      PEP1 O
ATOM    425  N   ALA A  50      -2.460 -22.129  13.990  1.00  0.00      PEP1 N
ATOM    426  HN  ALA A  50      -2.867 -21.560  13.277  0.00  0.00      PEP1 H
ATOM    427  CA  ALA A  50      -1.058 -21.860  14.280  1.00  0.00      PEP1 C
ATOM    428  HA  ALA A  50      -0.526 -22.801  14.366  0.00  0.00      PEP1 H
ATOM    429  CB  ALA A  50      -0.432 -21.072  13.120  1.00  0.00      PEP1 C
ATOM    430  HB1 ALA A  50      -0.559 -21.639  12.173  0.00  0.00      PEP1 H
ATOM    431  HB2 ALA A  50      -0.926 -20.084  12.996  0.00  0.00      PEP1 H
ATOM    432  HB3 ALA A  50       0.656 -20.907  13.277  0.00  0.00      PEP1 H
ATOM    433  C   ALA A  50      -0.821 -21.111  15.588  1.00  0.00      PEP1 C
ATOM    434  O   ALA A  50       0.165 -21.369  16.282  1.00  0.00      PEP1 O
ATOM    435  N   GLU A  51      -1.725 -20.198  15.936  1.00  0.00      PEP1 N
ATOM    436  HN  GLU A  51      -2.562 -19.998  15.435  0.00  0.00      PEP1 H
ATOM    437  CA  GLU A  51      -1.543 -19.385  17.137  1.00  0.00      PEP1 C
ATOM    438  HA  GLU A  51      -0.474 -19.228  17.204  0.00  0.00      PEP1 H
ATOM    439  CB  GLU A  51      -2.172 -17.998  16.909  1.00  0.00      PEP1 C
ATOM    440  HB1 GLU A  51      -3.260 -18.138  16.713  0.00  0.00      PEP1 H
ATOM    441  HB2 GLU A  51      -2.105 -17.395  17.842  0.00  0.00      PEP1 H
ATOM    442  CG  GLU A  51      -1.542 -17.223  15.732  1.00  0.00      PEP1 C
ATOM    443  HG1 GLU A  51      -1.381 -17.910  14.881  0.00  0.00      PEP1 H
ATOM    444  HG2 GLU A  51      -2.197 -16.390  15.409  0.00  0.00      PEP1 H
ATOM    445  CD  GLU A  51      -0.157 -16.642  16.050  1.00  0.00      PEP1 C
ATOM    446  OE1 GLU A  51      -0.032 -15.881  17.034  1.00  0.00      PEP1 O
ATOM    447  OE2 GLU A  51       0.806 -16.940  15.312  1.00  0.00      PEP1 O
ATOM    448  C   GLU A  51      -2.003 -19.958  18.478  1.00  0.00      PEP1 C
ATOM    449  O   GLU A  51      -1.419 -19.624  19.508  1.00  0.00      PEP1 O
ATOM    450  N   ARG A  52      -3.049 -20.788  18.499  1.00  0.00      PEP1 N
ATOM    451  HN  ARG A  52      -3.580 -21.042  17.694  0.00  0.00      PEP1 H
ATOM    452  CA  ARG A  52      -3.464 -21.376  19.769  1.00  0.00      PEP1 C
ATOM    453  HA  ARG A  52      -3.590 -20.609  20.524  0.00  0.00      PEP1 H
ATOM    454  CB  ARG A  52      -4.732 -22.229  19.614  1.00  0.00      PEP1 C
ATOM    455  HB1 ARG A  52      -4.580 -22.858  18.704  0.00  0.00      PEP1 H
ATOM    456  HB2 ARG A  52      -4.810 -22.939  20.467  0.00  0.00      PEP1 H
ATOM    457  CG  ARG A  52      -5.997 -21.391  19.445  1.00  0.00      PEP1 C
ATOM    458  HG1 ARG A  52      -5.932 -20.511  20.122  0.00  0.00      PEP1 H
ATOM    459  HG2 ARG A  52      -6.019 -20.973  18.412  0.00  0.00      PEP1 H
ATOM    460  CD  ARG A  52      -7.287 -22.195  19.662  1.00  0.00      PEP1 C
ATOM    461  HD1 ARG A  52      -7.348 -23.009  18.903  0.00  0.00      PEP1 H
ATOM    462  HD2 ARG A  52      -7.318 -22.652  20.679  0.00  0.00      PEP1 H
ATOM    463  NE  ARG A  52      -8.462 -21.331  19.545  1.00  0.00      PEP1 N
ATOM    464  HE  ARG A  52      -8.269 -20.463  19.074  0.00  0.00      PEP1 H
ATOM    465  CZ  ARG A  52      -9.675 -21.633  20.004  1.00  0.00      PEP1 C
ATOM    466  NH1 ARG A  52      -9.892 -22.786  20.625  1.00  0.00      PEP1 N
ATOM    467 HH11 ARG A  52     -10.799 -23.024  20.945  0.00  0.00      PEP1 H
ATOM    468 HH12 ARG A  52      -9.133 -23.440  20.624  0.00  0.00      PEP1 H
ATOM    469  NH2 ARG A  52     -10.677 -20.779  19.840  1.00  0.00      PEP1 N
ATOM    470 HH21 ARG A  52     -11.556 -20.964  20.256  0.00  0.00      PEP1 H
ATOM    471 HH22 ARG A  52     -10.449 -19.884  19.481  0.00  0.00      PEP1 H
ATOM    472  C   ARG A  52      -2.299 -22.247  20.223  1.00  0.00      PEP1 C
ATOM    473  O   ARG A  52      -1.688 -22.937  19.410  1.00  0.00      PEP1 O
ATOM    474  N   GLY A  53      -1.986 -22.199  21.511  1.00  0.00      PEP1 N
ATOM    475  HN  GLY A  53      -2.476 -21.649  22.186  0.00  0.00      PEP1 H
ATOM    476  CA  GLY A  53      -0.874 -22.973  22.022  1.00  0.00      PEP1 C
ATOM    477  HA1 GLY A  53      -0.578 -23.682  21.261  0.00  0.00      PEP1 H
ATOM    478  HA2 GLY A  53      -1.173 -23.425  22.958  0.00  0.00      PEP1 H
ATOM    479  C   GLY A  53       0.308 -22.061  22.299  1.00  0.00      PEP1 C
ATOM    480  O   GLY A  53       1.303 -22.487  22.889  1.00  0.00      PEP1 O
ATOM    481  N   ALA A  54       0.217 -20.809  21.857  1.00  0.00      PEP1 N
ATOM    482  HN  ALA A  54      -0.568 -20.457  21.348  0.00  0.00      PEP1 H
ATOM    483  CA  ALA A  54       1.292 -19.846  22.098  1.00  0.00      PEP1 C
ATOM    484  HA  ALA A  54       2.177 -20.325  22.500  0.00  0.00      PEP1 H
ATOM    485  CB  ALA A  54       1.666 -19.117  20.793  1.00  0.00      PEP1 C
ATOM    486  HB1 ALA A  54       2.050 -19.851  20.053  0.00  0.00      PEP1 H
ATOM    487  HB2 ALA A  54       0.780 -18.614  20.348  0.00  0.00      PEP1 H
ATOM    488  HB3 ALA A  54       2.457 -18.355  20.962  0.00  0.00      PEP1 H
ATOM    489  C   ALA A  54       0.827 -18.849  23.151  1.00  0.00      PEP1 C
ATOM    490  O   ALA A  54      -0.037 -18.009  22.888  1.00  0.00      PEP1 O
ATOM    491  N   PRO A  55       1.383 -18.938  24.371  1.00  0.00      PEP1 N
ATOM    492  CD  PRO A  55       2.388 -19.930  24.799  1.00  0.00      PEP1 C
ATOM    493  HD1 PRO A  55       1.384 -20.154  24.373  0.00  0.00      PEP1 H
ATOM    494  HD2 PRO A  55       3.120 -20.717  24.505  0.00  0.00      PEP1 H
ATOM    495  CA  PRO A  55       1.036 -18.052  25.482  1.00  0.00      PEP1 C
ATOM    496  HA  PRO A  55       0.054 -18.308  25.863  0.00  0.00      PEP1 H
ATOM    497  CB  PRO A  55       2.100 -18.390  26.528  1.00  0.00      PEP1 C
ATOM    498  HB1 PRO A  55       1.764 -19.274  27.114  0.00  0.00      PEP1 H
ATOM    499  HB2 PRO A  55       2.298 -17.550  27.224  0.00  0.00      PEP1 H
ATOM    500  CG  PRO A  55       2.302 -19.839  26.316  1.00  0.00      PEP1 C
ATOM    501  HG1 PRO A  55       2.710 -20.353  27.208  0.00  0.00      PEP1 H
ATOM    502  HG2 PRO A  55       1.769 -20.681  26.404  0.00  0.00      PEP1 H
ATOM    503  C   PRO A  55       1.051 -16.584  25.096  1.00  0.00      PEP1 C
ATOM    504  O   PRO A  55       2.057 -16.080  24.597  1.00  0.00      PEP1 O
ATOM    505  N   GLY A  56      -0.067 -15.899  25.316  1.00  0.00      PEP1 N
ATOM    506  HN  GLY A  56      -0.897 -16.288  25.713  0.00  0.00      PEP1 H
ATOM    507  CA  GLY A  56      -0.136 -14.491  24.974  1.00  0.00      PEP1 C
ATOM    508  HA1 GLY A  56       0.887 -14.142  24.972  0.00  0.00      PEP1 H
ATOM    509  HA2 GLY A  56      -0.760 -14.034  25.730  0.00  0.00      PEP1 H
ATOM    510  C   GLY A  56      -0.744 -14.179  23.612  1.00  0.00      PEP1 C
ATOM    511  O   GLY A  56      -1.131 -13.039  23.361  1.00  0.00      PEP1 O
ATOM    512  N   ALA A  57      -0.843 -15.175  22.737  1.00  0.00      PEP1 N
ATOM    513  HN  ALA A  57      -0.539 -16.106  22.936  0.00  0.00      PEP1 H
ATOM    514  CA  ALA A  57      -1.413 -14.970  21.402  1.00  0.00      PEP1 C
ATOM    515  HA  ALA A  57      -0.855 -14.208  20.871  0.00  0.00      PEP1 H
ATOM    516  CB  ALA A  57      -1.333 -16.264  20.602  1.00  0.00      PEP1 C
ATOM    517  HB1 ALA A  57      -0.273 -16.587  20.520  0.00  0.00      PEP1 H
ATOM    518  HB2 ALA A  57      -1.901 -17.079  21.102  0.00  0.00      PEP1 H
ATOM    519  HB3 ALA A  57      -1.733 -16.135  19.573  0.00  0.00      PEP1 H
ATOM    520  C   ALA A  57      -2.869 -14.478  21.463  1.00  0.00      PEP1 C
ATOM    521  O   ALA A  57      -3.638 -14.909  22.326  1.00  0.00      PEP1 O
ATOM    522  N   GLN A  58      -3.235 -13.588  20.540  1.00  0.00      PEP1 N
ATOM    523  HN  GLN A  58      -2.609 -13.250  19.839  0.00  0.00      PEP1 H
ATOM    524  CA  GLN A  58      -4.588 -13.024  20.469  1.00  0.00      PEP1 C
ATOM    525  HA  GLN A  58      -5.119 -13.435  21.319  0.00  0.00      PEP1 H
ATOM    526  CB  GLN A  58      -4.529 -11.493  20.549  1.00  0.00      PEP1 C
ATOM    527  HB1 GLN A  58      -3.746 -11.163  19.828  0.00  0.00      PEP1 H
ATOM    528  HB2 GLN A  58      -5.490 -11.067  20.181  0.00  0.00      PEP1 H
ATOM    529  CG  GLN A  58      -4.197 -10.918  21.931  1.00  0.00      PEP1 C
ATOM    530  HG1 GLN A  58      -4.925 -11.283  22.687  0.00  0.00      PEP1 H
ATOM    531  HG2 GLN A  58      -3.184 -11.233  22.254  0.00  0.00      PEP1 H
ATOM    532  CD  GLN A  58      -4.268  -9.395  21.970  1.00  0.00      PEP1 C
ATOM    533  OE1 GLN A  58      -3.632  -8.707  21.161  1.00  0.00      PEP1 O
ATOM    534  NE2 GLN A  58      -5.043  -8.862  22.917  1.00  0.00      PEP1 N
ATOM    535 HE21 GLN A  58      -5.098  -7.868  22.947  0.00  0.00      PEP1 H
ATOM    536 HE22 GLN A  58      -5.517  -9.454  23.559  0.00  0.00      PEP1 H
ATOM    537  C   GLN A  58      -5.369 -13.412  19.204  1.00  0.00      PEP1 C
ATOM    538  O   GLN A  58      -6.582 -13.227  19.138  1.00  0.00      PEP1 O
ATOM    539  N   LEU A  59      -4.670 -13.928  18.202  1.00  0.00      PEP1 N
ATOM    540  HN  LEU A  59      -3.685 -14.086  18.240  0.00  0.00      PEP1 H
ATOM    541  CA  LEU A  59      -5.292 -14.315  16.937  1.00  0.00      PEP1 C
ATOM    542  HA  LEU A  59      -6.171 -13.706  16.768  0.00  0.00      PEP1 H
ATOM    543  CB  LEU A  59      -4.235 -14.224  15.829  1.00  0.00      PEP1 C
ATOM    544  HB1 LEU A  59      -3.627 -13.311  16.028  0.00  0.00      PEP1 H
ATOM    545  HB2 LEU A  59      -3.537 -15.085  15.923  0.00  0.00      PEP1 H
ATOM    546  CG  LEU A  59      -4.648 -14.135  14.358  1.00  0.00      PEP1 C
ATOM    547  HG  LEU A  59      -5.089 -15.109  14.034  0.00  0.00      PEP1 H
ATOM    548  CD1 LEU A  59      -5.672 -13.022  14.172  1.00  0.00      PEP1 C
ATOM    549 HD11 LEU A  59      -5.943 -12.917  13.100  0.00  0.00      PEP1 H
ATOM    550 HD12 LEU A  59      -6.598 -13.242  14.746  0.00  0.00      PEP1 H
ATOM    551 HD13 LEU A  59      -5.264 -12.050  14.523  0.00  0.00      PEP1 H
ATOM    552  CD2 LEU A  59      -3.397 -13.870  13.501  1.00  0.00      PEP1 C
ATOM    553 HD21 LEU A  59      -3.670 -13.820  12.425  0.00  0.00      PEP1 H
ATOM    554 HD22 LEU A  59      -2.912 -12.910  13.770  0.00  0.00      PEP1 H
ATOM    555 HD23 LEU A  59      -2.655 -14.687  13.633  0.00  0.00      PEP1 H
ATOM    556  C   LEU A  59      -5.761 -15.752  17.145  1.00  0.00      PEP1 C
ATOM    557  O   LEU A  59      -5.279 -16.683  16.490  1.00  0.00      PEP1 O
ATOM    558  N   ILE A  60      -6.721 -15.918  18.053  1.00  0.00      PEP1 N
ATOM    559  HN  ILE A  60      -7.190 -15.180  18.534  0.00  0.00      PEP1 H
ATOM    560  CA  ILE A  60      -7.172 -17.251  18.421  1.00  0.00      PEP1 C
ATOM    561  HA  ILE A  60      -6.630 -17.873  17.721  0.00  0.00      PEP1 H
ATOM    562  CB  ILE A  60      -6.690 -17.572  19.854  1.00  0.00      PEP1 C
ATOM    563  HB  ILE A  60      -7.158 -18.561  20.092  0.00  0.00      PEP1 H
ATOM    564  CG2 ILE A  60      -5.164 -17.518  19.908  1.00  0.00      PEP1 C
ATOM    565 HG21 ILE A  60      -4.794 -17.896  20.884  0.00  0.00      PEP1 H
ATOM    566 HG22 ILE A  60      -4.717 -18.149  19.111  0.00  0.00      PEP1 H
ATOM    567 HG23 ILE A  60      -4.798 -16.477  19.778  0.00  0.00      PEP1 H
ATOM    568  CG1 ILE A  60      -7.273 -16.551  20.829  1.00  0.00      PEP1 C
ATOM    569 HG11 ILE A  60      -6.972 -15.524  20.524  0.00  0.00      PEP1 H
ATOM    570 HG12 ILE A  60      -8.385 -16.597  20.777  0.00  0.00      PEP1 H
ATOM    571  CD  ILE A  60      -6.858 -16.773  22.293  0.00  0.00      PEP1 C
ATOM    572  HD1 ILE A  60      -7.362 -16.034  22.953  0.00  0.00      PEP1 H
ATOM    573  HD2 ILE A  60      -7.144 -17.793  22.631  0.00  0.00      PEP1 H
ATOM    574  HD3 ILE A  60      -5.761 -16.655  22.419  0.00  0.00      PEP1 H
ATOM    575  C   ILE A  60      -8.643 -17.636  18.306  1.00  0.00      PEP1 C
ATOM    576  O   ILE A  60      -9.025 -18.709  18.759  1.00  0.00      PEP1 O
ATOM    577  N   THR A  61      -9.472 -16.766  17.735  1.00  0.00      PEP1 N
ATOM    578  HN  THR A  61      -9.203 -15.854  17.426  0.00  0.00      PEP1 H
ATOM    579  CA  THR A  61     -10.883 -17.086  17.508  1.00  0.00      PEP1 C
ATOM    580  HA  THR A  61     -11.010 -18.159  17.567  0.00  0.00      PEP1 H
ATOM    581  CB  THR A  61     -11.832 -16.332  18.479  1.00  0.00      PEP1 C
ATOM    582  HB  THR A  61     -12.857 -16.423  18.044  0.00  0.00      PEP1 H
ATOM    583  OG1 THR A  61     -11.495 -14.942  18.517  1.00  0.00      PEP1 O
ATOM    584  HG1 THR A  61     -12.112 -14.545  19.142  0.00  0.00      PEP1 H
ATOM    585  CG2 THR A  61     -11.723 -16.923  19.877  1.00  0.00      PEP1 C
ATOM    586 HG21 THR A  61     -12.476 -16.472  20.557  0.00  0.00      PEP1 H
ATOM    587 HG22 THR A  61     -11.901 -18.019  19.849  0.00  0.00      PEP1 H
ATOM    588 HG23 THR A  61     -10.715 -16.746  20.309  0.00  0.00      PEP1 H
ATOM    589  C   THR A  61     -11.128 -16.700  16.054  1.00  0.00      PEP1 C
ATOM    590  O   THR A  61     -10.541 -15.737  15.555  1.00  0.00      PEP1 O
ATOM    591  N   TYR A  62     -11.975 -17.456  15.369  1.00  0.00      PEP1 N
ATOM    592  HN  TYR A  62     -12.505 -18.208  15.757  0.00  0.00      PEP1 H
ATOM    593  CA  TYR A  62     -12.198 -17.229  13.943  1.00  0.00      PEP1 C
ATOM    594  HA  TYR A  62     -11.199 -17.307  13.531  0.00  0.00      PEP1 H
ATOM    595  CB  TYR A  62     -13.032 -18.379  13.363  1.00  0.00      PEP1 C
ATOM    596  HB1 TYR A  62     -14.025 -18.397  13.863  0.00  0.00      PEP1 H
ATOM    597  HB2 TYR A  62     -13.214 -18.224  12.277  0.00  0.00      PEP1 H
ATOM    598  CG  TYR A  62     -12.388 -19.732  13.591  1.00  0.00      PEP1 C
ATOM    599  CD1 TYR A  62     -12.879 -20.604  14.558  1.00  0.00      PEP1 C
ATOM    600  HD1 TYR A  62     -13.756 -20.334  15.130  0.00  0.00      PEP1 H
ATOM    601  CE1 TYR A  62     -12.246 -21.816  14.821  1.00  0.00      PEP1 C
ATOM    602  HE1 TYR A  62     -12.629 -22.483  15.579  0.00  0.00      PEP1 H
ATOM    603  CZ  TYR A  62     -11.110 -22.165  14.107  1.00  0.00      PEP1 C
ATOM    604  OH  TYR A  62     -10.474 -23.360  14.360  1.00  0.00      PEP1 O
ATOM    605  HH  TYR A  62      -9.763 -23.448  13.722  0.00  0.00      PEP1 H
ATOM    606  CD2 TYR A  62     -11.248 -20.109  12.885  1.00  0.00      PEP1 C
ATOM    607  HD2 TYR A  62     -10.821 -19.440  12.151  0.00  0.00      PEP1 H
ATOM    608  CE2 TYR A  62     -10.609 -21.315  13.137  1.00  0.00      PEP1 C
ATOM    609  HE2 TYR A  62      -9.714 -21.572  12.590  0.00  0.00      PEP1 H
ATOM    610  C   TYR A  62     -12.775 -15.899  13.473  1.00  0.00      PEP1 C
ATOM    611  O   TYR A  62     -12.314 -15.342  12.477  1.00  0.00      PEP1 O
ATOM    612  N   PRO A  63     -13.794 -15.376  14.159  1.00  0.00      PEP1 N
ATOM    613  CD  PRO A  63     -14.616 -15.924  15.255  1.00  0.00      PEP1 C
ATOM    614  HD1 PRO A  63     -14.324 -16.439  14.312  0.00  0.00      PEP1 H
ATOM    615  HD2 PRO A  63     -14.705 -16.658  16.089  0.00  0.00      PEP1 H
ATOM    616  CA  PRO A  63     -14.330 -14.100  13.677  1.00  0.00      PEP1 C
ATOM    617  HA  PRO A  63     -14.767 -14.232  12.694  0.00  0.00      PEP1 H
ATOM    618  CB  PRO A  63     -15.446 -13.799  14.674  1.00  0.00      PEP1 C
ATOM    619  HB1 PRO A  63     -16.373 -14.322  14.349  0.00  0.00      PEP1 H
ATOM    620  HB2 PRO A  63     -15.657 -12.714  14.766  0.00  0.00      PEP1 H
ATOM    621  CG  PRO A  63     -15.925 -15.199  15.064  1.00  0.00      PEP1 C
ATOM    622  HG1 PRO A  63     -16.964 -15.209  15.447  0.00  0.00      PEP1 H
ATOM    623  HG2 PRO A  63     -16.378 -15.993  14.659  0.00  0.00      PEP1 H
ATOM    624  C   PRO A  63     -13.267 -12.994  13.609  1.00  0.00      PEP1 C
ATOM    625  O   PRO A  63     -13.115 -12.339  12.574  1.00  0.00      PEP1 O
ATOM    626  N   ARG A  64     -12.516 -12.792  14.687  1.00  0.00      PEP1 N
ATOM    627  HN  ARG A  64     -12.591 -13.304  15.539  0.00  0.00      PEP1 H
ATOM    628  CA  ARG A  64     -11.499 -11.746  14.639  1.00  0.00      PEP1 C
ATOM    629  HA  ARG A  64     -11.949 -10.865  14.196  0.00  0.00      PEP1 H
ATOM    630  CB  ARG A  64     -11.033 -11.365  16.054  1.00  0.00      PEP1 C
ATOM    631  HB1 ARG A  64     -10.391 -10.459  15.941  0.00  0.00      PEP1 H
ATOM    632  HB2 ARG A  64     -11.909 -11.046  16.661  0.00  0.00      PEP1 H
ATOM    633  CG  ARG A  64     -10.234 -12.411  16.793  1.00  0.00      PEP1 C
ATOM    634  HG1 ARG A  64     -10.709 -13.402  16.626  0.00  0.00      PEP1 H
ATOM    635  HG2 ARG A  64      -9.221 -12.484  16.334  0.00  0.00      PEP1 H
ATOM    636  CD  ARG A  64     -10.116 -12.011  18.263  1.00  0.00      PEP1 C
ATOM    637  HD1 ARG A  64      -9.576 -12.810  18.822  0.00  0.00      PEP1 H
ATOM    638  HD2 ARG A  64      -9.559 -11.053  18.383  0.00  0.00      PEP1 H
ATOM    639  NE  ARG A  64     -11.436 -11.811  18.862  1.00  0.00      PEP1 N
ATOM    640  HE  ARG A  64     -12.189 -12.138  18.279  0.00  0.00      PEP1 H
ATOM    641  CZ  ARG A  64     -11.658 -11.257  20.053  1.00  0.00      PEP1 C
ATOM    642  NH1 ARG A  64     -10.646 -10.835  20.802  1.00  0.00      PEP1 N
ATOM    643 HH11 ARG A  64     -10.810 -10.446  21.698  0.00  0.00      PEP1 H
ATOM    644 HH12 ARG A  64      -9.726 -11.057  20.471  0.00  0.00      PEP1 H
ATOM    645  NH2 ARG A  64     -12.904 -11.108  20.488  1.00  0.00      PEP1 N
ATOM    646 HH21 ARG A  64     -13.077 -10.619  21.331  0.00  0.00      PEP1 H
ATOM    647 HH22 ARG A  64     -13.631 -11.310  19.845  0.00  0.00      PEP1 H
ATOM    648  C   ARG A  64     -10.315 -12.127  13.749  1.00  0.00      PEP1 C
ATOM    649  O   ARG A  64      -9.609 -11.244  13.249  1.00  0.00      PEP1 O
ATOM    650  N   ALA A  65     -10.093 -13.428  13.535  1.00  0.00      PEP1 N
ATOM    651  HN  ALA A  65     -10.628 -14.173  13.933  0.00  0.00      PEP1 H
ATOM    652  CA  ALA A  65      -8.998 -13.839  12.662  1.00  0.00      PEP1 C
ATOM    653  HA  ALA A  65      -8.082 -13.304  12.886  0.00  0.00      PEP1 H
ATOM    654  CB  ALA A  65      -8.721 -15.345  12.791  1.00  0.00      PEP1 C
ATOM    655  HB1 ALA A  65      -8.409 -15.579  13.831  0.00  0.00      PEP1 H
ATOM    656  HB2 ALA A  65      -9.633 -15.940  12.566  0.00  0.00      PEP1 H
ATOM    657  HB3 ALA A  65      -7.908 -15.672  12.107  0.00  0.00      PEP1 H
ATOM    658  C   ALA A  65      -9.364 -13.483  11.219  1.00  0.00      PEP1 C
ATOM    659  O   ALA A  65      -8.497 -13.150  10.411  1.00  0.00      PEP1 O
ATOM    660  N   LEU A  66     -10.647 -13.561  10.883  1.00  0.00      PEP1 N
ATOM    661  HN  LEU A  66     -11.390 -13.859  11.479  0.00  0.00      PEP1 H
ATOM    662  CA  LEU A  66     -11.072 -13.190   9.533  1.00  0.00      PEP1 C
ATOM    663  HA  LEU A  66     -10.431 -13.704   8.828  0.00  0.00      PEP1 H
ATOM    664  CB  LEU A  66     -12.550 -13.497   9.319  1.00  0.00      PEP1 C
ATOM    665  HB1 LEU A  66     -12.676 -14.599   9.429  0.00  0.00      PEP1 H
ATOM    666  HB2 LEU A  66     -13.138 -13.036  10.143  0.00  0.00      PEP1 H
ATOM    667  CG  LEU A  66     -13.084 -13.063   7.953  1.00  0.00      PEP1 C
ATOM    668  HG  LEU A  66     -12.992 -11.954   7.853  0.00  0.00      PEP1 H
ATOM    669  CD1 LEU A  66     -12.293 -13.752   6.831  1.00  0.00      PEP1 C
ATOM    670 HD11 LEU A  66     -12.707 -13.478   5.837  0.00  0.00      PEP1 H
ATOM    671 HD12 LEU A  66     -11.225 -13.446   6.860  0.00  0.00      PEP1 H
ATOM    672 HD13 LEU A  66     -12.345 -14.857   6.936  0.00  0.00      PEP1 H
ATOM    673  CD2 LEU A  66     -14.565 -13.425   7.861  1.00  0.00      PEP1 C
ATOM    674 HD21 LEU A  66     -14.981 -13.102   6.882  0.00  0.00      PEP1 H
ATOM    675 HD22 LEU A  66     -14.726 -14.518   7.951  0.00  0.00      PEP1 H
ATOM    676 HD23 LEU A  66     -15.140 -12.919   8.667  0.00  0.00      PEP1 H
ATOM    677  C   LEU A  66     -10.846 -11.686   9.352  1.00  0.00      PEP1 C
ATOM    678  O   LEU A  66     -10.411 -11.233   8.291  1.00  0.00      PEP1 O
ATOM    679  N   TRP A  67     -11.171 -10.917  10.388  1.00  0.00      PEP1 N
ATOM    680  HN  TRP A  67     -11.559 -11.274  11.234  0.00  0.00      PEP1 H
ATOM    681  CA  TRP A  67     -10.979  -9.470  10.359  1.00  0.00      PEP1 C
ATOM    682  HA  TRP A  67     -11.471  -9.075   9.478  0.00  0.00      PEP1 H
ATOM    683  CB  TRP A  67     -11.514  -8.837  11.649  1.00  0.00      PEP1 C
ATOM    684  HB1 TRP A  67     -12.614  -8.714  11.538  0.00  0.00      PEP1 H
ATOM    685  HB2 TRP A  67     -11.352  -9.528  12.505  0.00  0.00      PEP1 H
ATOM    686  CG  TRP A  67     -10.950  -7.480  11.967  1.00  0.00      PEP1 C
ATOM    687  CD1 TRP A  67     -10.234  -7.138  13.079  1.00  0.00      PEP1 C
ATOM    688  HD1 TRP A  67      -9.921  -7.839  13.842  0.00  0.00      PEP1 H
ATOM    689  NE1 TRP A  67      -9.940  -5.797  13.061  1.00  0.00      PEP1 N
ATOM    690  HE1 TRP A  67      -9.415  -5.312  13.727  0.00  0.00      PEP1 H
ATOM    691  CE2 TRP A  67     -10.461  -5.241  11.922  1.00  0.00      PEP1 C
ATOM    692  CD2 TRP A  67     -11.101  -6.273  11.203  1.00  0.00      PEP1 C
ATOM    693  CE3 TRP A  67     -11.718  -5.965   9.982  1.00  0.00      PEP1 C
ATOM    694  HE3 TRP A  67     -12.227  -6.717   9.394  0.00  0.00      PEP1 H
ATOM    695  CZ3 TRP A  67     -11.678  -4.646   9.521  1.00  0.00      PEP1 C
ATOM    696  HZ3 TRP A  67     -12.154  -4.396   8.583  0.00  0.00      PEP1 H
ATOM    697  CZ2 TRP A  67     -10.419  -3.915  11.462  1.00  0.00      PEP1 C
ATOM    698  HZ2 TRP A  67      -9.928  -3.127  12.013  0.00  0.00      PEP1 H
ATOM    699  CH2 TRP A  67     -11.031  -3.639  10.262  1.00  0.00      PEP1 C
ATOM    700  HH2 TRP A  67     -11.014  -2.626   9.884  0.00  0.00      PEP1 H
ATOM    701  C   TRP A  67      -9.487  -9.174  10.205  1.00  0.00      PEP1 C
ATOM    702  O   TRP A  67      -9.104  -8.307   9.428  1.00  0.00      PEP1 O
ATOM    703  N   TRP A  68      -8.652  -9.912  10.934  1.00  0.00      PEP1 N
ATOM    704  HN  TRP A  68      -8.951 -10.620  11.570  0.00  0.00      PEP1 H
ATOM    705  CA  TRP A  68      -7.207  -9.730  10.849  1.00  0.00      PEP1 C
ATOM    706  HA  TRP A  68      -6.992  -8.688  11.052  0.00  0.00      PEP1 H
ATOM    707  CB  TRP A  68      -6.483 -10.661  11.837  1.00  0.00      PEP1 C
ATOM    708  HB1 TRP A  68      -6.547 -10.201  12.848  0.00  0.00      PEP1 H
ATOM    709  HB2 TRP A  68      -7.012 -11.637  11.893  0.00  0.00      PEP1 H
ATOM    710  CG  TRP A  68      -5.033 -10.854  11.514  1.00  0.00      PEP1 C
ATOM    711  CD1 TRP A  68      -3.992 -10.006  11.814  1.00  0.00      PEP1 C
ATOM    712  HD1 TRP A  68      -4.082  -9.111  12.415  0.00  0.00      PEP1 H
ATOM    713  NE1 TRP A  68      -2.822 -10.490  11.273  1.00  0.00      PEP1 N
ATOM    714  HE1 TRP A  68      -1.935 -10.092  11.366  0.00  0.00      PEP1 H
ATOM    715  CE2 TRP A  68      -3.086 -11.662  10.614  1.00  0.00      PEP1 C
ATOM    716  CD2 TRP A  68      -4.469 -11.924  10.748  1.00  0.00      PEP1 C
ATOM    717  CE3 TRP A  68      -5.001 -13.077  10.156  1.00  0.00      PEP1 C
ATOM    718  HE3 TRP A  68      -6.053 -13.320  10.225  0.00  0.00      PEP1 H
ATOM    719  CZ3 TRP A  68      -4.146 -13.927   9.453  1.00  0.00      PEP1 C
ATOM    720  HZ3 TRP A  68      -4.545 -14.819   8.990  0.00  0.00      PEP1 H
ATOM    721  CZ2 TRP A  68      -2.223 -12.515   9.906  1.00  0.00      PEP1 C
ATOM    722  HZ2 TRP A  68      -1.167 -12.318   9.803  0.00  0.00      PEP1 H
ATOM    723  CH2 TRP A  68      -2.773 -13.637   9.336  1.00  0.00      PEP1 C
ATOM    724  HH2 TRP A  68      -2.131 -14.309   8.784  0.00  0.00      PEP1 H
ATOM    725  C   TRP A  68      -6.715 -10.019   9.426  1.00  0.00      PEP1 C
ATOM    726  O   TRP A  68      -5.875  -9.287   8.891  1.00  0.00      PEP1 O
ATOM    727  N   SER A  69      -7.239 -11.078   8.810  1.00  0.00      PEP1 N
ATOM    728  HN  SER A  69      -7.933 -11.687   9.194  0.00  0.00      PEP1 H
ATOM    729  CA  SER A  69      -6.809 -11.437   7.457  1.00  0.00      PEP1 C
ATOM    730  HA  SER A  69      -5.732 -11.531   7.500  0.00  0.00      PEP1 H
ATOM    731  CB  SER A  69      -7.462 -12.750   7.003  1.00  0.00      PEP1 C
ATOM    732  HB1 SER A  69      -6.900 -13.128   6.119  0.00  0.00      PEP1 H
ATOM    733  HB2 SER A  69      -7.375 -13.522   7.801  0.00  0.00      PEP1 H
ATOM    734  OG  SER A  69      -8.815 -12.560   6.629  1.00  0.00      PEP1 O
ATOM    735  HG1 SER A  69      -9.092 -13.353   6.153  0.00  0.00      PEP1 H
ATOM    736  C   SER A  69      -7.127 -10.327   6.466  1.00  0.00      PEP1 C
ATOM    737  O   SER A  69      -6.345 -10.060   5.546  1.00  0.00      PEP1 O
ATOM    738  N   VAL A  70      -8.273  -9.676   6.647  1.00  0.00      PEP1 N
ATOM    739  HN  VAL A  70      -8.939  -9.860   7.366  0.00  0.00      PEP1 H
ATOM    740  CA  VAL A  70      -8.642  -8.589   5.748  1.00  0.00      PEP1 C
ATOM    741  HA  VAL A  70      -8.508  -8.952   4.737  0.00  0.00      PEP1 H
ATOM    742  CB  VAL A  70     -10.123  -8.160   5.942  1.00  0.00      PEP1 C
ATOM    743  HB  VAL A  70     -10.254  -7.876   7.015  0.00  0.00      PEP1 H
ATOM    744  CG1 VAL A  70     -10.437  -6.960   5.055  1.00  0.00      PEP1 C
ATOM    745 HG11 VAL A  70     -11.505  -6.672   5.160  0.00  0.00      PEP1 H
ATOM    746 HG12 VAL A  70      -9.828  -6.075   5.332  0.00  0.00      PEP1 H
ATOM    747 HG13 VAL A  70     -10.249  -7.201   3.987  0.00  0.00      PEP1 H
ATOM    748  CG2 VAL A  70     -11.050  -9.316   5.553  1.00  0.00      PEP1 C
ATOM    749 HG21 VAL A  70     -12.115  -9.014   5.647  0.00  0.00      PEP1 H
ATOM    750 HG22 VAL A  70     -10.866  -9.627   4.502  0.00  0.00      PEP1 H
ATOM    751 HG23 VAL A  70     -10.892 -10.197   6.210  0.00  0.00      PEP1 H
ATOM    752  C   VAL A  70      -7.727  -7.370   5.925  1.00  0.00      PEP1 C
ATOM    753  O   VAL A  70      -7.207  -6.853   4.942  1.00  0.00      PEP1 O
ATOM    754  N   GLU A  71      -7.517  -6.916   7.163  1.00  0.00      PEP1 N
ATOM    755  HN  GLU A  71      -7.897  -7.298   8.001  0.00  0.00      PEP1 H
ATOM    756  CA  GLU A  71      -6.656  -5.749   7.377  1.00  0.00      PEP1 C
ATOM    757  HA  GLU A  71      -6.994  -4.969   6.707  0.00  0.00      PEP1 H
ATOM    758  CB  GLU A  71      -6.798  -5.204   8.813  1.00  0.00      PEP1 C
ATOM    759  HB1 GLU A  71      -5.973  -4.476   8.991  0.00  0.00      PEP1 H
ATOM    760  HB2 GLU A  71      -7.743  -4.623   8.904  0.00  0.00      PEP1 H
ATOM    761  CG  GLU A  71      -6.755  -6.230   9.927  1.00  0.00      PEP1 C
ATOM    762  HG1 GLU A  71      -7.594  -6.939   9.808  0.00  0.00      PEP1 H
ATOM    763  HG2 GLU A  71      -5.799  -6.791   9.914  0.00  0.00      PEP1 H
ATOM    764  CD  GLU A  71      -6.933  -5.606  11.313  1.00  0.00      PEP1 C
ATOM    765  OE1 GLU A  71      -7.631  -4.580  11.426  1.00  0.00      PEP1 O
ATOM    766  OE2 GLU A  71      -6.409  -6.147  12.300  1.00  0.00      PEP1 O
ATOM    767  C   GLU A  71      -5.191  -6.027   7.046  1.00  0.00      PEP1 C
ATOM    768  O   GLU A  71      -4.373  -5.105   6.944  1.00  0.00      PEP1 O
ATOM    769  N   THR A  72      -4.863  -7.300   6.873  1.00  0.00      PEP1 N
ATOM    770  HN  THR A  72      -5.501  -8.062   6.976  0.00  0.00      PEP1 H
ATOM    771  CA  THR A  72      -3.512  -7.697   6.510  1.00  0.00      PEP1 C
ATOM    772  HA  THR A  72      -2.848  -6.914   6.849  0.00  0.00      PEP1 H
ATOM    773  CB  THR A  72      -3.180  -9.077   7.095  1.00  0.00      PEP1 C
ATOM    774  HB  THR A  72      -4.013  -9.754   6.785  0.00  0.00      PEP1 H
ATOM    775  OG1 THR A  72      -3.181  -8.991   8.530  1.00  0.00      PEP1 O
ATOM    776  HG1 THR A  72      -2.957  -9.875   8.840  0.00  0.00      PEP1 H
ATOM    777  CG2 THR A  72      -1.817  -9.542   6.626  1.00  0.00      PEP1 C
ATOM    778 HG21 THR A  72      -1.621 -10.585   6.953  0.00  0.00      PEP1 H
ATOM    779 HG22 THR A  72      -1.759  -9.515   5.517  0.00  0.00      PEP1 H
ATOM    780 HG23 THR A  72      -1.011  -8.893   7.032  0.00  0.00      PEP1 H
ATOM    781  C   THR A  72      -3.414  -7.720   4.981  1.00  0.00      PEP1 C
ATOM    782  O   THR A  72      -2.464  -7.195   4.404  1.00  0.00      PEP1 O
ATOM    783  N   ALA A  73      -4.416  -8.300   4.325  1.00  0.00      PEP1 N
ATOM    784  HN  ALA A  73      -5.200  -8.719   4.781  0.00  0.00      PEP1 H
ATOM    785  CA  ALA A  73      -4.433  -8.362   2.863  1.00  0.00      PEP1 C
ATOM    786  HA  ALA A  73      -3.528  -8.836   2.501  0.00  0.00      PEP1 H
ATOM    787  CB  ALA A  73      -5.645  -9.184   2.384  1.00  0.00      PEP1 C
ATOM    788  HB1 ALA A  73      -5.590 -10.210   2.806  0.00  0.00      PEP1 H
ATOM    789  HB2 ALA A  73      -6.599  -8.725   2.725  0.00  0.00      PEP1 H
ATOM    790  HB3 ALA A  73      -5.669  -9.270   1.276  0.00  0.00      PEP1 H
ATOM    791  C   ALA A  73      -4.479  -6.972   2.223  1.00  0.00      PEP1 C
ATOM    792  O   ALA A  73      -3.968  -6.777   1.117  1.00  0.00      PEP1 O
ATOM    793  N   THR A  74      -5.115  -6.015   2.898  1.00  0.00      PEP1 N
ATOM    794  HN  THR A  74      -5.553  -6.139   3.788  0.00  0.00      PEP1 H
ATOM    795  CA  THR A  74      -5.220  -4.660   2.361  1.00  0.00      PEP1 C
ATOM    796  HA  THR A  74      -5.170  -4.744   1.284  0.00  0.00      PEP1 H
ATOM    797  CB  THR A  74      -6.457  -3.928   2.897  1.00  0.00      PEP1 C
ATOM    798  HB  THR A  74      -6.364  -2.869   2.553  0.00  0.00      PEP1 H
ATOM    799  OG1 THR A  74      -6.430  -3.935   4.335  1.00  0.00      PEP1 O
ATOM    800  HG1 THR A  74      -7.231  -3.475   4.609  0.00  0.00      PEP1 H
ATOM    801  CG2 THR A  74      -7.729  -4.604   2.407  1.00  0.00      PEP1 C
ATOM    802 HG21 THR A  74      -8.625  -4.016   2.696  0.00  0.00      PEP1 H
ATOM    803 HG22 THR A  74      -7.720  -4.691   1.300  0.00  0.00      PEP1 H
ATOM    804 HG23 THR A  74      -7.830  -5.625   2.835  0.00  0.00      PEP1 H
ATOM    805  C   THR A  74      -3.996  -3.868   2.790  1.00  0.00      PEP1 C
ATOM    806  O   THR A  74      -3.816  -2.719   2.414  1.00  0.00      PEP1 O
ATOM    807  N   THR A  75      -3.175  -4.532   3.588  1.00  0.00      PEP1 N
ATOM    808  HN  THR A  75      -3.362  -5.479   3.846  0.00  0.00      PEP1 H
ATOM    809  CA  THR A  75      -1.961  -3.989   4.158  1.00  0.00      PEP1 C
ATOM    810  HA  THR A  75      -1.535  -4.787   4.750  0.00  0.00      PEP1 H
ATOM    811  CB  THR A  75      -0.919  -3.533   3.070  1.00  0.00      PEP1 C
ATOM    812  HB  THR A  75      -0.028  -3.160   3.631  0.00  0.00      PEP1 H
ATOM    813  OG1 THR A  75      -1.438  -2.438   2.304  1.00  0.00      PEP1 O
ATOM    814  HG1 THR A  75      -0.753  -2.228   1.660  0.00  0.00      PEP1 H
ATOM    815  CG2 THR A  75      -0.587  -4.675   2.120  1.00  0.00      PEP1 C
ATOM    816 HG21 THR A  75       0.230  -4.387   1.426  0.00  0.00      PEP1 H
ATOM    817 HG22 THR A  75      -0.252  -5.568   2.690  0.00  0.00      PEP1 H
ATOM    818 HG23 THR A  75      -1.473  -4.962   1.514  0.00  0.00      PEP1 H
ATOM    819  C   THR A  75      -2.250  -2.845   5.118  1.00  0.00      PEP1 C
ATOM    820  O   THR A  75      -1.390  -2.047   5.351  1.00  0.00      PEP1 O
ATOM    821  N   VAL A  76      -3.434  -2.779   5.711  1.00  0.00      PEP1 N
ATOM    822  HN  VAL A  76      -4.190  -3.415   5.576  0.00  0.00      PEP1 H
ATOM    823  CA  VAL A  76      -3.715  -1.695   6.661  1.00  0.00      PEP1 C
ATOM    824  HA  VAL A  76      -3.328  -0.781   6.228  0.00  0.00      PEP1 H
ATOM    825  CB  VAL A  76      -5.216  -1.535   6.940  1.00  0.00      PEP1 C
ATOM    826  HB  VAL A  76      -5.623  -2.546   7.187  0.00  0.00      PEP1 H
ATOM    827  CG1 VAL A  76      -5.440  -0.593   8.131  1.00  0.00      PEP1 C
ATOM    828 HG11 VAL A  76      -6.527  -0.447   8.308  0.00  0.00      PEP1 H
ATOM    829 HG12 VAL A  76      -5.006  -1.004   9.066  0.00  0.00      PEP1 H
ATOM    830 HG13 VAL A  76      -4.987   0.402   7.935  0.00  0.00      PEP1 H
ATOM    831  CG2 VAL A  76      -5.899  -0.959   5.717  1.00  0.00      PEP1 C
ATOM    832 HG21 VAL A  76      -6.981  -0.797   5.911  0.00  0.00      PEP1 H
ATOM    833 HG22 VAL A  76      -5.444   0.016   5.439  0.00  0.00      PEP1 H
ATOM    834 HG23 VAL A  76      -5.813  -1.644   4.848  0.00  0.00      PEP1 H
ATOM    835  C   VAL A  76      -2.995  -1.914   7.989  1.00  0.00      PEP1 C
ATOM    836  O   VAL A  76      -2.468  -0.974   8.539  1.00  0.00      PEP1 O
ATOM    837  N   GLY A  77      -2.988  -3.135   8.507  1.00  0.00      PEP1 N
ATOM    838  HN  GLY A  77      -3.466  -3.901   8.080  0.00  0.00      PEP1 H
ATOM    839  CA  GLY A  77      -2.278  -3.444   9.741  1.00  0.00      PEP1 C
ATOM    840  HA1 GLY A  77      -1.244  -3.419   9.425  0.00  0.00      PEP1 H
ATOM    841  HA2 GLY A  77      -2.645  -4.433   9.982  0.00  0.00      PEP1 H
ATOM    842  C   GLY A  77      -2.411  -2.580  10.983  1.00  0.00      PEP1 C
ATOM    843  O   GLY A  77      -1.404  -2.123  11.527  1.00  0.00      PEP1 O
ATOM    844  N   TYR A  78      -3.621  -2.399  11.487  1.00  0.00      PEP1 N
ATOM    845  HN  TYR A  78      -4.458  -2.803  11.120  0.00  0.00      PEP1 H
ATOM    846  CA  TYR A  78      -3.819  -1.558  12.667  1.00  0.00      PEP1 C
ATOM    847  HA  TYR A  78      -3.524  -0.565  12.352  0.00  0.00      PEP1 H
ATOM    848  CB  TYR A  78      -5.269  -1.601  13.124  1.00  0.00      PEP1 C
ATOM    849  HB1 TYR A  78      -5.583  -2.661  13.239  0.00  0.00      PEP1 H
ATOM    850  HB2 TYR A  78      -5.383  -1.115  14.117  0.00  0.00      PEP1 H
ATOM    851  CG  TYR A  78      -6.238  -0.975  12.163  1.00  0.00      PEP1 C
ATOM    852  CD1 TYR A  78      -7.298  -1.721  11.648  1.00  0.00      PEP1 C
ATOM    853  HD1 TYR A  78      -7.373  -2.776  11.875  0.00  0.00      PEP1 H
ATOM    854  CE1 TYR A  78      -8.257  -1.139  10.825  1.00  0.00      PEP1 C
ATOM    855  HE1 TYR A  78      -9.072  -1.727  10.430  0.00  0.00      PEP1 H
ATOM    856  CZ  TYR A  78      -8.163   0.197  10.505  1.00  0.00      PEP1 C
ATOM    857  OH  TYR A  78      -9.153   0.745   9.722  1.00  0.00      PEP1 O
ATOM    858  HH  TYR A  78      -8.978   1.686   9.654  0.00  0.00      PEP1 H
ATOM    859  CD2 TYR A  78      -6.148   0.378  11.824  1.00  0.00      PEP1 C
ATOM    860  HD2 TYR A  78      -5.310   0.967  12.170  0.00  0.00      PEP1 H
ATOM    861  CE2 TYR A  78      -7.108   0.973  10.995  1.00  0.00      PEP1 C
ATOM    862  HE2 TYR A  78      -7.013   2.015  10.726  0.00  0.00      PEP1 H
ATOM    863  C   TYR A  78      -2.964  -1.920  13.859  1.00  0.00      PEP1 C
ATOM    864  O   TYR A  78      -2.622  -1.055  14.655  1.00  0.00      PEP1 O
ATOM    865  N   GLY A  79      -2.637  -3.194  14.000  1.00  0.00      PEP1 N
ATOM    866  HN  GLY A  79      -2.898  -3.926  13.372  0.00  0.00      PEP1 H
ATOM    867  CA  GLY A  79      -1.841  -3.599  15.137  1.00  0.00      PEP1 C
ATOM    868  HA1 GLY A  79      -1.297  -2.731  15.484  0.00  0.00      PEP1 H
ATOM    869  HA2 GLY A  79      -1.212  -4.423  14.828  0.00  0.00      PEP1 H
ATOM    870  C   GLY A  79      -2.727  -4.085  16.273  1.00  0.00      PEP1 C
ATOM    871  O   GLY A  79      -2.231  -4.387  17.358  1.00  0.00      PEP1 O
ATOM    872  N   ASP A  80      -4.037  -4.161  16.042  1.00  0.00      PEP1 N
ATOM    873  HN  ASP A  80      -4.520  -3.917  15.205  0.00  0.00      PEP1 H
ATOM    874  CA  ASP A  80      -4.925  -4.648  17.089  1.00  0.00      PEP1 C
ATOM    875  HA  ASP A  80      -4.606  -4.213  18.030  0.00  0.00      PEP1 H
ATOM    876  CB  ASP A  80      -6.391  -4.290  16.792  1.00  0.00      PEP1 C
ATOM    877  HB1 ASP A  80      -7.045  -4.779  17.542  0.00  0.00      PEP1 H
ATOM    878  HB2 ASP A  80      -6.546  -3.195  16.855  0.00  0.00      PEP1 H
ATOM    879  CG  ASP A  80      -6.865  -4.756  15.415  1.00  0.00      PEP1 C
ATOM    880  OD1 ASP A  80      -6.033  -4.968  14.501  1.00  0.00      PEP1 O
ATOM    881  OD2 ASP A  80      -8.097  -4.878  15.248  1.00  0.00      PEP1 O
ATOM    882  C   ASP A  80      -4.748  -6.155  17.219  1.00  0.00      PEP1 C
ATOM    883  O   ASP A  80      -4.912  -6.720  18.297  1.00  0.00      PEP1 O
ATOM    884  N   LEU A  81      -4.385  -6.797  16.115  1.00  0.00      PEP1 N
ATOM    885  HN  LEU A  81      -4.233  -6.350  15.236  0.00  0.00      PEP1 H
ATOM    886  CA  LEU A  81      -4.175  -8.241  16.098  1.00  0.00      PEP1 C
ATOM    887  HA  LEU A  81      -3.889  -8.535  17.100  0.00  0.00      PEP1 H
ATOM    888  CB  LEU A  81      -5.433  -8.948  15.575  1.00  0.00      PEP1 C
ATOM    889  HB1 LEU A  81      -5.670  -8.505  14.580  0.00  0.00      PEP1 H
ATOM    890  HB2 LEU A  81      -5.195 -10.018  15.387  0.00  0.00      PEP1 H
ATOM    891  CG  LEU A  81      -6.703  -8.868  16.418  1.00  0.00      PEP1 C
ATOM    892  HG  LEU A  81      -6.830  -7.829  16.806  0.00  0.00      PEP1 H
ATOM    893  CD1 LEU A  81      -7.918  -9.254  15.571  1.00  0.00      PEP1 C
ATOM    894 HD11 LEU A  81      -8.842  -9.245  16.188  0.00  0.00      PEP1 H
ATOM    895 HD12 LEU A  81      -8.053  -8.539  14.731  0.00  0.00      PEP1 H
ATOM    896 HD13 LEU A  81      -7.793 -10.273  15.148  0.00  0.00      PEP1 H
ATOM    897  CD2 LEU A  81      -6.565  -9.805  17.614  1.00  0.00      PEP1 C
ATOM    898 HD21 LEU A  81      -7.472  -9.750  18.254  0.00  0.00      PEP1 H
ATOM    899 HD22 LEU A  81      -6.441 -10.860  17.296  0.00  0.00      PEP1 H
ATOM    900 HD23 LEU A  81      -5.686  -9.520  18.232  0.00  0.00      PEP1 H
ATOM    901  C   LEU A  81      -3.021  -8.588  15.171  1.00  0.00      PEP1 C
ATOM    902  O   LEU A  81      -2.866  -7.977  14.118  1.00  0.00      PEP1 O
ATOM    903  N   TYR A  82      -2.222  -9.578  15.551  1.00  0.00      PEP1 N
ATOM    904  HN  TYR A  82      -2.310 -10.074  16.413  0.00  0.00      PEP1 H
ATOM    905  CA  TYR A  82      -1.124 -10.024  14.707  1.00  0.00      PEP1 C
ATOM    906  HA  TYR A  82      -1.535 -10.222  13.724  0.00  0.00      PEP1 H
ATOM    907  CB  TYR A  82      -0.023  -8.945  14.630  1.00  0.00      PEP1 C
ATOM    908  HB1 TYR A  82       0.879  -9.379  14.147  0.00  0.00      PEP1 H
ATOM    909  HB2 TYR A  82      -0.354  -8.090  14.001  0.00  0.00      PEP1 H
ATOM    910  CG  TYR A  82       0.428  -8.417  15.963  1.00  0.00      PEP1 C
ATOM    911  CD1 TYR A  82       1.275  -9.163  16.783  1.00  0.00      PEP1 C
ATOM    912  HD1 TYR A  82       1.618 -10.136  16.458  0.00  0.00      PEP1 H
ATOM    913  CE1 TYR A  82       1.674  -8.685  18.033  1.00  0.00      PEP1 C
ATOM    914  HE1 TYR A  82       2.325  -9.272  18.663  0.00  0.00      PEP1 H
ATOM    915  CZ  TYR A  82       1.220  -7.448  18.465  1.00  0.00      PEP1 C
ATOM    916  OH  TYR A  82       1.617  -6.963  19.689  1.00  0.00      PEP1 O
ATOM    917  HH  TYR A  82       1.262  -6.076  19.776  0.00  0.00      PEP1 H
ATOM    918  CD2 TYR A  82      -0.010  -7.176  16.422  1.00  0.00      PEP1 C
ATOM    919  HD2 TYR A  82      -0.695  -6.590  15.825  0.00  0.00      PEP1 H
ATOM    920  CE2 TYR A  82       0.380  -6.690  17.669  1.00  0.00      PEP1 C
ATOM    921  HE2 TYR A  82       0.007  -5.737  18.013  0.00  0.00      PEP1 H
ATOM    922  C   TYR A  82      -0.571 -11.348  15.240  1.00  0.00      PEP1 C
ATOM    923  O   TYR A  82      -0.731 -11.670  16.421  1.00  0.00      PEP1 O
ATOM    924  N   PRO A  83       0.067 -12.141  14.370  1.00  0.00      PEP1 N
ATOM    925  CD  PRO A  83       0.157 -11.951  12.908  1.00  0.00      PEP1 C
ATOM    926  HD1 PRO A  83      -0.743 -12.014  12.255  0.00  0.00      PEP1 H
ATOM    927  HD2 PRO A  83       0.617 -10.938  12.842  0.00  0.00      PEP1 H
ATOM    928  CA  PRO A  83       0.638 -13.434  14.764  1.00  0.00      PEP1 C
ATOM    929  HA  PRO A  83      -0.080 -13.970  15.373  0.00  0.00      PEP1 H
ATOM    930  CB  PRO A  83       0.816 -14.150  13.427  1.00  0.00      PEP1 C
ATOM    931  HB1 PRO A  83      -0.141 -14.646  13.151  0.00  0.00      PEP1 H
ATOM    932  HB2 PRO A  83       1.622 -14.911  13.452  0.00  0.00      PEP1 H
ATOM    933  CG  PRO A  83       1.177 -13.017  12.499  1.00  0.00      PEP1 C
ATOM    934  HG1 PRO A  83       0.952 -13.240  11.437  0.00  0.00      PEP1 H
ATOM    935  HG2 PRO A  83       2.261 -12.785  12.608  0.00  0.00      PEP1 H
ATOM    936  C   PRO A  83       1.950 -13.327  15.522  1.00  0.00      PEP1 C
ATOM    937  O   PRO A  83       2.763 -12.430  15.258  1.00  0.00      PEP1 O
ATOM    938  N   VAL A  84       2.158 -14.249  16.458  1.00  0.00      PEP1 N
ATOM    939  HN  VAL A  84       1.511 -14.970  16.693  0.00  0.00      PEP1 H
ATOM    940  CA  VAL A  84       3.388 -14.270  17.232  1.00  0.00      PEP1 C
ATOM    941  HA  VAL A  84       3.984 -13.423  16.915  0.00  0.00      PEP1 H
ATOM    942  CB  VAL A  84       3.112 -14.184  18.758  1.00  0.00      PEP1 C
ATOM    943  HB  VAL A  84       4.092 -14.293  19.285  0.00  0.00      PEP1 H
ATOM    944  CG1 VAL A  84       2.498 -12.832  19.099  1.00  0.00      PEP1 C
ATOM    945 HG11 VAL A  84       2.262 -12.778  20.184  0.00  0.00      PEP1 H
ATOM    946 HG12 VAL A  84       3.192 -11.997  18.870  0.00  0.00      PEP1 H
ATOM    947 HG13 VAL A  84       1.554 -12.675  18.534  0.00  0.00      PEP1 H
ATOM    948  CG2 VAL A  84       2.183 -15.315  19.194  1.00  0.00      PEP1 C
ATOM    949 HG21 VAL A  84       1.950 -15.236  20.277  0.00  0.00      PEP1 H
ATOM    950 HG22 VAL A  84       1.228 -15.276  18.627  0.00  0.00      PEP1 H
ATOM    951 HG23 VAL A  84       2.650 -16.307  19.023  0.00  0.00      PEP1 H
ATOM    952  C   VAL A  84       4.200 -15.534  16.947  1.00  0.00      PEP1 C
ATOM    953  O   VAL A  84       5.369 -15.610  17.305  1.00  0.00      PEP1 O
ATOM    954  N   THR A  85       3.592 -16.515  16.291  1.00  0.00      PEP1 N
ATOM    955  HN  THR A  85       2.649 -16.485  15.962  0.00  0.00      PEP1 H
ATOM    956  CA  THR A  85       4.296 -17.768  15.991  1.00  0.00      PEP1 C
ATOM    957  HA  THR A  85       5.144 -17.777  16.662  0.00  0.00      PEP1 H
ATOM    958  CB  THR A  85       3.371 -18.996  16.138  1.00  0.00      PEP1 C
ATOM    959  HB  THR A  85       4.018 -19.893  15.975  0.00  0.00      PEP1 H
ATOM    960  OG1 THR A  85       2.381 -18.967  15.107  1.00  0.00      PEP1 O
ATOM    961  HG1 THR A  85       1.832 -19.744  15.257  0.00  0.00      PEP1 H
ATOM    962  CG2 THR A  85       2.694 -19.005  17.499  1.00  0.00      PEP1 C
ATOM    963 HG21 THR A  85       2.120 -19.943  17.648  0.00  0.00      PEP1 H
ATOM    964 HG22 THR A  85       3.451 -18.936  18.309  0.00  0.00      PEP1 H
ATOM    965 HG23 THR A  85       1.994 -18.148  17.603  0.00  0.00      PEP1 H
ATOM    966  C   THR A  85       4.860 -17.825  14.580  1.00  0.00      PEP1 C
ATOM    967  O   THR A  85       4.428 -17.093  13.698  1.00  0.00      PEP1 O
ATOM    968  N   LEU A  86       5.807 -18.737  14.366  1.00  0.00      PEP1 N
ATOM    969  HN  LEU A  86       6.156 -19.351  15.071  0.00  0.00      PEP1 H
ATOM    970  CA  LEU A  86       6.425 -18.916  13.055  1.00  0.00      PEP1 C
ATOM    971  HA  LEU A  86       6.874 -17.963  12.808  0.00  0.00      PEP1 H
ATOM    972  CB  LEU A  86       7.481 -20.028  13.126  1.00  0.00      PEP1 C
ATOM    973  HB1 LEU A  86       8.330 -19.637  13.733  0.00  0.00      PEP1 H
ATOM    974  HB2 LEU A  86       7.064 -20.887  13.697  0.00  0.00      PEP1 H
ATOM    975  CG  LEU A  86       8.035 -20.512  11.784  1.00  0.00      PEP1 C
ATOM    976  HG  LEU A  86       7.200 -20.885  11.143  0.00  0.00      PEP1 H
ATOM    977  CD1 LEU A  86       8.759 -19.371  11.085  1.00  0.00      PEP1 C
ATOM    978 HD11 LEU A  86       9.208 -19.721  10.131  0.00  0.00      PEP1 H
ATOM    979 HD12 LEU A  86       8.055 -18.542  10.856  0.00  0.00      PEP1 H
ATOM    980 HD13 LEU A  86       9.574 -18.972  11.726  0.00  0.00      PEP1 H
ATOM    981  CD2 LEU A  86       9.006 -21.674  12.021  1.00  0.00      PEP1 C
ATOM    982 HD21 LEU A  86       9.403 -22.049  11.053  0.00  0.00      PEP1 H
ATOM    983 HD22 LEU A  86       9.871 -21.365  12.642  0.00  0.00      PEP1 H
ATOM    984 HD23 LEU A  86       8.490 -22.514  12.534  0.00  0.00      PEP1 H
ATOM    985  C   LEU A  86       5.416 -19.249  11.957  1.00  0.00      PEP1 C
ATOM    986  O   LEU A  86       5.415 -18.630  10.894  1.00  0.00      PEP1 O
ATOM    987  N   TRP A  87       4.562 -20.238  12.203  1.00  0.00      PEP1 N
ATOM    988  HN  TRP A  87       4.534 -20.765  13.049  0.00  0.00      PEP1 H
ATOM    989  CA  TRP A  87       3.574 -20.624  11.204  1.00  0.00      PEP1 C
ATOM    990  HA  TRP A  87       4.099 -20.710  10.260  0.00  0.00      PEP1 H
ATOM    991  CB  TRP A  87       2.954 -21.980  11.564  1.00  0.00      PEP1 C
ATOM    992  HB1 TRP A  87       2.566 -21.912  12.605  0.00  0.00      PEP1 H
ATOM    993  HB2 TRP A  87       2.080 -22.182  10.907  0.00  0.00      PEP1 H
ATOM    994  CG  TRP A  87       3.956 -23.109  11.509  1.00  0.00      PEP1 C
ATOM    995  CD1 TRP A  87       4.179 -24.053  12.468  1.00  0.00      PEP1 C
ATOM    996  HD1 TRP A  87       3.606 -24.142  13.382  0.00  0.00      PEP1 H
ATOM    997  NE1 TRP A  87       5.201 -24.890  12.083  1.00  0.00      PEP1 N
ATOM    998  HE1 TRP A  87       5.534 -25.663  12.579  0.00  0.00      PEP1 H
ATOM    999  CE2 TRP A  87       5.657 -24.499  10.852  1.00  0.00      PEP1 C
ATOM   1000  CD2 TRP A  87       4.891 -23.378  10.456  1.00  0.00      PEP1 C
ATOM   1001  CE3 TRP A  87       5.160 -22.781   9.217  1.00  0.00      PEP1 C
ATOM   1002  HE3 TRP A  87       4.609 -21.918   8.868  0.00  0.00      PEP1 H
ATOM   1003  CZ3 TRP A  87       6.176 -23.317   8.420  1.00  0.00      PEP1 C
ATOM   1004  HZ3 TRP A  87       6.395 -22.865   7.463  0.00  0.00      PEP1 H
ATOM   1005  CZ2 TRP A  87       6.674 -25.035  10.054  1.00  0.00      PEP1 C
ATOM   1006  HZ2 TRP A  87       7.255 -25.892  10.359  0.00  0.00      PEP1 H
ATOM   1007  CH2 TRP A  87       6.919 -24.433   8.846  1.00  0.00      PEP1 C
ATOM   1008  HH2 TRP A  87       7.701 -24.827   8.212  0.00  0.00      PEP1 H
ATOM   1009  C   TRP A  87       2.486 -19.565  11.014  1.00  0.00      PEP1 C
ATOM   1010  O   TRP A  87       1.966 -19.415   9.917  1.00  0.00      PEP1 O
ATOM   1011  N   GLY A  88       2.138 -18.846  12.078  1.00  0.00      PEP1 N
ATOM   1012  HN  GLY A  88       2.520 -18.970  12.993  0.00  0.00      PEP1 H
ATOM   1013  CA  GLY A  88       1.137 -17.796  11.951  1.00  0.00      PEP1 C
ATOM   1014  HA1 GLY A  88       0.940 -17.396  12.936  0.00  0.00      PEP1 H
ATOM   1015  HA2 GLY A  88       0.268 -18.209  11.458  0.00  0.00      PEP1 H
ATOM   1016  C   GLY A  88       1.677 -16.668  11.083  1.00  0.00      PEP1 C
ATOM   1017  O   GLY A  88       0.956 -16.061  10.288  1.00  0.00      PEP1 O
ATOM   1018  N   ARG A  89       2.962 -16.379  11.247  1.00  0.00      PEP1 N
ATOM   1019  HN  ARG A  89       3.536 -16.863  11.903  0.00  0.00      PEP1 H
ATOM   1020  CA  ARG A  89       3.599 -15.335  10.471  1.00  0.00      PEP1 C
ATOM   1021  HA  ARG A  89       2.960 -14.460  10.472  0.00  0.00      PEP1 H
ATOM   1022  CB  ARG A  89       4.949 -14.980  11.096  1.00  0.00      PEP1 C
ATOM   1023  HB1 ARG A  89       5.477 -15.947  11.276  0.00  0.00      PEP1 H
ATOM   1024  HB2 ARG A  89       5.568 -14.427  10.356  0.00  0.00      PEP1 H
ATOM   1025  CG  ARG A  89       4.766 -14.224  12.411  1.00  0.00      PEP1 C
ATOM   1026  HG1 ARG A  89       4.296 -13.240  12.191  0.00  0.00      PEP1 H
ATOM   1027  HG2 ARG A  89       4.031 -14.772  13.044  0.00  0.00      PEP1 H
ATOM   1028  CD  ARG A  89       6.055 -14.072  13.216  1.00  0.00      PEP1 C
ATOM   1029  HD1 ARG A  89       6.364 -15.067  13.612  0.00  0.00      PEP1 H
ATOM   1030  HD2 ARG A  89       6.883 -13.665  12.590  0.00  0.00      PEP1 H
ATOM   1031  NE  ARG A  89       5.862 -13.144  14.327  1.00  0.00      PEP1 N
ATOM   1032  HE  ARG A  89       4.952 -12.713  14.329  0.00  0.00      PEP1 H
ATOM   1033  CZ  ARG A  89       6.778 -12.880  15.252  1.00  0.00      PEP1 C
ATOM   1034  NH1 ARG A  89       7.965 -13.478  15.216  1.00  0.00      PEP1 N
ATOM   1035 HH11 ARG A  89       8.640 -13.302  15.919  0.00  0.00      PEP1 H
ATOM   1036 HH12 ARG A  89       8.077 -14.202  14.532  0.00  0.00      PEP1 H
ATOM   1037  NH2 ARG A  89       6.510 -12.003  16.205  1.00  0.00      PEP1 N
ATOM   1038 HH21 ARG A  89       7.217 -11.738  16.845  0.00  0.00      PEP1 H
ATOM   1039 HH22 ARG A  89       5.669 -11.486  16.115  0.00  0.00      PEP1 H
ATOM   1040  C   ARG A  89       3.738 -15.770   9.023  1.00  0.00      PEP1 C
ATOM   1041  O   ARG A  89       3.602 -14.954   8.113  1.00  0.00      PEP1 O
ATOM   1042  N   CYS A  90       3.997 -17.057   8.801  1.00  0.00      PEP1 N
ATOM   1043  HN  CYS A  90       4.137 -17.742   9.514  0.00  0.00      PEP1 H
ATOM   1044  CA  CYS A  90       4.096 -17.565   7.438  1.00  0.00      PEP1 C
ATOM   1045  HA  CYS A  90       4.795 -16.936   6.900  0.00  0.00      PEP1 H
ATOM   1046  CB  CYS A  90       4.527 -19.033   7.435  1.00  0.00      PEP1 C
ATOM   1047  HB1 CYS A  90       3.930 -19.554   8.217  0.00  0.00      PEP1 H
ATOM   1048  HB2 CYS A  90       4.246 -19.507   6.468  0.00  0.00      PEP1 H
ATOM   1049  SG  CYS A  90       6.281 -19.274   7.797  1.00  0.00      PEP1 S
ATOM   1050  HG1 CYS A  90       6.272 -20.608   7.780  0.00  0.00      PEP1 H
ATOM   1051  C   CYS A  90       2.729 -17.418   6.770  1.00  0.00      PEP1 C
ATOM   1052  O   CYS A  90       2.634 -17.012   5.611  1.00  0.00      PEP1 O
ATOM   1053  N   VAL A  91       1.672 -17.752   7.504  1.00  0.00      PEP1 N
ATOM   1054  HN  VAL A  91       1.721 -18.107   8.434  0.00  0.00      PEP1 H
ATOM   1055  CA  VAL A  91       0.319 -17.618   6.981  1.00  0.00      PEP1 C
ATOM   1056  HA  VAL A  91       0.237 -18.180   6.059  0.00  0.00      PEP1 H
ATOM   1057  CB  VAL A  91      -0.742 -18.066   8.029  1.00  0.00      PEP1 C
ATOM   1058  HB  VAL A  91      -0.481 -17.581   9.002  0.00  0.00      PEP1 H
ATOM   1059  CG1 VAL A  91      -2.142 -17.620   7.606  1.00  0.00      PEP1 C
ATOM   1060 HG11 VAL A  91      -2.898 -17.977   8.338  0.00  0.00      PEP1 H
ATOM   1061 HG12 VAL A  91      -2.223 -16.514   7.559  0.00  0.00      PEP1 H
ATOM   1062 HG13 VAL A  91      -2.404 -18.039   6.611  0.00  0.00      PEP1 H
ATOM   1063  CG2 VAL A  91      -0.708 -19.578   8.186  1.00  0.00      PEP1 C
ATOM   1064 HG21 VAL A  91      -1.487 -19.916   8.902  0.00  0.00      PEP1 H
ATOM   1065 HG22 VAL A  91      -0.890 -20.076   7.209  0.00  0.00      PEP1 H
ATOM   1066 HG23 VAL A  91       0.274 -19.920   8.574  0.00  0.00      PEP1 H
ATOM   1067  C   VAL A  91       0.110 -16.141   6.639  1.00  0.00      PEP1 C
ATOM   1068  O   VAL A  91      -0.423 -15.803   5.584  1.00  0.00      PEP1 O
ATOM   1069  N   ALA A  92       0.561 -15.269   7.533  1.00  0.00      PEP1 N
ATOM   1070  HN  ALA A  92       1.012 -15.544   8.382  0.00  0.00      PEP1 H
ATOM   1071  CA  ALA A  92       0.426 -13.828   7.333  1.00  0.00      PEP1 C
ATOM   1072  HA  ALA A  92      -0.621 -13.558   7.261  0.00  0.00      PEP1 H
ATOM   1073  CB  ALA A  92       1.029 -13.077   8.526  1.00  0.00      PEP1 C
ATOM   1074  HB1 ALA A  92       0.512 -13.385   9.460  0.00  0.00      PEP1 H
ATOM   1075  HB2 ALA A  92       2.110 -13.311   8.640  0.00  0.00      PEP1 H
ATOM   1076  HB3 ALA A  92       0.915 -11.977   8.417  0.00  0.00      PEP1 H
ATOM   1077  C   ALA A  92       1.083 -13.363   6.029  1.00  0.00      PEP1 C
ATOM   1078  O   ALA A  92       0.501 -12.575   5.286  1.00  0.00      PEP1 O
ATOM   1079  N   VAL A  93       2.292 -13.847   5.747  1.00  0.00      PEP1 N
ATOM   1080  HN  VAL A  93       2.797 -14.492   6.315  0.00  0.00      PEP1 H
ATOM   1081  CA  VAL A  93       2.989 -13.442   4.524  1.00  0.00      PEP1 C
ATOM   1082  HA  VAL A  93       3.038 -12.360   4.524  0.00  0.00      PEP1 H
ATOM   1083  CB  VAL A  93       4.431 -14.030   4.478  1.00  0.00      PEP1 C
ATOM   1084  HB  VAL A  93       4.344 -15.142   4.549  0.00  0.00      PEP1 H
ATOM   1085  CG1 VAL A  93       5.119 -13.663   3.167  1.00  0.00      PEP1 C
ATOM   1086 HG11 VAL A  93       6.160 -14.052   3.156  0.00  0.00      PEP1 H
ATOM   1087 HG12 VAL A  93       4.594 -14.100   2.292  0.00  0.00      PEP1 H
ATOM   1088 HG13 VAL A  93       5.163 -12.560   3.042  0.00  0.00      PEP1 H
ATOM   1089  CG2 VAL A  93       5.245 -13.477   5.646  1.00  0.00      PEP1 C
ATOM   1090 HG21 VAL A  93       6.290 -13.853   5.610  0.00  0.00      PEP1 H
ATOM   1091 HG22 VAL A  93       5.271 -12.366   5.612  0.00  0.00      PEP1 H
ATOM   1092 HG23 VAL A  93       4.812 -13.786   6.620  0.00  0.00      PEP1 H
ATOM   1093  C   VAL A  93       2.211 -13.867   3.273  1.00  0.00      PEP1 C
ATOM   1094  O   VAL A  93       2.165 -13.136   2.282  1.00  0.00      PEP1 O
ATOM   1095  N   VAL A  94       1.598 -15.044   3.318  1.00  0.00      PEP1 N
ATOM   1096  HN  VAL A  94       1.622 -15.668   4.095  0.00  0.00      PEP1 H
ATOM   1097  CA  VAL A  94       0.814 -15.524   2.182  1.00  0.00      PEP1 C
ATOM   1098  HA  VAL A  94       1.435 -15.468   1.297  0.00  0.00      PEP1 H
ATOM   1099  CB  VAL A  94       0.320 -16.971   2.416  1.00  0.00      PEP1 C
ATOM   1100  HB  VAL A  94      -0.202 -16.994   3.404  0.00  0.00      PEP1 H
ATOM   1101  CG1 VAL A  94      -0.664 -17.388   1.314  1.00  0.00      PEP1 C
ATOM   1102 HG11 VAL A  94      -0.987 -18.441   1.463  0.00  0.00      PEP1 H
ATOM   1103 HG12 VAL A  94      -1.578 -16.758   1.321  0.00  0.00      PEP1 H
ATOM   1104 HG13 VAL A  94      -0.187 -17.313   0.313  0.00  0.00      PEP1 H
ATOM   1105  CG2 VAL A  94       1.509 -17.921   2.426  1.00  0.00      PEP1 C
ATOM   1106 HG21 VAL A  94       1.171 -18.972   2.553  0.00  0.00      PEP1 H
ATOM   1107 HG22 VAL A  94       2.075 -17.848   1.472  0.00  0.00      PEP1 H
ATOM   1108 HG23 VAL A  94       2.202 -17.688   3.261  0.00  0.00      PEP1 H
ATOM   1109  C   VAL A  94      -0.386 -14.599   1.961  1.00  0.00      PEP1 C
ATOM   1110  O   VAL A  94      -0.696 -14.240   0.827  1.00  0.00      PEP1 O
ATOM   1111  N   VAL A  95      -1.046 -14.213   3.052  1.00  0.00      PEP1 N
ATOM   1112  HN  VAL A  95      -0.797 -14.502   3.973  0.00  0.00      PEP1 H
ATOM   1113  CA  VAL A  95      -2.204 -13.323   2.990  1.00  0.00      PEP1 C
ATOM   1114  HA  VAL A  95      -2.915 -13.758   2.298  0.00  0.00      PEP1 H
ATOM   1115  CB  VAL A  95      -2.848 -13.163   4.397  1.00  0.00      PEP1 C
ATOM   1116  HB  VAL A  95      -2.032 -12.896   5.113  0.00  0.00      PEP1 H
ATOM   1117  CG1 VAL A  95      -3.900 -12.040   4.387  1.00  0.00      PEP1 C
ATOM   1118 HG11 VAL A  95      -4.384 -11.956   5.384  0.00  0.00      PEP1 H
ATOM   1119 HG12 VAL A  95      -3.445 -11.054   4.157  0.00  0.00      PEP1 H
ATOM   1120 HG13 VAL A  95      -4.692 -12.251   3.637  0.00  0.00      PEP1 H
ATOM   1121  CG2 VAL A  95      -3.502 -14.479   4.816  1.00  0.00      PEP1 C
ATOM   1122 HG21 VAL A  95      -4.002 -14.373   5.802  0.00  0.00      PEP1 H
ATOM   1123 HG22 VAL A  95      -4.264 -14.792   4.069  0.00  0.00      PEP1 H
ATOM   1124 HG23 VAL A  95      -2.750 -15.290   4.907  0.00  0.00      PEP1 H
ATOM   1125  C   VAL A  95      -1.803 -11.951   2.436  1.00  0.00      PEP1 C
ATOM   1126  O   VAL A  95      -2.510 -11.378   1.607  1.00  0.00      PEP1 O
ATOM   1127  N   MET A  96      -0.674 -11.427   2.910  1.00  0.00      PEP1 N
ATOM   1128  HN  MET A  96      -0.107 -11.866   3.604  0.00  0.00      PEP1 H
ATOM   1129  CA  MET A  96      -0.165 -10.138   2.441  1.00  0.00      PEP1 C
ATOM   1130  HA  MET A  96      -0.937  -9.401   2.626  0.00  0.00      PEP1 H
ATOM   1131  CB  MET A  96       1.158  -9.799   3.139  1.00  0.00      PEP1 C
ATOM   1132  HB1 MET A  96       1.860 -10.640   2.929  0.00  0.00      PEP1 H
ATOM   1133  HB2 MET A  96       1.604  -8.896   2.666  0.00  0.00      PEP1 H
ATOM   1134  CG  MET A  96       1.073  -9.612   4.647  1.00  0.00      PEP1 C
ATOM   1135  HG1 MET A  96       0.464  -8.716   4.891  0.00  0.00      PEP1 H
ATOM   1136  HG2 MET A  96       0.574 -10.493   5.105  0.00  0.00      PEP1 H
ATOM   1137  SD  MET A  96       2.722  -9.403   5.390  1.00  0.00      PEP1 S
ATOM   1138  CE  MET A  96       2.267  -9.401   7.177  1.00  0.00      PEP1 C
ATOM   1139  HE1 MET A  96       3.167  -9.269   7.815  0.00  0.00      PEP1 H
ATOM   1140  HE2 MET A  96       1.561  -8.574   7.408  0.00  0.00      PEP1 H
ATOM   1141  HE3 MET A  96       1.781 -10.357   7.467  0.00  0.00      PEP1 H
ATOM   1142  C   MET A  96       0.092 -10.168   0.936  1.00  0.00      PEP1 C
ATOM   1143  O   MET A  96      -0.399  -9.324   0.188  1.00  0.00      PEP1 O
ATOM   1144  N   VAL A  97       0.888 -11.139   0.498  1.00  0.00      PEP1 N
ATOM   1145  HN  VAL A  97       1.304 -11.833   1.079  0.00  0.00      PEP1 H
ATOM   1146  CA  VAL A  97       1.220 -11.260  -0.920  1.00  0.00      PEP1 C
ATOM   1147  HA  VAL A  97       1.696 -10.332  -1.210  0.00  0.00      PEP1 H
ATOM   1148  CB  VAL A  97       2.175 -12.451  -1.179  1.00  0.00      PEP1 C
ATOM   1149  HB  VAL A  97       1.717 -13.358  -0.714  0.00  0.00      PEP1 H
ATOM   1150  CG1 VAL A  97       2.335 -12.674  -2.683  1.00  0.00      PEP1 C
ATOM   1151 HG11 VAL A  97       3.050 -13.503  -2.876  0.00  0.00      PEP1 H
ATOM   1152 HG12 VAL A  97       1.372 -12.950  -3.161  0.00  0.00      PEP1 H
ATOM   1153 HG13 VAL A  97       2.728 -11.759  -3.176  0.00  0.00      PEP1 H
ATOM   1154  CG2 VAL A  97       3.521 -12.180  -0.535  1.00  0.00      PEP1 C
ATOM   1155 HG21 VAL A  97       4.231 -13.008  -0.746  0.00  0.00      PEP1 H
ATOM   1156 HG22 VAL A  97       3.958 -11.236  -0.927  0.00  0.00      PEP1 H
ATOM   1157 HG23 VAL A  97       3.428 -12.090   0.567  0.00  0.00      PEP1 H
ATOM   1158  C   VAL A  97      -0.012 -11.432  -1.791  1.00  0.00      PEP1 C
ATOM   1159  O   VAL A  97      -0.093 -10.861  -2.878  1.00  0.00      PEP1 O
ATOM   1160  N   ALA A  98      -0.969 -12.226  -1.326  1.00  0.00      PEP1 N
ATOM   1161  HN  ALA A  98      -0.921 -12.709  -0.452  0.00  0.00      PEP1 H
ATOM   1162  CA  ALA A  98      -2.186 -12.444  -2.095  1.00  0.00      PEP1 C
ATOM   1163  HA  ALA A  98      -1.956 -12.767  -3.104  0.00  0.00      PEP1 H
ATOM   1164  CB  ALA A  98      -3.060 -13.515  -1.425  1.00  0.00      PEP1 C
ATOM   1165  HB1 ALA A  98      -2.502 -14.475  -1.377  0.00  0.00      PEP1 H
ATOM   1166  HB2 ALA A  98      -3.325 -13.221  -0.386  0.00  0.00      PEP1 H
ATOM   1167  HB3 ALA A  98      -3.999 -13.692  -1.993  0.00  0.00      PEP1 H
ATOM   1168  C   ALA A  98      -2.969 -11.137  -2.228  1.00  0.00      PEP1 C
ATOM   1169  O   ALA A  98      -3.471 -10.810  -3.305  1.00  0.00      PEP1 O
ATOM   1170  N   GLY A  99      -3.073 -10.386  -1.137  1.00  0.00      PEP1 N
ATOM   1171  HN  GLY A  99      -2.681 -10.610  -0.246  0.00  0.00      PEP1 H
ATOM   1172  CA  GLY A  99      -3.806  -9.133  -1.204  1.00  0.00      PEP1 C
ATOM   1173  HA1 GLY A  99      -3.824  -8.716  -0.207  0.00  0.00      PEP1 H
ATOM   1174  HA2 GLY A  99      -4.784  -9.347  -1.614  0.00  0.00      PEP1 H
ATOM   1175  C   GLY A  99      -3.123  -8.132  -2.120  1.00  0.00      PEP1 C
ATOM   1176  O   GLY A  99      -3.764  -7.541  -2.999  1.00  0.00      PEP1 O
ATOM   1177  N   ILE A 100      -1.822  -7.935  -1.915  1.00  0.00      PEP1 N
ATOM   1178  HN  ILE A 100      -1.282  -8.401  -1.217  0.00  0.00      PEP1 H
ATOM   1179  CA  ILE A 100      -1.062  -6.987  -2.727  1.00  0.00      PEP1 C
ATOM   1180  HA  ILE A 100      -1.546  -6.027  -2.602  0.00  0.00      PEP1 H
ATOM   1181  CB  ILE A 100       0.424  -6.935  -2.283  1.00  0.00      PEP1 C
ATOM   1182  HB  ILE A 100       0.739  -8.008  -2.234  0.00  0.00      PEP1 H
ATOM   1183  CG2 ILE A 100       1.225  -6.056  -3.248  1.00  0.00      PEP1 C
ATOM   1184 HG21 ILE A 100       2.312  -6.134  -3.037  0.00  0.00      PEP1 H
ATOM   1185 HG22 ILE A 100       1.063  -6.373  -4.300  0.00  0.00      PEP1 H
ATOM   1186 HG23 ILE A 100       0.929  -4.990  -3.153  0.00  0.00      PEP1 H
ATOM   1187  CG1 ILE A 100       0.516  -6.370  -0.858  1.00  0.00      PEP1 C
ATOM   1188 HG11 ILE A 100       0.050  -5.360  -0.823  0.00  0.00      PEP1 H
ATOM   1189 HG12 ILE A 100      -0.068  -7.025  -0.172  0.00  0.00      PEP1 H
ATOM   1190  CD  ILE A 100       1.951  -6.273  -0.313  0.00  0.00      PEP1 C
ATOM   1191  HD1 ILE A 100       1.940  -5.913   0.739  0.00  0.00      PEP1 H
ATOM   1192  HD2 ILE A 100       2.447  -7.267  -0.335  0.00  0.00      PEP1 H
ATOM   1193  HD3 ILE A 100       2.558  -5.563  -0.913  0.00  0.00      PEP1 H
ATOM   1194  C   ILE A 100      -1.139  -7.330  -4.215  1.00  0.00      PEP1 C
ATOM   1195  O   ILE A 100      -1.439  -6.475  -5.049  1.00  0.00      PEP1 O
ATOM   1196  N   THR A 101      -0.882  -8.588  -4.545  1.00  0.00      PEP1 N
ATOM   1197  HN  THR A 101      -0.647  -9.311  -3.896  0.00  0.00      PEP1 H
ATOM   1198  CA  THR A 101      -0.926  -9.023  -5.935  1.00  0.00      PEP1 C
ATOM   1199  HA  THR A 101      -0.295  -8.325  -6.469  0.00  0.00      PEP1 H
ATOM   1200  CB  THR A 101      -0.432 -10.479  -6.060  1.00  0.00      PEP1 C
ATOM   1201  HB  THR A 101      -1.081 -11.086  -5.382  0.00  0.00      PEP1 H
ATOM   1202  OG1 THR A 101       0.915 -10.551  -5.579  1.00  0.00      PEP1 O
ATOM   1203  HG1 THR A 101       1.178 -11.471  -5.689  0.00  0.00      PEP1 H
ATOM   1204  CG2 THR A 101      -0.464 -10.935  -7.514  1.00  0.00      PEP1 C
ATOM   1205 HG21 THR A 101      -0.219 -12.015  -7.595  0.00  0.00      PEP1 H
ATOM   1206 HG22 THR A 101      -1.476 -10.782  -7.946  0.00  0.00      PEP1 H
ATOM   1207 HG23 THR A 101       0.266 -10.366  -8.128  0.00  0.00      PEP1 H
ATOM   1208  C   THR A 101      -2.316  -8.911  -6.552  1.00  0.00      PEP1 C
ATOM   1209  O   THR A 101      -2.448  -8.514  -7.709  1.00  0.00      PEP1 O
ATOM   1210  N   SER A 102      -3.350  -9.259  -5.785  1.00  0.00      PEP1 N
ATOM   1211  HN  SER A 102      -3.266  -9.583  -4.843  0.00  0.00      PEP1 H
ATOM   1212  CA  SER A 102      -4.725  -9.192  -6.275  1.00  0.00      PEP1 C
ATOM   1213  HA  SER A 102      -4.732  -9.741  -7.208  0.00  0.00      PEP1 H
ATOM   1214  CB  SER A 102      -5.691  -9.796  -5.251  1.00  0.00      PEP1 C
ATOM   1215  HB1 SER A 102      -5.466  -9.347  -4.256  0.00  0.00      PEP1 H
ATOM   1216  HB2 SER A 102      -6.742  -9.525  -5.502  0.00  0.00      PEP1 H
ATOM   1217  OG  SER A 102      -5.505 -11.196  -5.190  1.00  0.00      PEP1 O
ATOM   1218  HG1 SER A 102      -5.956 -11.508  -4.395  0.00  0.00      PEP1 H
ATOM   1219  C   SER A 102      -5.145  -7.766  -6.587  1.00  0.00      PEP1 C
ATOM   1220  O   SER A 102      -5.685  -7.489  -7.659  1.00  0.00      PEP1 O
ATOM   1221  N   PHE A 103      -4.904  -6.853  -5.654  1.00  0.00      PEP1 N
ATOM   1222  HN  PHE A 103      -4.487  -7.021  -4.762  0.00  0.00      PEP1 H
ATOM   1223  CA  PHE A 103      -5.261  -5.460  -5.901  1.00  0.00      PEP1 C
ATOM   1224  HA  PHE A 103      -6.283  -5.464  -6.260  0.00  0.00      PEP1 H
ATOM   1225  CB  PHE A 103      -5.119  -4.627  -4.627  1.00  0.00      PEP1 C
ATOM   1226  HB1 PHE A 103      -4.165  -4.895  -4.122  0.00  0.00      PEP1 H
ATOM   1227  HB2 PHE A 103      -5.072  -3.542  -4.862  0.00  0.00      PEP1 H
ATOM   1228  CG  PHE A 103      -6.212  -4.876  -3.624  1.00  0.00      PEP1 C
ATOM   1229  CD1 PHE A 103      -5.986  -5.666  -2.505  1.00  0.00      PEP1 C
ATOM   1230  HD1 PHE A 103      -5.012  -6.109  -2.351  0.00  0.00      PEP1 H
ATOM   1231  CE1 PHE A 103      -7.000  -5.903  -1.578  1.00  0.00      PEP1 C
ATOM   1232  HE1 PHE A 103      -6.806  -6.517  -0.710  0.00  0.00      PEP1 H
ATOM   1233  CZ  PHE A 103      -8.260  -5.342  -1.771  1.00  0.00      PEP1 C
ATOM   1234  HZ  PHE A 103      -9.048  -5.515  -1.052  0.00  0.00      PEP1 H
ATOM   1235  CD2 PHE A 103      -7.475  -4.320  -3.807  1.00  0.00      PEP1 C
ATOM   1236  HD2 PHE A 103      -7.679  -3.718  -4.682  0.00  0.00      PEP1 H
ATOM   1237  CE2 PHE A 103      -8.499  -4.550  -2.886  1.00  0.00      PEP1 C
ATOM   1238  HE2 PHE A 103      -9.474  -4.112  -3.045  0.00  0.00      PEP1 H
ATOM   1239  C   PHE A 103      -4.398  -4.873  -7.013  1.00  0.00      PEP1 C
ATOM   1240  O   PHE A 103      -4.862  -4.038  -7.790  1.00  0.00      PEP1 O
ATOM   1241  N   GLY A 104      -3.148  -5.315  -7.094  1.00  0.00      PEP1 N
ATOM   1242  HN  GLY A 104      -2.750  -5.993  -6.478  0.00  0.00      PEP1 H
ATOM   1243  CA  GLY A 104      -2.261  -4.809  -8.131  1.00  0.00      PEP1 C
ATOM   1244  HA1 GLY A 104      -1.280  -5.238  -7.981  0.00  0.00      PEP1 H
ATOM   1245  HA2 GLY A 104      -2.281  -3.728  -8.107  0.00  0.00      PEP1 H
ATOM   1246  C   GLY A 104      -2.766  -5.256  -9.488  1.00  0.00      PEP1 C
ATOM   1247  O   GLY A 104      -2.681  -4.522 -10.482  1.00  0.00      PEP1 O
ATOM   1248  N   LEU A 105      -3.304  -6.471  -9.532  1.00  0.00      PEP1 N
ATOM   1249  HN  LEU A 105      -3.383  -7.084  -8.748  0.00  0.00      PEP1 H
ATOM   1250  CA  LEU A 105      -3.835  -7.014 -10.771  1.00  0.00      PEP1 C
ATOM   1251  HA  LEU A 105      -3.065  -6.891 -11.522  0.00  0.00      PEP1 H
ATOM   1252  CB  LEU A 105      -4.177  -8.492 -10.596  1.00  0.00      PEP1 C
ATOM   1253  HB1 LEU A 105      -3.266  -8.996 -10.199  0.00  0.00      PEP1 H
ATOM   1254  HB2 LEU A 105      -4.953  -8.593  -9.806  0.00  0.00      PEP1 H
ATOM   1255  CG  LEU A 105      -4.612  -9.174 -11.893  1.00  0.00      PEP1 C
ATOM   1256  HG  LEU A 105      -4.116  -8.650 -12.745  0.00  0.00      PEP1 H
ATOM   1257  CD1 LEU A 105      -4.187 -10.634 -11.893  1.00  0.00      PEP1 C
ATOM   1258 HD11 LEU A 105      -4.544 -11.144 -12.813  0.00  0.00      PEP1 H
ATOM   1259 HD12 LEU A 105      -3.080 -10.719 -11.854  0.00  0.00      PEP1 H
ATOM   1260 HD13 LEU A 105      -4.611 -11.166 -11.015  0.00  0.00      PEP1 H
ATOM   1261  CD2 LEU A 105      -6.111  -9.023 -12.059  1.00  0.00      PEP1 C
ATOM   1262 HD21 LEU A 105      -6.444  -9.497 -13.008  0.00  0.00      PEP1 H
ATOM   1263 HD22 LEU A 105      -6.666  -9.505 -11.229  0.00  0.00      PEP1 H
ATOM   1264 HD23 LEU A 105      -6.393  -7.948 -12.090  0.00  0.00      PEP1 H
ATOM   1265  C   LEU A 105      -5.062  -6.224 -11.234  1.00  0.00      PEP1 C
ATOM   1266  O   LEU A 105      -5.295  -6.073 -12.434  1.00  0.00      PEP1 O
ATOM   1267  N   VAL A 106      -5.848  -5.726 -10.288  1.00  0.00      PEP1 N
ATOM   1268  HN  VAL A 106      -5.707  -5.848  -9.309  0.00  0.00      PEP1 H
ATOM   1269  CA  VAL A 106      -7.021  -4.933 -10.633  1.00  0.00      PEP1 C
ATOM   1270  HA  VAL A 106      -7.601  -5.471 -11.373  0.00  0.00      PEP1 H
ATOM   1271  CB  VAL A 106      -7.867  -4.610  -9.387  1.00  0.00      PEP1 C
ATOM   1272  HB  VAL A 106      -7.172  -4.236  -8.595  0.00  0.00      PEP1 H
ATOM   1273  CG1 VAL A 106      -8.895  -3.524  -9.718  1.00  0.00      PEP1 C
ATOM   1274 HG11 VAL A 106      -9.534  -3.315  -8.833  0.00  0.00      PEP1 H
ATOM   1275 HG12 VAL A 106      -8.406  -2.570 -10.005  0.00  0.00      PEP1 H
ATOM   1276 HG13 VAL A 106      -9.556  -3.849 -10.550  0.00  0.00      PEP1 H
ATOM   1277  CG2 VAL A 106      -8.576  -5.878  -8.907  1.00  0.00      PEP1 C
ATOM   1278 HG21 VAL A 106      -9.224  -5.658  -8.032  0.00  0.00      PEP1 H
ATOM   1279 HG22 VAL A 106      -9.211  -6.300  -9.716  0.00  0.00      PEP1 H
ATOM   1280 HG23 VAL A 106      -7.846  -6.654  -8.597  0.00  0.00      PEP1 H
ATOM   1281  C   VAL A 106      -6.541  -3.638 -11.280  1.00  0.00      PEP1 C
ATOM   1282  O   VAL A 106      -7.129  -3.156 -12.248  1.00  0.00      PEP1 O
ATOM   1283  N   THR A 107      -5.463  -3.078 -10.741  1.00  0.00      PEP1 N
ATOM   1284  HN  THR A 107      -4.981  -3.439  -9.943  0.00  0.00      PEP1 H
ATOM   1285  CA  THR A 107      -4.884  -1.858 -11.289  1.00  0.00      PEP1 C
ATOM   1286  HA  THR A 107      -5.692  -1.141 -11.352  0.00  0.00      PEP1 H
ATOM   1287  CB  THR A 107      -3.689  -1.388 -10.437  1.00  0.00      PEP1 C
ATOM   1288  HB  THR A 107      -3.023  -2.278 -10.319  0.00  0.00      PEP1 H
ATOM   1289  OG1 THR A 107      -4.161  -1.007  -9.143  1.00  0.00      PEP1 O
ATOM   1290  HG1 THR A 107      -3.380  -0.713  -8.661  0.00  0.00      PEP1 H
ATOM   1291  CG2 THR A 107      -2.981  -0.204 -11.091  1.00  0.00      PEP1 C
ATOM   1292 HG21 THR A 107      -2.056   0.059 -10.536  0.00  0.00      PEP1 H
ATOM   1293 HG22 THR A 107      -2.693  -0.453 -12.135  0.00  0.00      PEP1 H
ATOM   1294 HG23 THR A 107      -3.638   0.692 -11.116  0.00  0.00      PEP1 H
ATOM   1295  C   THR A 107      -4.402  -2.095 -12.717  1.00  0.00      PEP1 C
ATOM   1296  O   THR A 107      -4.589  -1.246 -13.597  1.00  0.00      PEP1 O
ATOM   1297  N   ALA A 108      -3.768  -3.245 -12.935  1.00  0.00      PEP1 N
ATOM   1298  HN  ALA A 108      -3.615  -3.921 -12.215  0.00  0.00      PEP1 H
ATOM   1299  CA  ALA A 108      -3.248  -3.602 -14.251  1.00  0.00      PEP1 C
ATOM   1300  HA  ALA A 108      -2.607  -2.819 -14.639  0.00  0.00      PEP1 H
ATOM   1301  CB  ALA A 108      -2.433  -4.907 -14.156  1.00  0.00      PEP1 C
ATOM   1302  HB1 ALA A 108      -1.577  -4.762 -13.462  0.00  0.00      PEP1 H
ATOM   1303  HB2 ALA A 108      -3.056  -5.739 -13.762  0.00  0.00      PEP1 H
ATOM   1304  HB3 ALA A 108      -2.026  -5.208 -15.145  0.00  0.00      PEP1 H
ATOM   1305  C   ALA A 108      -4.387  -3.759 -15.250  1.00  0.00      PEP1 C
ATOM   1306  O   ALA A 108      -4.261  -3.378 -16.417  1.00  0.00      PEP1 O
ATOM   1307  N   ALA A 109      -5.499  -4.328 -14.795  1.00  0.00      PEP1 N
ATOM   1308  HN  ALA A 109      -5.610  -4.658 -13.858  0.00  0.00      PEP1 H
ATOM   1309  CA  ALA A 109      -6.655  -4.509 -15.663  1.00  0.00      PEP1 C
ATOM   1310  HA  ALA A 109      -6.370  -4.973 -16.600  0.00  0.00      PEP1 H
ATOM   1311  CB  ALA A 109      -7.699  -5.397 -14.977  1.00  0.00      PEP1 C
ATOM   1312  HB1 ALA A 109      -7.259  -6.396 -14.768  0.00  0.00      PEP1 H
ATOM   1313  HB2 ALA A 109      -8.023  -4.957 -14.009  0.00  0.00      PEP1 H
ATOM   1314  HB3 ALA A 109      -8.596  -5.544 -15.617  0.00  0.00      PEP1 H
ATOM   1315  C   ALA A 109      -7.263  -3.147 -16.022  1.00  0.00      PEP1 C
ATOM   1316  O   ALA A 109      -7.695  -2.933 -17.161  1.00  0.00      PEP1 O
ATOM   1317  N   LEU A 110      -7.298  -2.230 -15.057  1.00  0.00      PEP1 N
ATOM   1318  HN  LEU A 110      -6.969  -2.371 -14.126  0.00  0.00      PEP1 H
ATOM   1319  CA  LEU A 110      -7.844  -0.898 -15.306  1.00  0.00      PEP1 C
ATOM   1320  HA  LEU A 110      -8.828  -1.028 -15.738  0.00  0.00      PEP1 H
ATOM   1321  CB  LEU A 110      -7.890  -0.078 -14.013  1.00  0.00      PEP1 C
ATOM   1322  HB1 LEU A 110      -6.870  -0.114 -13.564  0.00  0.00      PEP1 H
ATOM   1323  HB2 LEU A 110      -8.077   0.989 -14.268  0.00  0.00      PEP1 H
ATOM   1324  CG  LEU A 110      -8.895  -0.555 -12.968  1.00  0.00      PEP1 C
ATOM   1325  HG  LEU A 110      -8.707  -1.631 -12.737  0.00  0.00      PEP1 H
ATOM   1326  CD1 LEU A 110      -8.756   0.271 -11.690  1.00  0.00      PEP1 C
ATOM   1327 HD11 LEU A 110      -9.517  -0.038 -10.941  0.00  0.00      PEP1 H
ATOM   1328 HD12 LEU A 110      -7.749   0.132 -11.242  0.00  0.00      PEP1 H
ATOM   1329 HD13 LEU A 110      -8.899   1.352 -11.904  0.00  0.00      PEP1 H
ATOM   1330  CD2 LEU A 110     -10.294  -0.436 -13.546  1.00  0.00      PEP1 C
ATOM   1331 HD21 LEU A 110     -11.047  -0.795 -12.811  0.00  0.00      PEP1 H
ATOM   1332 HD22 LEU A 110     -10.545   0.614 -13.799  0.00  0.00      PEP1 H
ATOM   1333 HD23 LEU A 110     -10.388  -1.050 -14.468  0.00  0.00      PEP1 H
ATOM   1334  C   LEU A 110      -6.982  -0.170 -16.334  1.00  0.00      PEP1 C
ATOM   1335  O   LEU A 110      -7.500   0.490 -17.239  1.00  0.00      PEP1 O
ATOM   1336  N   ALA A 111      -5.667  -0.298 -16.192  1.00  0.00      PEP1 N
ATOM   1337  HN  ALA A 111      -5.244  -0.831 -15.460  0.00  0.00      PEP1 H
ATOM   1338  CA  ALA A 111      -4.736   0.347 -17.118  1.00  0.00      PEP1 C
ATOM   1339  HA  ALA A 111      -4.918   1.414 -17.170  0.00  0.00      PEP1 H
ATOM   1340  CB  ALA A 111      -3.298   0.109 -16.663  1.00  0.00      PEP1 C
ATOM   1341  HB1 ALA A 111      -3.149   0.549 -15.654  0.00  0.00      PEP1 H
ATOM   1342  HB2 ALA A 111      -3.074  -0.978 -16.599  0.00  0.00      PEP1 H
ATOM   1343  HB3 ALA A 111      -2.567   0.581 -17.354  0.00  0.00      PEP1 H
ATOM   1344  C   ALA A 111      -4.935  -0.196 -18.540  1.00  0.00      PEP1 C
ATOM   1345  O   ALA A 111      -4.893   0.557 -19.518  1.00  0.00      PEP1 O
ATOM   1346  N   THR A 112      -5.154  -1.500 -18.646  1.00  0.00      PEP1 N
ATOM   1347  HN  THR A 112      -5.191  -2.128 -17.870  0.00  0.00      PEP1 H
ATOM   1348  CA  THR A 112      -5.364  -2.136 -19.943  1.00  0.00      PEP1 C
ATOM   1349  HA  THR A 112      -4.543  -1.825 -20.575  0.00  0.00      PEP1 H
ATOM   1350  CB  THR A 112      -5.449  -3.660 -19.777  1.00  0.00      PEP1 C
ATOM   1351  HB  THR A 112      -6.288  -3.848 -19.064  0.00  0.00      PEP1 H
ATOM   1352  OG1 THR A 112      -4.234  -4.126 -19.178  1.00  0.00      PEP1 O
ATOM   1353  HG1 THR A 112      -4.333  -5.082 -19.107  0.00  0.00      PEP1 H
ATOM   1354  CG2 THR A 112      -5.636  -4.353 -21.128  1.00  0.00      PEP1 C
ATOM   1355 HG21 THR A 112      -5.811  -5.441 -20.993  0.00  0.00      PEP1 H
ATOM   1356 HG22 THR A 112      -6.513  -3.930 -21.662  0.00  0.00      PEP1 H
ATOM   1357 HG23 THR A 112      -4.740  -4.222 -21.772  0.00  0.00      PEP1 H
ATOM   1358  C   THR A 112      -6.641  -1.587 -20.585  1.00  0.00      PEP1 C
ATOM   1359  O   THR A 112      -6.666  -1.264 -21.778  1.00  0.00      PEP1 O
ATOM   1360  N   TRP A 113      -7.690  -1.469 -19.780  1.00  0.00      PEP1 N
ATOM   1361  HN  TRP A 113      -7.668  -1.742 -18.821  0.00  0.00      PEP1 H
ATOM   1362  CA  TRP A 113      -8.962  -0.929 -20.237  1.00  0.00      PEP1 C
ATOM   1363  HA  TRP A 113      -9.291  -1.515 -21.087  0.00  0.00      PEP1 H
ATOM   1364  CB  TRP A 113      -9.977  -0.972 -19.089  1.00  0.00      PEP1 C
ATOM   1365  HB1 TRP A 113     -10.168  -2.040 -18.843  0.00  0.00      PEP1 H
ATOM   1366  HB2 TRP A 113      -9.539  -0.506 -18.180  0.00  0.00      PEP1 H
ATOM   1367  CG  TRP A 113     -11.313  -0.350 -19.387  1.00  0.00      PEP1 C
ATOM   1368  CD1 TRP A 113     -12.074  -0.526 -20.509  1.00  0.00      PEP1 C
ATOM   1369  HD1 TRP A 113     -11.790  -1.145 -21.350  0.00  0.00      PEP1 H
ATOM   1370  NE1 TRP A 113     -13.262   0.163 -20.389  1.00  0.00      PEP1 N
ATOM   1371  HE1 TRP A 113     -13.993   0.177 -21.037  0.00  0.00      PEP1 H
ATOM   1372  CE2 TRP A 113     -13.284   0.799 -19.176  1.00  0.00      PEP1 C
ATOM   1373  CD2 TRP A 113     -12.070   0.499 -18.517  1.00  0.00      PEP1 C
ATOM   1374  CE3 TRP A 113     -11.841   1.033 -17.241  1.00  0.00      PEP1 C
ATOM   1375  HE3 TRP A 113     -10.927   0.838 -16.697  0.00  0.00      PEP1 H
ATOM   1376  CZ3 TRP A 113     -12.820   1.842 -16.670  1.00  0.00      PEP1 C
ATOM   1377  HZ3 TRP A 113     -12.655   2.263 -15.688  0.00  0.00      PEP1 H
ATOM   1378  CZ2 TRP A 113     -14.268   1.613 -18.601  1.00  0.00      PEP1 C
ATOM   1379  HZ2 TRP A 113     -15.195   1.841 -19.103  0.00  0.00      PEP1 H
ATOM   1380  CH2 TRP A 113     -14.019   2.123 -17.352  1.00  0.00      PEP1 C
ATOM   1381  HH2 TRP A 113     -14.762   2.755 -16.886  0.00  0.00      PEP1 H
ATOM   1382  C   TRP A 113      -8.766   0.506 -20.734  1.00  0.00      PEP1 C
ATOM   1383  O   TRP A 113      -9.238   0.862 -21.818  1.00  0.00      PEP1 O
ATOM   1384  N   PHE A 114      -8.053   1.321 -19.955  1.00  0.00      PEP1 N
ATOM   1385  HN  PHE A 114      -7.654   1.046 -19.082  0.00  0.00      PEP1 H
ATOM   1386  CA  PHE A 114      -7.794   2.713 -20.329  1.00  0.00      PEP1 C
ATOM   1387  HA  PHE A 114      -8.765   3.139 -20.549  0.00  0.00      PEP1 H
ATOM   1388  CB  PHE A 114      -7.065   3.471 -19.207  1.00  0.00      PEP1 C
ATOM   1389  HB1 PHE A 114      -6.196   2.867 -18.865  0.00  0.00      PEP1 H
ATOM   1390  HB2 PHE A 114      -6.666   4.441 -19.573  0.00  0.00      PEP1 H
ATOM   1391  CG  PHE A 114      -7.900   3.720 -17.977  1.00  0.00      PEP1 C
ATOM   1392  CD1 PHE A 114      -9.290   3.756 -18.048  1.00  0.00      PEP1 C
ATOM   1393  HD1 PHE A 114      -9.783   3.566 -18.992  0.00  0.00      PEP1 H
ATOM   1394  CE1 PHE A 114     -10.057   4.041 -16.916  1.00  0.00      PEP1 C
ATOM   1395  HE1 PHE A 114     -11.135   4.061 -16.985  0.00  0.00      PEP1 H
ATOM   1396  CZ  PHE A 114      -9.423   4.294 -15.694  1.00  0.00      PEP1 C
ATOM   1397  HZ  PHE A 114     -10.010   4.509 -14.812  0.00  0.00      PEP1 H
ATOM   1398  CD2 PHE A 114      -7.284   3.971 -16.751  1.00  0.00      PEP1 C
ATOM   1399  HD2 PHE A 114      -6.205   3.965 -16.677  0.00  0.00      PEP1 H
ATOM   1400  CE2 PHE A 114      -8.040   4.259 -15.614  1.00  0.00      PEP1 C
ATOM   1401  HE2 PHE A 114      -7.544   4.455 -14.673  0.00  0.00      PEP1 H
ATOM   1402  C   PHE A 114      -6.953   2.839 -21.595  1.00  0.00      PEP1 C
ATOM   1403  O   PHE A 114      -7.212   3.703 -22.438  1.00  0.00      PEP1 O
ATOM   1404  N   VAL A 115      -5.929   2.000 -21.707  1.00  0.00      PEP1 N
ATOM   1405  HN  VAL A 115      -5.698   1.312 -21.024  0.00  0.00      PEP1 H
ATOM   1406  CA  VAL A 115      -5.043   2.022 -22.865  1.00  0.00      PEP1 C
ATOM   1407  HA  VAL A 115      -4.661   3.029 -22.977  0.00  0.00      PEP1 H
ATOM   1408  CB  VAL A 115      -3.868   1.010 -22.686  1.00  0.00      PEP1 C
ATOM   1409  HB  VAL A 115      -4.308   0.038 -22.351  0.00  0.00      PEP1 H
ATOM   1410  CG1 VAL A 115      -3.128   0.797 -24.014  1.00  0.00      PEP1 C
ATOM   1411 HG11 VAL A 115      -2.269   0.106 -23.870  0.00  0.00      PEP1 H
ATOM   1412 HG12 VAL A 115      -3.789   0.347 -24.784  0.00  0.00      PEP1 H
ATOM   1413 HG13 VAL A 115      -2.733   1.760 -24.402  0.00  0.00      PEP1 H
ATOM   1414  CG2 VAL A 115      -2.886   1.546 -21.639  1.00  0.00      PEP1 C
ATOM   1415 HG21 VAL A 115      -2.020   0.859 -21.525  0.00  0.00      PEP1 H
ATOM   1416 HG22 VAL A 115      -2.503   2.545 -21.939  0.00  0.00      PEP1 H
ATOM   1417 HG23 VAL A 115      -3.371   1.642 -20.645  0.00  0.00      PEP1 H
ATOM   1418  C   VAL A 115      -5.836   1.691 -24.122  1.00  0.00      PEP1 C
ATOM   1419  O   VAL A 115      -5.696   2.360 -25.149  1.00  0.00      PEP1 O
ATOM   1420  N   GLY A 116      -6.679   0.666 -24.030  1.00  0.00      PEP1 N
ATOM   1421  HN  GLY A 116      -6.804   0.123 -23.201  0.00  0.00      PEP1 H
ATOM   1422  CA  GLY A 116      -7.488   0.270 -25.168  1.00  0.00      PEP1 C
ATOM   1423  HA1 GLY A 116      -8.087  -0.576 -24.860  0.00  0.00      PEP1 H
ATOM   1424  HA2 GLY A 116      -6.817   0.063 -25.991  0.00  0.00      PEP1 H
ATOM   1425  C   GLY A 116      -8.429   1.379 -25.600  1.00  0.00      PEP1 C
ATOM   1426  O   GLY A 116      -8.562   1.671 -26.791  1.00  0.00      PEP1 O
ATOM   1427  N   ARG A 117      -9.078   2.010 -24.631  1.00  0.00      PEP1 N
ATOM   1428  HN  ARG A 117      -8.963   1.773 -23.669  0.00  0.00      PEP1 H
ATOM   1429  CA  ARG A 117     -10.003   3.094 -24.931  1.00  0.00      PEP1 C
ATOM   1430  HA  ARG A 117     -10.718   2.734 -25.662  0.00  0.00      PEP1 H
ATOM   1431  CB  ARG A 117     -10.728   3.530 -23.664  1.00  0.00      PEP1 C
ATOM   1432  HB1 ARG A 117     -11.278   2.633 -23.291  0.00  0.00      PEP1 H
ATOM   1433  HB2 ARG A 117      -9.983   3.782 -22.877  0.00  0.00      PEP1 H
ATOM   1434  CG  ARG A 117     -11.749   4.681 -23.830  0.00  0.00      PEP1 C
ATOM   1435  HG1 ARG A 117     -11.234   5.545 -24.304  0.00  0.00      PEP1 H
ATOM   1436  HG2 ARG A 117     -12.534   4.367 -24.556  0.00  0.00      PEP1 H
ATOM   1437  CD  ARG A 117     -12.455   5.085 -22.524  0.00  0.00      PEP1 C
ATOM   1438  HD1 ARG A 117     -12.999   4.206 -22.110  0.00  0.00      PEP1 H
ATOM   1439  HD2 ARG A 117     -11.726   5.446 -21.761  0.00  0.00      PEP1 H
ATOM   1440  NE  ARG A 117     -13.401   6.203 -22.861  0.00  0.00      PEP1 N
ATOM   1441  HE  ARG A 117     -13.386   6.455 -23.836  0.00  0.00      PEP1 H
ATOM   1442  CZ  ARG A 117     -14.183   6.799 -21.950  0.00  0.00      PEP1 C
ATOM   1443  NH1 ARG A 117     -14.985   7.779 -22.358  0.00  0.00      PEP1 N
ATOM   1444 HH11 ARG A 117     -15.560   8.262 -21.713  0.00  0.00      PEP1 H
ATOM   1445 HH12 ARG A 117     -14.870   8.082 -23.307  0.00  0.00      PEP1 H
ATOM   1446  NH2 ARG A 117     -14.197   6.422 -20.675  0.00  0.00      PEP1 N
ATOM   1447 HH21 ARG A 117     -14.848   6.825 -20.049  0.00  0.00      PEP1 H
ATOM   1448 HH22 ARG A 117     -13.693   5.600 -20.446  0.00  0.00      PEP1 H
ATOM   1449  C   ARG A 117      -9.293   4.285 -25.566  1.00  0.00      PEP1 C
ATOM   1450  O   ARG A 117      -9.838   4.926 -26.470  1.00  0.00      PEP1 O
ATOM   1451  N   GLU A 118      -8.084   4.596 -25.100  1.00  0.00      PEP1 N
ATOM   1452  HN  GLU A 118      -7.596   4.123 -24.372  0.00  0.00      PEP1 H
ATOM   1453  CA  GLU A 118      -7.356   5.723 -25.666  1.00  0.00      PEP1 C
ATOM   1454  HA  GLU A 118      -8.020   6.577 -25.699  0.00  0.00      PEP1 H
ATOM   1455  CB  GLU A 118      -6.127   6.069 -24.824  1.00  0.00      PEP1 C
ATOM   1456  HB1 GLU A 118      -6.447   6.151 -23.760  0.00  0.00      PEP1 H
ATOM   1457  HB2 GLU A 118      -5.397   5.229 -24.859  0.00  0.00      PEP1 H
ATOM   1458  CG  GLU A 118      -5.460   7.368 -25.253  1.00  0.00      PEP1 C
ATOM   1459  HG1 GLU A 118      -4.532   7.516 -24.671  0.00  0.00      PEP1 H
ATOM   1460  HG2 GLU A 118      -5.214   7.350 -26.333  0.00  0.00      PEP1 H
ATOM   1461  CD  GLU A 118      -6.318   8.602 -24.976  1.00  0.00      PEP1 C
ATOM   1462  OE1 GLU A 118      -7.563   8.483 -24.915  1.00  0.00      PEP1 O
ATOM   1463  OE2 GLU A 118      -5.744   9.702 -24.832  1.00  0.00      PEP1 O
ATOM   1464  C   GLU A 118      -6.931   5.422 -27.104  1.00  0.00      PEP1 C
ATOM   1465  O   GLU A 118      -6.955   6.304 -27.962  1.00  0.00      PEP1 O
ATOM   1466  N   GLN A 119      -6.534   4.181 -27.367  1.00  0.00      PEP1 N
ATOM   1467  HN  GLN A 119      -6.477   3.443 -26.697  0.00  0.00      PEP1 H
ATOM   1468  CA  GLN A 119      -6.137   3.802 -28.718  1.00  0.00      PEP1 C
ATOM   1469  HA  GLN A 119      -5.317   4.444 -29.018  0.00  0.00      PEP1 H
ATOM   1470  CB  GLN A 119      -5.749   2.321 -28.775  1.00  0.00      PEP1 C
ATOM   1471  HB1 GLN A 119      -6.617   1.745 -28.379  0.00  0.00      PEP1 H
ATOM   1472  HB2 GLN A 119      -5.630   2.011 -29.838  0.00  0.00      PEP1 H
ATOM   1473  CG  GLN A 119      -4.512   1.986 -27.973  1.00  0.00      PEP1 C
ATOM   1474  HG1 GLN A 119      -4.714   2.093 -26.886  0.00  0.00      PEP1 H
ATOM   1475  HG2 GLN A 119      -4.195   0.939 -28.159  0.00  0.00      PEP1 H
ATOM   1476  CD  GLN A 119      -3.358   2.914 -28.292  1.00  0.00      PEP1 C
ATOM   1477  OE1 GLN A 119      -2.922   3.010 -29.441  1.00  0.00      PEP1 O
ATOM   1478  NE2 GLN A 119      -2.857   3.609 -27.273  1.00  0.00      PEP1 N
ATOM   1479 HE21 GLN A 119      -2.101   4.224 -27.477  0.00  0.00      PEP1 H
ATOM   1480 HE22 GLN A 119      -3.230   3.486 -26.360  0.00  0.00      PEP1 H
ATOM   1481  C   GLN A 119      -7.299   4.066 -29.669  1.00  0.00      PEP1 C
ATOM   1482  O   GLN A 119      -7.117   4.643 -30.744  1.00  0.00      PEP1 O
ATOM   1483  N   GLU A 120      -8.492   3.641 -29.263  1.00  0.00      PEP1 N
ATOM   1484  HN  GLU A 120      -8.649   3.171 -28.399  0.00  0.00      PEP1 H
ATOM   1485  CA  GLU A 120      -9.698   3.831 -30.064  1.00  0.00      PEP1 C
ATOM   1486  HA  GLU A 120      -9.534   3.391 -31.040  0.00  0.00      PEP1 H
ATOM   1487  CB  GLU A 120     -10.906   3.200 -29.367  1.00  0.00      PEP1 C
ATOM   1488  HB1 GLU A 120     -10.990   3.643 -28.348  0.00  0.00      PEP1 H
ATOM   1489  HB2 GLU A 120     -11.840   3.484 -29.901  0.00  0.00      PEP1 H
ATOM   1490  CG  GLU A 120     -10.842   1.690 -29.232  1.00  0.00      PEP1 C
ATOM   1491  HG1 GLU A 120     -10.739   1.234 -30.234  0.00  0.00      PEP1 H
ATOM   1492  HG2 GLU A 120      -9.983   1.384 -28.602  0.00  0.00      PEP1 H
ATOM   1493  CD  GLU A 120     -12.115   1.110 -28.638  1.00  0.00      PEP1 C
ATOM   1494  OE1 GLU A 120     -13.205   1.422 -29.163  1.00  0.00      PEP1 O
ATOM   1495  OE2 GLU A 120     -12.029   0.344 -27.654  1.00  0.00      PEP1 O
ATOM   1496  C   GLU A 120      -9.971   5.318 -30.278  1.00  0.00      PEP1 C
ATOM   1497  O   GLU A 120     -10.184   5.772 -31.405  1.00  0.00      PEP1 O
ATOM   1498  N   ARG A 121      -9.967   6.066 -29.181  1.00  0.00      PEP1 N
ATOM   1499  HN  ARG A 121      -9.790   5.665 -28.285  0.00  0.00      PEP1 H
ATOM   1500  CA  ARG A 121     -10.217   7.499 -29.217  1.00  0.00      PEP1 C
ATOM   1501  HA  ARG A 121     -11.213   7.661 -29.612  0.00  0.00      PEP1 H
ATOM   1502  CB  ARG A 121     -10.099   8.066 -27.800  1.00  0.00      PEP1 C
ATOM   1503  HB1 ARG A 121     -10.826   7.498 -27.172  0.00  0.00      PEP1 H
ATOM   1504  HB2 ARG A 121      -9.092   7.833 -27.389  0.00  0.00      PEP1 H
ATOM   1505  CG  ARG A 121     -10.405   9.541 -27.654  1.00  0.00      PEP1 C
ATOM   1506  HG1 ARG A 121      -9.596  10.121 -28.151  0.00  0.00      PEP1 H
ATOM   1507  HG2 ARG A 121     -11.334   9.776 -28.223  0.00  0.00      PEP1 H
ATOM   1508  CD  ARG A 121     -10.599   9.883 -26.182  1.00  0.00      PEP1 C
ATOM   1509  HD1 ARG A 121     -11.582   9.488 -25.837  0.00  0.00      PEP1 H
ATOM   1510  HD2 ARG A 121      -9.794   9.440 -25.550  0.00  0.00      PEP1 H
ATOM   1511  NE  ARG A 121     -10.565  11.320 -25.923  1.00  0.00      PEP1 N
ATOM   1512  HE  ARG A 121     -11.480  11.722 -25.805  0.00  0.00      PEP1 H
ATOM   1513  CZ  ARG A 121      -9.451  12.042 -25.847  1.00  0.00      PEP1 C
ATOM   1514  NH1 ARG A 121      -8.268  11.460 -26.006  1.00  0.00      PEP1 N
ATOM   1515 HH11 ARG A 121      -7.433  11.986 -25.926  0.00  0.00      PEP1 H
ATOM   1516 HH12 ARG A 121      -8.270  10.460 -26.071  0.00  0.00      PEP1 H
ATOM   1517  NH2 ARG A 121      -9.520  13.347 -25.612  1.00  0.00      PEP1 N
ATOM   1518 HH21 ARG A 121      -8.698  13.898 -25.642  0.00  0.00      PEP1 H
ATOM   1519 HH22 ARG A 121     -10.423  13.757 -25.622  0.00  0.00      PEP1 H
ATOM   1520  C   ARG A 121      -9.251   8.206 -30.164  1.00  0.00      PEP1 C
ATOM   1521  O   ARG A 121      -9.565   9.265 -30.708  1.00  0.00      PEP1 O
ATOM   1522  N   ARG A 122      -8.077   7.616 -30.367  1.00  0.00      PEP1 N
ATOM   1523  HN  ARG A 122      -7.831   6.759 -29.919  0.00  0.00      PEP1 H
ATOM   1524  CA  ARG A 122      -7.082   8.196 -31.261  1.00  0.00      PEP1 C
ATOM   1525  HA  ARG A 122      -7.244   9.266 -31.311  0.00  0.00      PEP1 H
ATOM   1526  CB  ARG A 122      -5.665   7.871 -30.784  1.00  0.00      PEP1 C
ATOM   1527  HB1 ARG A 122      -5.623   6.763 -30.653  0.00  0.00      PEP1 H
ATOM   1528  HB2 ARG A 122      -4.937   8.112 -31.589  0.00  0.00      PEP1 H
ATOM   1529  CG  ARG A 122      -5.272   8.527 -29.476  1.00  0.00      PEP1 C
ATOM   1530  HG1 ARG A 122      -5.468   9.619 -29.555  0.00  0.00      PEP1 H
ATOM   1531  HG2 ARG A 122      -5.947   8.159 -28.669  0.00  0.00      PEP1 H
ATOM   1532  CD  ARG A 122      -3.834   8.189 -29.128  1.00  0.00      PEP1 C
ATOM   1533  HD1 ARG A 122      -3.736   7.088 -28.989  0.00  0.00      PEP1 H
ATOM   1534  HD2 ARG A 122      -3.132   8.512 -29.932  0.00  0.00      PEP1 H
ATOM   1535  NE  ARG A 122      -3.387   8.853 -27.908  1.00  0.00      PEP1 N
ATOM   1536  HE  ARG A 122      -4.107   9.403 -27.471  0.00  0.00      PEP1 H
ATOM   1537  CZ  ARG A 122      -2.158   8.752 -27.411  1.00  0.00      PEP1 C
ATOM   1538  NH1 ARG A 122      -1.247   8.010 -28.031  1.00  0.00      PEP1 N
ATOM   1539 HH11 ARG A 122      -0.337   7.909 -27.654  0.00  0.00      PEP1 H
ATOM   1540 HH12 ARG A 122      -1.572   7.463 -28.806  0.00  0.00      PEP1 H
ATOM   1541  NH2 ARG A 122      -1.839   9.392 -26.294  1.00  0.00      PEP1 N
ATOM   1542 HH21 ARG A 122      -0.903   9.387 -25.972  0.00  0.00      PEP1 H
ATOM   1543 HH22 ARG A 122      -2.510  10.027 -25.934  0.00  0.00      PEP1 H
ATOM   1544  C   ARG A 122      -7.257   7.663 -32.675  1.00  0.00      PEP1 C
ATOM   1545  O   ARG A 122      -6.586   8.112 -33.600  1.00  0.00      PEP1 O
ATOM   1546  N   GLY A 123      -8.158   6.703 -32.838  1.00  0.00      PEP1 N
ATOM   1547  HN  GLY A 123      -8.719   6.329 -32.101  0.00  0.00      PEP1 H
ATOM   1548  CA  GLY A 123      -8.380   6.127 -34.148  1.00  0.00      PEP1 C
ATOM   1549  HA1 GLY A 123      -8.513   6.940 -34.848  0.00  0.00      PEP1 H
ATOM   1550  HA2 GLY A 123      -9.226   5.456 -34.080  0.00  0.00      PEP1 H
ATOM   1551  C   GLY A 123      -7.176   5.318 -34.592  1.00  0.00      PEP1 C
ATOM   1552  O   GLY A 123      -6.850   5.268 -35.775  1.00  0.00      PEP1 O
ATOM   1553  C   HSD A 124      -5.731   2.409 -33.944  1.00  0.00      PEP1 C
ATOM   1554  OT1 HSD A 124      -6.707   2.335 -33.739  0.00  0.00      PEP1 O
ATOM   1555  OT2 HSD A 124      -4.925   1.855 -34.152  0.00  0.00      PEP1 O
ATOM   1556  N   HSD A 124      -6.504   4.689 -33.634  1.00  0.00      PEP1 N
ATOM   1557  HN  HSD A 124      -6.753   4.732 -32.668  0.00  0.00      PEP1 H
ATOM   1558  CA  HSD A 124      -5.334   3.877 -33.937  1.00  0.00      PEP1 C
ATOM   1559  HA  HSD A 124      -4.993   4.124 -34.935  0.00  0.00      PEP1 H
ATOM   1560  CB  HSD A 124      -4.231   4.126 -32.904  1.00  0.00      PEP1 C
ATOM   1561  HB1 HSD A 124      -4.015   5.216 -32.860  0.00  0.00      PEP1 H
ATOM   1562  HB2 HSD A 124      -4.593   3.830 -31.895  0.00  0.00      PEP1 H
ATOM   1563  ND1 HSD A 124      -2.759   2.071 -32.890  1.00  0.00      PEP1 N
ATOM   1564  HD1 HSD A 124      -3.443   1.445 -32.514  0.00  0.00      PEP1 H
ATOM   1565  CG  HSD A 124      -2.952   3.402 -33.196  1.00  0.00      PEP1 C
ATOM   1566  CE1 HSD A 124      -1.550   1.702 -33.277  1.00  0.00      PEP1 C
ATOM   1567  HE1 HSD A 124      -1.153   0.691 -33.154  0.00  0.00      PEP1 H
ATOM   1568  NE2 HSD A 124      -0.952   2.746 -33.823  1.00  0.00      PEP1 N
ATOM   1569  CD2 HSD A 124      -1.806   3.821 -33.784  1.00  0.00      PEP1 C
ATOM   1570  HD2 HSD A 124      -1.534   4.806 -34.143  0.00  0.00      PEP1 H
ATOM   1571  N   SER B  22      15.514  12.375 -22.274  1.00  0.00      PEP2 N
ATOM   1572  HT1 SER B  22      16.503  12.298 -22.151  0.00  0.00      PEP2 H
ATOM   1573  HT2 SER B  22      15.163  13.145 -21.741  0.00  0.00      PEP2 H
ATOM   1574  HT3 SER B  22      15.300  12.504 -23.242  0.00  0.00      PEP2 H
ATOM   1575  CA  SER B  22      14.866  11.119 -21.797  1.00  0.00      PEP2 C
ATOM   1576  HA  SER B  22      15.226  10.330 -22.444  0.00  0.00      PEP2 H
ATOM   1577  CB  SER B  22      15.219  10.882 -20.324  1.00  0.00      PEP2 C
ATOM   1578  HB1 SER B  22      16.327  10.934 -20.221  0.00  0.00      PEP2 H
ATOM   1579  HB2 SER B  22      14.793  11.691 -19.688  0.00  0.00      PEP2 H
ATOM   1580  OG  SER B  22      14.781   9.605 -19.889  1.00  0.00      PEP2 O
ATOM   1581  HG1 SER B  22      15.219   9.427 -19.047  0.00  0.00      PEP2 H
ATOM   1582  C   SER B  22      13.345  11.189 -21.966  1.00  0.00      PEP2 C
ATOM   1583  O   SER B  22      12.773  12.271 -22.100  1.00  0.00      PEP2 O
ATOM   1584  N   ALA B  23      12.698  10.027 -21.962  1.00  0.00      PEP2 N
ATOM   1585  HN  ALA B  23      13.168   9.152 -21.853  0.00  0.00      PEP2 H
ATOM   1586  CA  ALA B  23      11.247   9.945 -22.117  1.00  0.00      PEP2 C
ATOM   1587  HA  ALA B  23      10.944  10.450 -23.027  0.00  0.00      PEP2 H
ATOM   1588  CB  ALA B  23      10.824   8.483 -22.219  1.00  0.00      PEP2 C
ATOM   1589  HB1 ALA B  23      11.337   8.006 -23.081  0.00  0.00      PEP2 H
ATOM   1590  HB2 ALA B  23      11.104   7.921 -21.301  0.00  0.00      PEP2 H
ATOM   1591  HB3 ALA B  23       9.728   8.384 -22.374  0.00  0.00      PEP2 H
ATOM   1592  C   ALA B  23      10.493  10.628 -20.973  1.00  0.00      PEP2 C
ATOM   1593  O   ALA B  23      11.035  10.830 -19.887  1.00  0.00      PEP2 O
ATOM   1594  N   LEU B  24       9.234  10.970 -21.226  1.00  0.00      PEP2 N
ATOM   1595  HN  LEU B  24       8.780  10.802 -22.099  0.00  0.00      PEP2 H
ATOM   1596  CA  LEU B  24       8.396  11.631 -20.232  1.00  0.00      PEP2 C
ATOM   1597  HA  LEU B  24       8.897  12.565 -20.014  0.00  0.00      PEP2 H
ATOM   1598  CB  LEU B  24       6.998  11.884 -20.803  1.00  0.00      PEP2 C
ATOM   1599  HB1 LEU B  24       7.113  12.602 -21.648  0.00  0.00      PEP2 H
ATOM   1600  HB2 LEU B  24       6.614  10.941 -21.251  0.00  0.00      PEP2 H
ATOM   1601  CG  LEU B  24       5.984  12.456 -19.805  1.00  0.00      PEP2 C
ATOM   1602  HG  LEU B  24       5.988  11.826 -18.883  0.00  0.00      PEP2 H
ATOM   1603  CD1 LEU B  24       6.376  13.881 -19.452  1.00  0.00      PEP2 C
ATOM   1604 HD11 LEU B  24       5.628  14.333 -18.766  0.00  0.00      PEP2 H
ATOM   1605 HD12 LEU B  24       7.367  13.901 -18.950  0.00  0.00      PEP2 H
ATOM   1606 HD13 LEU B  24       6.433  14.510 -20.366  0.00  0.00      PEP2 H
ATOM   1607  CD2 LEU B  24       4.584  12.419 -20.394  1.00  0.00      PEP2 C
ATOM   1608 HD21 LEU B  24       3.847  12.816 -19.663  0.00  0.00      PEP2 H
ATOM   1609 HD22 LEU B  24       4.510  13.033 -21.314  0.00  0.00      PEP2 H
ATOM   1610 HD23 LEU B  24       4.295  11.376 -20.646  0.00  0.00      PEP2 H
ATOM   1611  C   LEU B  24       8.253  10.865 -18.914  1.00  0.00      PEP2 C
ATOM   1612  O   LEU B  24       8.426  11.435 -17.838  1.00  0.00      PEP2 O
ATOM   1613  N   HSD B  25       7.934   9.578 -18.988  1.00  0.00      PEP2 N
ATOM   1614  HN  HSD B  25       7.803   9.071 -19.839  0.00  0.00      PEP2 H
ATOM   1615  CA  HSD B  25       7.749   8.801 -17.767  1.00  0.00      PEP2 C
ATOM   1616  HA  HSD B  25       6.936   9.272 -17.229  0.00  0.00      PEP2 H
ATOM   1617  CB  HSD B  25       7.296   7.369 -18.091  1.00  0.00      PEP2 C
ATOM   1618  HB1 HSD B  25       7.376   6.747 -17.173  0.00  0.00      PEP2 H
ATOM   1619  HB2 HSD B  25       6.222   7.375 -18.381  0.00  0.00      PEP2 H
ATOM   1620  ND1 HSD B  25       8.981   5.687 -18.928  1.00  0.00      PEP2 N
ATOM   1621  HD1 HSD B  25       9.157   5.256 -18.042  0.00  0.00      PEP2 H
ATOM   1622  CG  HSD B  25       8.085   6.704 -19.176  1.00  0.00      PEP2 C
ATOM   1623  CE1 HSD B  25       9.504   5.276 -20.070  1.00  0.00      PEP2 C
ATOM   1624  HE1 HSD B  25      10.238   4.470 -20.149  0.00  0.00      PEP2 H
ATOM   1625  NE2 HSD B  25       8.982   5.992 -21.049  1.00  0.00      PEP2 N
ATOM   1626  CD2 HSD B  25       8.091   6.893 -20.517  1.00  0.00      PEP2 C
ATOM   1627  HD2 HSD B  25       7.553   7.618 -21.115  0.00  0.00      PEP2 H
ATOM   1628  C   HSD B  25       8.961   8.793 -16.844  1.00  0.00      PEP2 C
ATOM   1629  O   HSD B  25       8.808   8.780 -15.624  1.00  0.00      PEP2 O
ATOM   1630  N   TRP B  26      10.162   8.822 -17.410  1.00  0.00      PEP2 N
ATOM   1631  HN  TRP B  26      10.325   8.836 -18.394  0.00  0.00      PEP2 H
ATOM   1632  CA  TRP B  26      11.363   8.835 -16.586  1.00  0.00      PEP2 C
ATOM   1633  HA  TRP B  26      11.213   8.139 -15.769  0.00  0.00      PEP2 H
ATOM   1634  CB  TRP B  26      12.583   8.444 -17.417  1.00  0.00      PEP2 C
ATOM   1635  HB1 TRP B  26      12.612   9.104 -18.312  0.00  0.00      PEP2 H
ATOM   1636  HB2 TRP B  26      13.513   8.643 -16.840  0.00  0.00      PEP2 H
ATOM   1637  CG  TRP B  26      12.543   7.019 -17.899  1.00  0.00      PEP2 C
ATOM   1638  CD1 TRP B  26      12.891   6.566 -19.138  1.00  0.00      PEP2 C
ATOM   1639  HD1 TRP B  26      13.262   7.195 -19.936  0.00  0.00      PEP2 H
ATOM   1640  NE1 TRP B  26      12.740   5.202 -19.203  1.00  0.00      PEP2 N
ATOM   1641  HE1 TRP B  26      12.950   4.633 -19.968  0.00  0.00      PEP2 H
ATOM   1642  CE2 TRP B  26      12.288   4.745 -17.992  1.00  0.00      PEP2 C
ATOM   1643  CD2 TRP B  26      12.152   5.865 -17.144  1.00  0.00      PEP2 C
ATOM   1644  CE3 TRP B  26      11.700   5.667 -15.830  1.00  0.00      PEP2 C
ATOM   1645  HE3 TRP B  26      11.572   6.490 -15.141  0.00  0.00      PEP2 H
ATOM   1646  CZ3 TRP B  26      11.403   4.372 -15.413  1.00  0.00      PEP2 C
ATOM   1647  HZ3 TRP B  26      11.051   4.206 -14.404  0.00  0.00      PEP2 H
ATOM   1648  CZ2 TRP B  26      11.990   3.445 -17.572  1.00  0.00      PEP2 C
ATOM   1649  HZ2 TRP B  26      12.097   2.589 -18.221  0.00  0.00      PEP2 H
ATOM   1650  CH2 TRP B  26      11.550   3.280 -16.283  1.00  0.00      PEP2 C
ATOM   1651  HH2 TRP B  26      11.311   2.285 -15.935  0.00  0.00      PEP2 H
ATOM   1652  C   TRP B  26      11.565  10.214 -15.963  1.00  0.00      PEP2 C
ATOM   1653  O   TRP B  26      11.990  10.325 -14.812  1.00  0.00      PEP2 O
ATOM   1654  N   ARG B  27      11.255  11.262 -16.722  1.00  0.00      PEP2 N
ATOM   1655  HN  ARG B  27      10.918  11.165 -17.655  0.00  0.00      PEP2 H
ATOM   1656  CA  ARG B  27      11.397  12.623 -16.215  1.00  0.00      PEP2 C
ATOM   1657  HA  ARG B  27      12.380  12.747 -15.776  0.00  0.00      PEP2 H
ATOM   1658  CB  ARG B  27      11.131  13.652 -17.322  1.00  0.00      PEP2 C
ATOM   1659  HB1 ARG B  27      10.088  13.472 -17.676  0.00  0.00      PEP2 H
ATOM   1660  HB2 ARG B  27      11.134  14.676 -16.887  0.00  0.00      PEP2 H
ATOM   1661  CG  ARG B  27      12.070  13.557 -18.513  1.00  0.00      PEP2 C
ATOM   1662  HG1 ARG B  27      13.099  13.365 -18.138  0.00  0.00      PEP2 H
ATOM   1663  HG2 ARG B  27      11.799  12.660 -19.117  0.00  0.00      PEP2 H
ATOM   1664  CD  ARG B  27      11.969  14.801 -19.389  1.00  0.00      PEP2 C
ATOM   1665  HD1 ARG B  27      12.731  14.745 -20.200  0.00  0.00      PEP2 H
ATOM   1666  HD2 ARG B  27      10.959  14.894 -19.853  0.00  0.00      PEP2 H
ATOM   1667  NE  ARG B  27      12.189  16.012 -18.599  1.00  0.00      PEP2 N
ATOM   1668  HE  ARG B  27      12.221  15.838 -17.608  0.00  0.00      PEP2 H
ATOM   1669  CZ  ARG B  27      12.335  17.231 -19.108  1.00  0.00      PEP2 C
ATOM   1670  NH1 ARG B  27      12.290  17.418 -20.422  1.00  0.00      PEP2 N
ATOM   1671 HH11 ARG B  27      12.423  18.320 -20.808  0.00  0.00      PEP2 H
ATOM   1672 HH12 ARG B  27      12.254  16.591 -20.987  0.00  0.00      PEP2 H
ATOM   1673  NH2 ARG B  27      12.525  18.267 -18.298  1.00  0.00      PEP2 N
ATOM   1674 HH21 ARG B  27      12.547  19.185 -18.668  0.00  0.00      PEP2 H
ATOM   1675 HH22 ARG B  27      12.429  18.099 -17.326  0.00  0.00      PEP2 H
ATOM   1676  C   ARG B  27      10.389  12.824 -15.091  1.00  0.00      PEP2 C
ATOM   1677  O   ARG B  27      10.707  13.392 -14.048  1.00  0.00      PEP2 O
ATOM   1678  N   ALA B  28       9.172  12.344 -15.315  1.00  0.00      PEP2 N
ATOM   1679  HN  ALA B  28       8.921  11.878 -16.163  0.00  0.00      PEP2 H
ATOM   1680  CA  ALA B  28       8.107  12.465 -14.330  1.00  0.00      PEP2 C
ATOM   1681  HA  ALA B  28       7.959  13.502 -14.050  0.00  0.00      PEP2 H
ATOM   1682  CB  ALA B  28       6.807  11.927 -14.907  1.00  0.00      PEP2 C
ATOM   1683  HB1 ALA B  28       6.531  12.510 -15.812  0.00  0.00      PEP2 H
ATOM   1684  HB2 ALA B  28       6.914  10.861 -15.206  0.00  0.00      PEP2 H
ATOM   1685  HB3 ALA B  28       5.971  12.008 -14.179  0.00  0.00      PEP2 H
ATOM   1686  C   ALA B  28       8.466  11.719 -13.046  1.00  0.00      PEP2 C
ATOM   1687  O   ALA B  28       8.192  12.199 -11.946  1.00  0.00      PEP2 O
ATOM   1688  N   ALA B  29       9.076  10.546 -13.190  1.00  0.00      PEP2 N
ATOM   1689  HN  ALA B  29       9.294  10.149 -14.081  0.00  0.00      PEP2 H
ATOM   1690  CA  ALA B  29       9.473   9.748 -12.035  1.00  0.00      PEP2 C
ATOM   1691  HA  ALA B  29       8.633   9.571 -11.373  0.00  0.00      PEP2 H
ATOM   1692  CB  ALA B  29      10.040   8.407 -12.489  1.00  0.00      PEP2 C
ATOM   1693  HB1 ALA B  29       9.260   7.841 -13.042  0.00  0.00      PEP2 H
ATOM   1694  HB2 ALA B  29      10.907   8.550 -13.171  0.00  0.00      PEP2 H
ATOM   1695  HB3 ALA B  29      10.367   7.788 -11.626  0.00  0.00      PEP2 H
ATOM   1696  C   ALA B  29      10.513  10.505 -11.217  1.00  0.00      PEP2 C
ATOM   1697  O   ALA B  29      10.414  10.593  -9.992  1.00  0.00      PEP2 O
ATOM   1698  N   GLY B  30      11.515  11.050 -11.900  1.00  0.00      PEP2 N
ATOM   1699  HN  GLY B  30      11.617  10.985 -12.892  0.00  0.00      PEP2 H
ATOM   1700  CA  GLY B  30      12.551  11.796 -11.211  1.00  0.00      PEP2 C
ATOM   1701  HA1 GLY B  30      13.236  12.183 -11.952  0.00  0.00      PEP2 H
ATOM   1702  HA2 GLY B  30      13.010  11.146 -10.478  0.00  0.00      PEP2 H
ATOM   1703  C   GLY B  30      11.943  12.971 -10.476  1.00  0.00      PEP2 C
ATOM   1704  O   GLY B  30      12.234  13.200  -9.300  1.00  0.00      PEP2 O
ATOM   1705  N   ALA B  31      11.086  13.708 -11.174  1.00  0.00      PEP2 N
ATOM   1706  HN  ALA B  31      10.854  13.504 -12.125  0.00  0.00      PEP2 H
ATOM   1707  CA  ALA B  31      10.421  14.869 -10.604  1.00  0.00      PEP2 C
ATOM   1708  HA  ALA B  31      11.147  15.600 -10.266  0.00  0.00      PEP2 H
ATOM   1709  CB  ALA B  31       9.516  15.506 -11.640  1.00  0.00      PEP2 C
ATOM   1710  HB1 ALA B  31      10.121  15.836 -12.511  0.00  0.00      PEP2 H
ATOM   1711  HB2 ALA B  31       8.757  14.781 -12.007  0.00  0.00      PEP2 H
ATOM   1712  HB3 ALA B  31       8.989  16.395 -11.232  0.00  0.00      PEP2 H
ATOM   1713  C   ALA B  31       9.603  14.477  -9.380  1.00  0.00      PEP2 C
ATOM   1714  O   ALA B  31       9.621  15.171  -8.359  1.00  0.00      PEP2 O
ATOM   1715  N   ALA B  32       8.880  13.367  -9.494  1.00  0.00      PEP2 N
ATOM   1716  HN  ALA B  32       8.865  12.807 -10.322  0.00  0.00      PEP2 H
ATOM   1717  CA  ALA B  32       8.049  12.887  -8.400  1.00  0.00      PEP2 C
ATOM   1718  HA  ALA B  32       7.324  13.639  -8.109  0.00  0.00      PEP2 H
ATOM   1719  CB  ALA B  32       7.300  11.625  -8.826  1.00  0.00      PEP2 C
ATOM   1720  HB1 ALA B  32       6.649  11.854  -9.696  0.00  0.00      PEP2 H
ATOM   1721  HB2 ALA B  32       8.008  10.824  -9.130  0.00  0.00      PEP2 H
ATOM   1722  HB3 ALA B  32       6.656  11.236  -8.008  0.00  0.00      PEP2 H
ATOM   1723  C   ALA B  32       8.894  12.605  -7.166  1.00  0.00      PEP2 C
ATOM   1724  O   ALA B  32       8.467  12.859  -6.044  1.00  0.00      PEP2 O
ATOM   1725  N   THR B  33      10.090  12.074  -7.383  1.00  0.00      PEP2 N
ATOM   1726  HN  THR B  33      10.451  11.859  -8.290  0.00  0.00      PEP2 H
ATOM   1727  CA  THR B  33      10.994  11.754  -6.289  1.00  0.00      PEP2 C
ATOM   1728  HA  THR B  33      10.410  11.192  -5.573  0.00  0.00      PEP2 H
ATOM   1729  CB  THR B  33      12.227  10.998  -6.805  1.00  0.00      PEP2 C
ATOM   1730  HB  THR B  33      12.706  11.666  -7.562  0.00  0.00      PEP2 H
ATOM   1731  OG1 THR B  33      11.800   9.803  -7.468  1.00  0.00      PEP2 O
ATOM   1732  HG1 THR B  33      12.609   9.367  -7.758  0.00  0.00      PEP2 H
ATOM   1733  CG2 THR B  33      13.153  10.629  -5.654  1.00  0.00      PEP2 C
ATOM   1734 HG21 THR B  33      14.097  10.184  -6.033  0.00  0.00      PEP2 H
ATOM   1735 HG22 THR B  33      13.414  11.532  -5.062  0.00  0.00      PEP2 H
ATOM   1736 HG23 THR B  33      12.672   9.894  -4.973  0.00  0.00      PEP2 H
ATOM   1737  C   THR B  33      11.451  13.020  -5.577  1.00  0.00      PEP2 C
ATOM   1738  O   THR B  33      11.486  13.081  -4.347  1.00  0.00      PEP2 O
ATOM   1739  N   VAL B  34      11.800  14.032  -6.362  1.00  0.00      PEP2 N
ATOM   1740  HN  VAL B  34      11.780  13.999  -7.358  0.00  0.00      PEP2 H
ATOM   1741  CA  VAL B  34      12.250  15.297  -5.813  1.00  0.00      PEP2 C
ATOM   1742  HA  VAL B  34      13.047  15.092  -5.109  0.00  0.00      PEP2 H
ATOM   1743  CB  VAL B  34      12.717  16.245  -6.937  1.00  0.00      PEP2 C
ATOM   1744  HB  VAL B  34      11.843  16.427  -7.610  0.00  0.00      PEP2 H
ATOM   1745  CG1 VAL B  34      13.184  17.566  -6.348  1.00  0.00      PEP2 C
ATOM   1746 HG11 VAL B  34      13.557  18.236  -7.152  0.00  0.00      PEP2 H
ATOM   1747 HG12 VAL B  34      12.359  18.098  -5.831  0.00  0.00      PEP2 H
ATOM   1748 HG13 VAL B  34      14.011  17.403  -5.625  0.00  0.00      PEP2 H
ATOM   1749  CG2 VAL B  34      13.836  15.587  -7.727  1.00  0.00      PEP2 C
ATOM   1750 HG21 VAL B  34      14.214  16.271  -8.517  0.00  0.00      PEP2 H
ATOM   1751 HG22 VAL B  34      14.684  15.323  -7.058  0.00  0.00      PEP2 H
ATOM   1752 HG23 VAL B  34      13.484  14.660  -8.226  0.00  0.00      PEP2 H
ATOM   1753  C   VAL B  34      11.117  15.955  -5.040  1.00  0.00      PEP2 C
ATOM   1754  O   VAL B  34      11.317  16.459  -3.933  1.00  0.00      PEP2 O
ATOM   1755  N   LEU B  35       9.923  15.946  -5.622  1.00  0.00      PEP2 N
ATOM   1756  HN  LEU B  35       9.724  15.545  -6.514  0.00  0.00      PEP2 H
ATOM   1757  CA  LEU B  35       8.776  16.546  -4.970  1.00  0.00      PEP2 C
ATOM   1758  HA  LEU B  35       9.051  17.561  -4.714  0.00  0.00      PEP2 H
ATOM   1759  CB  LEU B  35       7.559  16.514  -5.894  1.00  0.00      PEP2 C
ATOM   1760  HB1 LEU B  35       7.896  16.870  -6.895  0.00  0.00      PEP2 H
ATOM   1761  HB2 LEU B  35       7.239  15.458  -6.035  0.00  0.00      PEP2 H
ATOM   1762  CG  LEU B  35       6.388  17.378  -5.427  1.00  0.00      PEP2 C
ATOM   1763  HG  LEU B  35       6.090  17.077  -4.394  0.00  0.00      PEP2 H
ATOM   1764  CD1 LEU B  35       6.818  18.846  -5.431  1.00  0.00      PEP2 C
ATOM   1765 HD11 LEU B  35       5.969  19.502  -5.141  0.00  0.00      PEP2 H
ATOM   1766 HD12 LEU B  35       7.649  19.012  -4.712  0.00  0.00      PEP2 H
ATOM   1767 HD13 LEU B  35       7.162  19.151  -6.442  0.00  0.00      PEP2 H
ATOM   1768  CD2 LEU B  35       5.194  17.169  -6.339  1.00  0.00      PEP2 C
ATOM   1769 HD21 LEU B  35       4.333  17.781  -5.993  0.00  0.00      PEP2 H
ATOM   1770 HD22 LEU B  35       5.419  17.465  -7.383  0.00  0.00      PEP2 H
ATOM   1771 HD23 LEU B  35       4.885  16.101  -6.337  0.00  0.00      PEP2 H
ATOM   1772  C   LEU B  35       8.459  15.809  -3.663  1.00  0.00      PEP2 C
ATOM   1773  O   LEU B  35       8.145  16.438  -2.656  1.00  0.00      PEP2 O
ATOM   1774  N   LEU B  36       8.549  14.482  -3.676  1.00  0.00      PEP2 N
ATOM   1775  HN  LEU B  36       8.801  13.925  -4.464  0.00  0.00      PEP2 H
ATOM   1776  CA  LEU B  36       8.267  13.715  -2.464  1.00  0.00      PEP2 C
ATOM   1777  HA  LEU B  36       7.277  13.996  -2.130  0.00  0.00      PEP2 H
ATOM   1778  CB  LEU B  36       8.345  12.206  -2.730  1.00  0.00      PEP2 C
ATOM   1779  HB1 LEU B  36       7.600  11.973  -3.526  0.00  0.00      PEP2 H
ATOM   1780  HB2 LEU B  36       9.342  11.966  -3.162  0.00  0.00      PEP2 H
ATOM   1781  CG  LEU B  36       8.056  11.328  -1.502  1.00  0.00      PEP2 C
ATOM   1782  HG  LEU B  36       8.802  11.567  -0.706  0.00  0.00      PEP2 H
ATOM   1783  CD1 LEU B  36       6.649  11.608  -0.989  1.00  0.00      PEP2 C
ATOM   1784 HD11 LEU B  36       6.408  10.946  -0.130  0.00  0.00      PEP2 H
ATOM   1785 HD12 LEU B  36       6.558  12.663  -0.652  0.00  0.00      PEP2 H
ATOM   1786 HD13 LEU B  36       5.897  11.428  -1.787  0.00  0.00      PEP2 H
ATOM   1787  CD2 LEU B  36       8.206   9.854  -1.862  1.00  0.00      PEP2 C
ATOM   1788 HD21 LEU B  36       8.016   9.218  -0.971  0.00  0.00      PEP2 H
ATOM   1789 HD22 LEU B  36       7.490   9.550  -2.652  0.00  0.00      PEP2 H
ATOM   1790 HD23 LEU B  36       9.236   9.645  -2.225  0.00  0.00      PEP2 H
ATOM   1791  C   LEU B  36       9.253  14.100  -1.361  1.00  0.00      PEP2 C
ATOM   1792  O   LEU B  36       8.859  14.282  -0.211  1.00  0.00      PEP2 O
ATOM   1793  N   VAL B  37      10.532  14.226  -1.708  1.00  0.00      PEP2 N
ATOM   1794  HN  VAL B  37      10.894  14.078  -2.625  0.00  0.00      PEP2 H
ATOM   1795  CA  VAL B  37      11.536  14.609  -0.716  1.00  0.00      PEP2 C
ATOM   1796  HA  VAL B  37      11.506  13.884   0.088  0.00  0.00      PEP2 H
ATOM   1797  CB  VAL B  37      12.954  14.691  -1.323  1.00  0.00      PEP2 C
ATOM   1798  HB  VAL B  37      12.905  15.378  -2.204  0.00  0.00      PEP2 H
ATOM   1799  CG1 VAL B  37      13.930  15.256  -0.284  1.00  0.00      PEP2 C
ATOM   1800 HG11 VAL B  37      14.961  15.283  -0.698  0.00  0.00      PEP2 H
ATOM   1801 HG12 VAL B  37      13.664  16.293   0.007  0.00  0.00      PEP2 H
ATOM   1802 HG13 VAL B  37      13.942  14.622   0.629  0.00  0.00      PEP2 H
ATOM   1803  CG2 VAL B  37      13.413  13.317  -1.763  1.00  0.00      PEP2 C
ATOM   1804 HG21 VAL B  37      14.448  13.358  -2.165  0.00  0.00      PEP2 H
ATOM   1805 HG22 VAL B  37      13.398  12.608  -0.907  0.00  0.00      PEP2 H
ATOM   1806 HG23 VAL B  37      12.759  12.912  -2.563  0.00  0.00      PEP2 H
ATOM   1807  C   VAL B  37      11.182  15.970  -0.119  1.00  0.00      PEP2 C
ATOM   1808  O   VAL B  37      11.316  16.184   1.086  1.00  0.00      PEP2 O
ATOM   1809  N   ILE B  38      10.723  16.887  -0.961  1.00  0.00      PEP2 N
ATOM   1810  HN  ILE B  38      10.603  16.749  -1.942  0.00  0.00      PEP2 H
ATOM   1811  CA  ILE B  38      10.345  18.219  -0.493  1.00  0.00      PEP2 C
ATOM   1812  HA  ILE B  38      11.185  18.594   0.077  0.00  0.00      PEP2 H
ATOM   1813  CB  ILE B  38       9.966  19.139  -1.663  1.00  0.00      PEP2 C
ATOM   1814  HB  ILE B  38       9.236  18.541  -2.264  0.00  0.00      PEP2 H
ATOM   1815  CG2 ILE B  38       9.431  20.454  -1.132  1.00  0.00      PEP2 C
ATOM   1816 HG21 ILE B  38       9.009  21.066  -1.957  0.00  0.00      PEP2 H
ATOM   1817 HG22 ILE B  38       8.621  20.282  -0.392  0.00  0.00      PEP2 H
ATOM   1818 HG23 ILE B  38      10.236  21.041  -0.641  0.00  0.00      PEP2 H
ATOM   1819  CG1 ILE B  38      11.189  19.379  -2.550  1.00  0.00      PEP2 C
ATOM   1820 HG11 ILE B  38      12.012  19.820  -1.945  0.00  0.00      PEP2 H
ATOM   1821 HG12 ILE B  38      11.553  18.399  -2.936  0.00  0.00      PEP2 H
ATOM   1822  CD  ILE B  38      10.919  20.292  -3.758  0.00  0.00      PEP2 C
ATOM   1823  HD1 ILE B  38      11.830  20.377  -4.389  0.00  0.00      PEP2 H
ATOM   1824  HD2 ILE B  38      10.099  19.880  -4.385  0.00  0.00      PEP2 H
ATOM   1825  HD3 ILE B  38      10.633  21.313  -3.429  0.00  0.00      PEP2 H
ATOM   1826  C   ILE B  38       9.163  18.143   0.463  1.00  0.00      PEP2 C
ATOM   1827  O   ILE B  38       9.130  18.837   1.482  1.00  0.00      PEP2 O
ATOM   1828  N   VAL B  39       8.192  17.301   0.125  1.00  0.00      PEP2 N
ATOM   1829  HN  VAL B  39       8.202  16.746  -0.703  0.00  0.00      PEP2 H
ATOM   1830  CA  VAL B  39       7.008  17.119   0.958  1.00  0.00      PEP2 C
ATOM   1831  HA  VAL B  39       6.604  18.102   1.166  0.00  0.00      PEP2 H
ATOM   1832  CB  VAL B  39       5.941  16.245   0.228  1.00  0.00      PEP2 C
ATOM   1833  HB  VAL B  39       6.453  15.320  -0.135  0.00  0.00      PEP2 H
ATOM   1834  CG1 VAL B  39       4.815  15.851   1.188  1.00  0.00      PEP2 C
ATOM   1835 HG11 VAL B  39       4.040  15.262   0.652  0.00  0.00      PEP2 H
ATOM   1836 HG12 VAL B  39       5.189  15.223   2.023  0.00  0.00      PEP2 H
ATOM   1837 HG13 VAL B  39       4.327  16.754   1.613  0.00  0.00      PEP2 H
ATOM   1838  CG2 VAL B  39       5.360  17.022  -0.948  1.00  0.00      PEP2 C
ATOM   1839 HG21 VAL B  39       4.569  16.431  -1.457  0.00  0.00      PEP2 H
ATOM   1840 HG22 VAL B  39       4.913  17.979  -0.601  0.00  0.00      PEP2 H
ATOM   1841 HG23 VAL B  39       6.141  17.255  -1.701  0.00  0.00      PEP2 H
ATOM   1842  C   VAL B  39       7.372  16.478   2.302  1.00  0.00      PEP2 C
ATOM   1843  O   VAL B  39       6.806  16.840   3.332  1.00  0.00      PEP2 O
ATOM   1844  N   LEU B  40       8.309  15.531   2.300  1.00  0.00      PEP2 N
ATOM   1845  HN  LEU B  40       8.788  15.201   1.489  0.00  0.00      PEP2 H
ATOM   1846  CA  LEU B  40       8.718  14.880   3.547  1.00  0.00      PEP2 C
ATOM   1847  HA  LEU B  40       7.820  14.525   4.035  0.00  0.00      PEP2 H
ATOM   1848  CB  LEU B  40       9.710  13.734   3.272  1.00  0.00      PEP2 C
ATOM   1849  HB1 LEU B  40      10.575  14.172   2.723  0.00  0.00      PEP2 H
ATOM   1850  HB2 LEU B  40      10.115  13.366   4.241  0.00  0.00      PEP2 H
ATOM   1851  CG  LEU B  40       9.202  12.540   2.454  1.00  0.00      PEP2 C
ATOM   1852  HG  LEU B  40       8.802  12.912   1.480  0.00  0.00      PEP2 H
ATOM   1853  CD1 LEU B  40      10.339  11.548   2.202  1.00  0.00      PEP2 C
ATOM   1854 HD11 LEU B  40       9.965  10.658   1.651  0.00  0.00      PEP2 H
ATOM   1855 HD12 LEU B  40      11.143  12.020   1.598  0.00  0.00      PEP2 H
ATOM   1856 HD13 LEU B  40      10.778  11.202   3.162  0.00  0.00      PEP2 H
ATOM   1857  CD2 LEU B  40       8.057  11.858   3.206  1.00  0.00      PEP2 C
ATOM   1858 HD21 LEU B  40       7.665  11.001   2.617  0.00  0.00      PEP2 H
ATOM   1859 HD22 LEU B  40       8.388  11.467   4.189  0.00  0.00      PEP2 H
ATOM   1860 HD23 LEU B  40       7.223  12.573   3.376  0.00  0.00      PEP2 H
ATOM   1861  C   LEU B  40       9.373  15.903   4.474  1.00  0.00      PEP2 C
ATOM   1862  O   LEU B  40       9.092  15.943   5.677  1.00  0.00      PEP2 O
ATOM   1863  N   LEU B  41      10.249  16.732   3.915  1.00  0.00      PEP2 N
ATOM   1864  HN  LEU B  41      10.506  16.728   2.951  0.00  0.00      PEP2 H
ATOM   1865  CA  LEU B  41      10.926  17.751   4.712  1.00  0.00      PEP2 C
ATOM   1866  HA  LEU B  41      11.328  17.249   5.583  0.00  0.00      PEP2 H
ATOM   1867  CB  LEU B  41      12.040  18.413   3.892  1.00  0.00      PEP2 C
ATOM   1868  HB1 LEU B  41      11.577  18.787   2.950  0.00  0.00      PEP2 H
ATOM   1869  HB2 LEU B  41      12.403  19.314   4.435  0.00  0.00      PEP2 H
ATOM   1870  CG  LEU B  41      13.204  17.480   3.542  1.00  0.00      PEP2 C
ATOM   1871  HG  LEU B  41      12.806  16.593   2.992  0.00  0.00      PEP2 H
ATOM   1872  CD1 LEU B  41      14.215  18.214   2.665  1.00  0.00      PEP2 C
ATOM   1873 HD11 LEU B  41      15.087  17.561   2.445  0.00  0.00      PEP2 H
ATOM   1874 HD12 LEU B  41      13.752  18.514   1.701  0.00  0.00      PEP2 H
ATOM   1875 HD13 LEU B  41      14.586  19.128   3.175  0.00  0.00      PEP2 H
ATOM   1876  CD2 LEU B  41      13.856  16.986   4.817  1.00  0.00      PEP2 C
ATOM   1877 HD21 LEU B  41      14.692  16.292   4.580  0.00  0.00      PEP2 H
ATOM   1878 HD22 LEU B  41      14.272  17.822   5.415  0.00  0.00      PEP2 H
ATOM   1879 HD23 LEU B  41      13.119  16.440   5.445  0.00  0.00      PEP2 H
ATOM   1880  C   LEU B  41       9.946  18.809   5.203  1.00  0.00      PEP2 C
ATOM   1881  O   LEU B  41       9.959  19.176   6.383  1.00  0.00      PEP2 O
ATOM   1882  N   ALA B  42       9.091  19.293   4.306  1.00  0.00      PEP2 N
ATOM   1883  HN  ALA B  42       9.064  18.998   3.351  0.00  0.00      PEP2 H
ATOM   1884  CA  ALA B  42       8.112  20.315   4.676  1.00  0.00      PEP2 C
ATOM   1885  HA  ALA B  42       8.592  21.146   5.180  0.00  0.00      PEP2 H
ATOM   1886  CB  ALA B  42       7.404  20.845   3.432  1.00  0.00      PEP2 C
ATOM   1887  HB1 ALA B  42       8.149  21.302   2.746  0.00  0.00      PEP2 H
ATOM   1888  HB2 ALA B  42       6.892  20.024   2.884  0.00  0.00      PEP2 H
ATOM   1889  HB3 ALA B  42       6.652  21.622   3.689  0.00  0.00      PEP2 H
ATOM   1890  C   ALA B  42       7.094  19.746   5.658  1.00  0.00      PEP2 C
ATOM   1891  O   ALA B  42       6.695  20.414   6.613  1.00  0.00      PEP2 O
ATOM   1892  N   GLY B  43       6.682  18.506   5.416  1.00  0.00      PEP2 N
ATOM   1893  HN  GLY B  43       6.996  17.960   4.641  0.00  0.00      PEP2 H
ATOM   1894  CA  GLY B  43       5.723  17.858   6.293  1.00  0.00      PEP2 C
ATOM   1895  HA1 GLY B  43       5.536  16.871   5.893  0.00  0.00      PEP2 H
ATOM   1896  HA2 GLY B  43       4.847  18.491   6.344  0.00  0.00      PEP2 H
ATOM   1897  C   GLY B  43       6.268  17.698   7.703  1.00  0.00      PEP2 C
ATOM   1898  O   GLY B  43       5.545  17.877   8.683  1.00  0.00      PEP2 O
ATOM   1899  N   SER B  44       7.549  17.363   7.811  1.00  0.00      PEP2 N
ATOM   1900  HN  SER B  44       8.163  17.209   7.037  0.00  0.00      PEP2 H
ATOM   1901  CA  SER B  44       8.176  17.189   9.112  1.00  0.00      PEP2 C
ATOM   1902  HA  SER B  44       7.542  16.506   9.662  0.00  0.00      PEP2 H
ATOM   1903  CB  SER B  44       9.594  16.654   8.942  1.00  0.00      PEP2 C
ATOM   1904  HB1 SER B  44      10.167  17.382   8.323  0.00  0.00      PEP2 H
ATOM   1905  HB2 SER B  44      10.105  16.591   9.929  0.00  0.00      PEP2 H
ATOM   1906  OG  SER B  44       9.557  15.406   8.286  1.00  0.00      PEP2 O
ATOM   1907  HG1 SER B  44      10.458  15.209   8.000  0.00  0.00      PEP2 H
ATOM   1908  C   SER B  44       8.207  18.504   9.887  1.00  0.00      PEP2 C
ATOM   1909  O   SER B  44       7.928  18.532  11.089  1.00  0.00      PEP2 O
ATOM   1910  N   TYR B  45       8.553  19.588   9.197  1.00  0.00      PEP2 N
ATOM   1911  HN  TYR B  45       8.793  19.577   8.228  0.00  0.00      PEP2 H
ATOM   1912  CA  TYR B  45       8.609  20.911   9.822  1.00  0.00      PEP2 C
ATOM   1913  HA  TYR B  45       9.218  20.815  10.713  0.00  0.00      PEP2 H
ATOM   1914  CB  TYR B  45       9.159  21.947   8.828  1.00  0.00      PEP2 C
ATOM   1915  HB1 TYR B  45      10.228  21.721   8.620  0.00  0.00      PEP2 H
ATOM   1916  HB2 TYR B  45       8.617  21.889   7.860  0.00  0.00      PEP2 H
ATOM   1917  CG  TYR B  45       9.123  23.391   9.315  1.00  0.00      PEP2 C
ATOM   1918  CD1 TYR B  45      10.154  23.921  10.097  1.00  0.00      PEP2 C
ATOM   1919  HD1 TYR B  45      10.988  23.295  10.383  0.00  0.00      PEP2 H
ATOM   1920  CE1 TYR B  45      10.116  25.258  10.541  1.00  0.00      PEP2 C
ATOM   1921  HE1 TYR B  45      10.914  25.658  11.148  0.00  0.00      PEP2 H
ATOM   1922  CZ  TYR B  45       9.037  26.062  10.198  1.00  0.00      PEP2 C
ATOM   1923  OH  TYR B  45       8.973  27.374  10.624  1.00  0.00      PEP2 O
ATOM   1924  HH  TYR B  45       8.196  27.769  10.224  0.00  0.00      PEP2 H
ATOM   1925  CD2 TYR B  45       8.052  24.227   8.988  1.00  0.00      PEP2 C
ATOM   1926  HD2 TYR B  45       7.218  23.840   8.419  0.00  0.00      PEP2 H
ATOM   1927  CE2 TYR B  45       8.004  25.552   9.423  1.00  0.00      PEP2 C
ATOM   1928  HE2 TYR B  45       7.153  26.168   9.172  0.00  0.00      PEP2 H
ATOM   1929  C   TYR B  45       7.219  21.336  10.273  1.00  0.00      PEP2 C
ATOM   1930  O   TYR B  45       7.028  21.765  11.415  1.00  0.00      PEP2 O
ATOM   1931  N   LEU B  46       6.247  21.193   9.376  1.00  0.00      PEP2 N
ATOM   1932  HN  LEU B  46       6.387  20.811   8.465  0.00  0.00      PEP2 H
ATOM   1933  CA  LEU B  46       4.869  21.591   9.655  1.00  0.00      PEP2 C
ATOM   1934  HA  LEU B  46       4.933  22.598  10.047  0.00  0.00      PEP2 H
ATOM   1935  CB  LEU B  46       4.049  21.576   8.366  1.00  0.00      PEP2 C
ATOM   1936  HB1 LEU B  46       4.166  20.564   7.913  0.00  0.00      PEP2 H
ATOM   1937  HB2 LEU B  46       2.971  21.675   8.622  0.00  0.00      PEP2 H
ATOM   1938  CG  LEU B  46       4.462  22.631   7.340  1.00  0.00      PEP2 C
ATOM   1939  HG  LEU B  46       5.561  22.556   7.155  0.00  0.00      PEP2 H
ATOM   1940  CD1 LEU B  46       3.709  22.406   6.033  1.00  0.00      PEP2 C
ATOM   1941 HD11 LEU B  46       3.965  23.196   5.295  0.00  0.00      PEP2 H
ATOM   1942 HD12 LEU B  46       3.972  21.420   5.594  0.00  0.00      PEP2 H
ATOM   1943 HD13 LEU B  46       2.612  22.433   6.203  0.00  0.00      PEP2 H
ATOM   1944  CD2 LEU B  46       4.172  24.019   7.902  1.00  0.00      PEP2 C
ATOM   1945 HD21 LEU B  46       4.483  24.802   7.177  0.00  0.00      PEP2 H
ATOM   1946 HD22 LEU B  46       3.092  24.161   8.107  0.00  0.00      PEP2 H
ATOM   1947 HD23 LEU B  46       4.732  24.180   8.849  0.00  0.00      PEP2 H
ATOM   1948  C   LEU B  46       4.182  20.734  10.704  1.00  0.00      PEP2 C
ATOM   1949  O   LEU B  46       3.325  21.215  11.431  1.00  0.00      PEP2 O
ATOM   1950  N   ALA B  47       4.547  19.460  10.766  1.00  0.00      PEP2 N
ATOM   1951  HN  ALA B  47       5.230  19.054  10.159  0.00  0.00      PEP2 H
ATOM   1952  CA  ALA B  47       3.962  18.552  11.746  1.00  0.00      PEP2 C
ATOM   1953  HA  ALA B  47       2.879  18.575  11.707  0.00  0.00      PEP2 H
ATOM   1954  CB  ALA B  47       4.437  17.131  11.494  1.00  0.00      PEP2 C
ATOM   1955  HB1 ALA B  47       4.106  16.800  10.487  0.00  0.00      PEP2 H
ATOM   1956  HB2 ALA B  47       5.547  17.069  11.526  0.00  0.00      PEP2 H
ATOM   1957  HB3 ALA B  47       4.021  16.422  12.242  0.00  0.00      PEP2 H
ATOM   1958  C   ALA B  47       4.352  18.996  13.155  1.00  0.00      PEP2 C
ATOM   1959  O   ALA B  47       3.516  19.036  14.060  1.00  0.00      PEP2 O
ATOM   1960  N   VAL B  48       5.624  19.334  13.347  1.00  0.00      PEP2 N
ATOM   1961  HN  VAL B  48       6.341  19.318  12.655  0.00  0.00      PEP2 H
ATOM   1962  CA  VAL B  48       6.069  19.775  14.666  1.00  0.00      PEP2 C
ATOM   1963  HA  VAL B  48       5.776  19.029  15.394  0.00  0.00      PEP2 H
ATOM   1964  CB  VAL B  48       7.604  20.017  14.695  1.00  0.00      PEP2 C
ATOM   1965  HB  VAL B  48       7.846  20.747  13.884  0.00  0.00      PEP2 H
ATOM   1966  CG1 VAL B  48       8.024  20.603  16.046  1.00  0.00      PEP2 C
ATOM   1967 HG11 VAL B  48       9.126  20.740  16.081  0.00  0.00      PEP2 H
ATOM   1968 HG12 VAL B  48       7.562  21.596  16.223  0.00  0.00      PEP2 H
ATOM   1969 HG13 VAL B  48       7.735  19.923  16.876  0.00  0.00      PEP2 H
ATOM   1970  CG2 VAL B  48       8.342  18.702  14.458  1.00  0.00      PEP2 C
ATOM   1971 HG21 VAL B  48       9.441  18.852  14.516  0.00  0.00      PEP2 H
ATOM   1972 HG22 VAL B  48       8.052  17.948  15.222  0.00  0.00      PEP2 H
ATOM   1973 HG23 VAL B  48       8.113  18.288  13.454  0.00  0.00      PEP2 H
ATOM   1974  C   VAL B  48       5.345  21.070  15.022  1.00  0.00      PEP2 C
ATOM   1975  O   VAL B  48       4.884  21.252  16.147  1.00  0.00      PEP2 O
ATOM   1976  N   LEU B  49       5.248  21.966  14.048  1.00  0.00      PEP2 N
ATOM   1977  HN  LEU B  49       5.614  21.825  13.131  0.00  0.00      PEP2 H
ATOM   1978  CA  LEU B  49       4.586  23.255  14.239  1.00  0.00      PEP2 C
ATOM   1979  HA  LEU B  49       5.093  23.746  15.060  0.00  0.00      PEP2 H
ATOM   1980  CB  LEU B  49       4.657  24.060  12.941  1.00  0.00      PEP2 C
ATOM   1981  HB1 LEU B  49       5.733  24.140  12.662  0.00  0.00      PEP2 H
ATOM   1982  HB2 LEU B  49       4.170  23.478  12.127  0.00  0.00      PEP2 H
ATOM   1983  CG  LEU B  49       4.084  25.478  12.945  1.00  0.00      PEP2 C
ATOM   1984  HG  LEU B  49       3.016  25.450  13.272  0.00  0.00      PEP2 H
ATOM   1985  CD1 LEU B  49       4.892  26.352  13.902  1.00  0.00      PEP2 C
ATOM   1986 HD11 LEU B  49       4.520  27.399  13.882  0.00  0.00      PEP2 H
ATOM   1987 HD12 LEU B  49       4.810  25.972  14.943  0.00  0.00      PEP2 H
ATOM   1988 HD13 LEU B  49       5.965  26.360  13.615  0.00  0.00      PEP2 H
ATOM   1989  CD2 LEU B  49       4.130  26.050  11.527  1.00  0.00      PEP2 C
ATOM   1990 HD21 LEU B  49       3.699  27.075  11.510  0.00  0.00      PEP2 H
ATOM   1991 HD22 LEU B  49       5.169  26.115  11.145  0.00  0.00      PEP2 H
ATOM   1992 HD23 LEU B  49       3.541  25.414  10.832  0.00  0.00      PEP2 H
ATOM   1993  C   LEU B  49       3.127  23.071  14.643  1.00  0.00      PEP2 C
ATOM   1994  O   LEU B  49       2.611  23.762  15.527  1.00  0.00      PEP2 O
ATOM   1995  N   ALA B  50       2.460  22.129  13.990  1.00  0.00      PEP2 N
ATOM   1996  HN  ALA B  50       2.867  21.560  13.277  0.00  0.00      PEP2 H
ATOM   1997  CA  ALA B  50       1.058  21.860  14.280  1.00  0.00      PEP2 C
ATOM   1998  HA  ALA B  50       0.526  22.801  14.366  0.00  0.00      PEP2 H
ATOM   1999  CB  ALA B  50       0.432  21.072  13.120  1.00  0.00      PEP2 C
ATOM   2000  HB1 ALA B  50       0.559  21.639  12.173  0.00  0.00      PEP2 H
ATOM   2001  HB2 ALA B  50       0.926  20.084  12.996  0.00  0.00      PEP2 H
ATOM   2002  HB3 ALA B  50      -0.656  20.907  13.277  0.00  0.00      PEP2 H
ATOM   2003  C   ALA B  50       0.821  21.111  15.588  1.00  0.00      PEP2 C
ATOM   2004  O   ALA B  50      -0.165  21.369  16.282  1.00  0.00      PEP2 O
ATOM   2005  N   GLU B  51       1.725  20.198  15.936  1.00  0.00      PEP2 N
ATOM   2006  HN  GLU B  51       2.562  19.998  15.435  0.00  0.00      PEP2 H
ATOM   2007  CA  GLU B  51       1.543  19.385  17.137  1.00  0.00      PEP2 C
ATOM   2008  HA  GLU B  51       0.474  19.228  17.204  0.00  0.00      PEP2 H
ATOM   2009  CB  GLU B  51       2.172  17.998  16.909  1.00  0.00      PEP2 C
ATOM   2010  HB1 GLU B  51       3.260  18.138  16.713  0.00  0.00      PEP2 H
ATOM   2011  HB2 GLU B  51       2.105  17.395  17.842  0.00  0.00      PEP2 H
ATOM   2012  CG  GLU B  51       1.542  17.223  15.732  1.00  0.00      PEP2 C
ATOM   2013  HG1 GLU B  51       1.381  17.910  14.881  0.00  0.00      PEP2 H
ATOM   2014  HG2 GLU B  51       2.197  16.390  15.409  0.00  0.00      PEP2 H
ATOM   2015  CD  GLU B  51       0.157  16.642  16.050  1.00  0.00      PEP2 C
ATOM   2016  OE1 GLU B  51       0.032  15.881  17.034  1.00  0.00      PEP2 O
ATOM   2017  OE2 GLU B  51      -0.806  16.940  15.312  1.00  0.00      PEP2 O
ATOM   2018  C   GLU B  51       2.003  19.958  18.478  1.00  0.00      PEP2 C
ATOM   2019  O   GLU B  51       1.419  19.624  19.508  1.00  0.00      PEP2 O
ATOM   2020  N   ARG B  52       3.049  20.788  18.499  1.00  0.00      PEP2 N
ATOM   2021  HN  ARG B  52       3.580  21.042  17.694  0.00  0.00      PEP2 H
ATOM   2022  CA  ARG B  52       3.464  21.376  19.769  1.00  0.00      PEP2 C
ATOM   2023  HA  ARG B  52       3.590  20.609  20.524  0.00  0.00      PEP2 H
ATOM   2024  CB  ARG B  52       4.732  22.229  19.614  1.00  0.00      PEP2 C
ATOM   2025  HB1 ARG B  52       4.580  22.858  18.704  0.00  0.00      PEP2 H
ATOM   2026  HB2 ARG B  52       4.810  22.939  20.467  0.00  0.00      PEP2 H
ATOM   2027  CG  ARG B  52       5.997  21.391  19.445  1.00  0.00      PEP2 C
ATOM   2028  HG1 ARG B  52       5.932  20.511  20.122  0.00  0.00      PEP2 H
ATOM   2029  HG2 ARG B  52       6.019  20.973  18.412  0.00  0.00      PEP2 H
ATOM   2030  CD  ARG B  52       7.287  22.195  19.662  1.00  0.00      PEP2 C
ATOM   2031  HD1 ARG B  52       7.348  23.009  18.903  0.00  0.00      PEP2 H
ATOM   2032  HD2 ARG B  52       7.318  22.652  20.679  0.00  0.00      PEP2 H
ATOM   2033  NE  ARG B  52       8.462  21.331  19.545  1.00  0.00      PEP2 N
ATOM   2034  HE  ARG B  52       8.269  20.463  19.074  0.00  0.00      PEP2 H
ATOM   2035  CZ  ARG B  52       9.675  21.633  20.004  1.00  0.00      PEP2 C
ATOM   2036  NH1 ARG B  52       9.892  22.786  20.625  1.00  0.00      PEP2 N
ATOM   2037 HH11 ARG B  52      10.799  23.024  20.945  0.00  0.00      PEP2 H
ATOM   2038 HH12 ARG B  52       9.133  23.440  20.624  0.00  0.00      PEP2 H
ATOM   2039  NH2 ARG B  52      10.677  20.779  19.840  1.00  0.00      PEP2 N
ATOM   2040 HH21 ARG B  52      11.556  20.964  20.256  0.00  0.00      PEP2 H
ATOM   2041 HH22 ARG B  52      10.449  19.884  19.481  0.00  0.00      PEP2 H
ATOM   2042  C   ARG B  52       2.299  22.247  20.223  1.00  0.00      PEP2 C
ATOM   2043  O   ARG B  52       1.688  22.937  19.410  1.00  0.00      PEP2 O
ATOM   2044  N   GLY B  53       1.986  22.199  21.511  1.00  0.00      PEP2 N
ATOM   2045  HN  GLY B  53       2.476  21.649  22.186  0.00  0.00      PEP2 H
ATOM   2046  CA  GLY B  53       0.874  22.973  22.022  1.00  0.00      PEP2 C
ATOM   2047  HA1 GLY B  53       0.578  23.682  21.261  0.00  0.00      PEP2 H
ATOM   2048  HA2 GLY B  53       1.173  23.425  22.958  0.00  0.00      PEP2 H
ATOM   2049  C   GLY B  53      -0.308  22.061  22.299  1.00  0.00      PEP2 C
ATOM   2050  O   GLY B  53      -1.303  22.487  22.889  1.00  0.00      PEP2 O
ATOM   2051  N   ALA B  54      -0.217  20.809  21.857  1.00  0.00      PEP2 N
ATOM   2052  HN  ALA B  54       0.568  20.457  21.348  0.00  0.00      PEP2 H
ATOM   2053  CA  ALA B  54      -1.292  19.846  22.098  1.00  0.00      PEP2 C
ATOM   2054  HA  ALA B  54      -2.177  20.325  22.500  0.00  0.00      PEP2 H
ATOM   2055  CB  ALA B  54      -1.666  19.117  20.793  1.00  0.00      PEP2 C
ATOM   2056  HB1 ALA B  54      -2.050  19.851  20.053  0.00  0.00      PEP2 H
ATOM   2057  HB2 ALA B  54      -0.780  18.614  20.348  0.00  0.00      PEP2 H
ATOM   2058  HB3 ALA B  54      -2.457  18.355  20.962  0.00  0.00      PEP2 H
ATOM   2059  C   ALA B  54      -0.827  18.849  23.151  1.00  0.00      PEP2 C
ATOM   2060  O   ALA B  54       0.037  18.009  22.888  1.00  0.00      PEP2 O
ATOM   2061  N   PRO B  55      -1.383  18.938  24.371  1.00  0.00      PEP2 N
ATOM   2062  CD  PRO B  55      -2.388  19.930  24.799  1.00  0.00      PEP2 C
ATOM   2063  HD1 PRO B  55      -1.384  20.154  24.373  0.00  0.00      PEP2 H
ATOM   2064  HD2 PRO B  55      -3.120  20.717  24.505  0.00  0.00      PEP2 H
ATOM   2065  CA  PRO B  55      -1.036  18.052  25.482  1.00  0.00      PEP2 C
ATOM   2066  HA  PRO B  55      -0.054  18.308  25.863  0.00  0.00      PEP2 H
ATOM   2067  CB  PRO B  55      -2.100  18.390  26.528  1.00  0.00      PEP2 C
ATOM   2068  HB1 PRO B  55      -1.764  19.274  27.114  0.00  0.00      PEP2 H
ATOM   2069  HB2 PRO B  55      -2.298  17.550  27.224  0.00  0.00      PEP2 H
ATOM   2070  CG  PRO B  55      -2.302  19.839  26.316  1.00  0.00      PEP2 C
ATOM   2071  HG1 PRO B  55      -2.710  20.353  27.208  0.00  0.00      PEP2 H
ATOM   2072  HG2 PRO B  55      -1.769  20.681  26.404  0.00  0.00      PEP2 H
ATOM   2073  C   PRO B  55      -1.051  16.584  25.096  1.00  0.00      PEP2 C
ATOM   2074  O   PRO B  55      -2.057  16.080  24.597  1.00  0.00      PEP2 O
ATOM   2075  N   GLY B  56       0.067  15.899  25.316  1.00  0.00      PEP2 N
ATOM   2076  HN  GLY B  56       0.897  16.288  25.713  0.00  0.00      PEP2 H
ATOM   2077  CA  GLY B  56       0.136  14.491  24.974  1.00  0.00      PEP2 C
ATOM   2078  HA1 GLY B  56      -0.887  14.142  24.972  0.00  0.00      PEP2 H
ATOM   2079  HA2 GLY B  56       0.760  14.034  25.730  0.00  0.00      PEP2 H
ATOM   2080  C   GLY B  56       0.744  14.179  23.612  1.00  0.00      PEP2 C
ATOM   2081  O   GLY B  56       1.131  13.039  23.361  1.00  0.00      PEP2 O
ATOM   2082  N   ALA B  57       0.843  15.175  22.737  1.00  0.00      PEP2 N
ATOM   2083  HN  ALA B  57       0.539  16.106  22.936  0.00  0.00      PEP2 H
ATOM   2084  CA  ALA B  57       1.413  14.970  21.402  1.00  0.00      PEP2 C
ATOM   2085  HA  ALA B  57       0.855  14.208  20.871  0.00  0.00      PEP2 H
ATOM   2086  CB  ALA B  57       1.333  16.264  20.602  1.00  0.00      PEP2 C
ATOM   2087  HB1 ALA B  57       0.273  16.587  20.520  0.00  0.00      PEP2 H
ATOM   2088  HB2 ALA B  57       1.901  17.079  21.102  0.00  0.00      PEP2 H
ATOM   2089  HB3 ALA B  57       1.733  16.135  19.573  0.00  0.00      PEP2 H
ATOM   2090  C   ALA B  57       2.869  14.478  21.463  1.00  0.00      PEP2 C
ATOM   2091  O   ALA B  57       3.638  14.909  22.326  1.00  0.00      PEP2 O
ATOM   2092  N   GLN B  58       3.235  13.588  20.540  1.00  0.00      PEP2 N
ATOM   2093  HN  GLN B  58       2.609  13.250  19.839  0.00  0.00      PEP2 H
ATOM   2094  CA  GLN B  58       4.588  13.024  20.469  1.00  0.00      PEP2 C
ATOM   2095  HA  GLN B  58       5.119  13.435  21.319  0.00  0.00      PEP2 H
ATOM   2096  CB  GLN B  58       4.529  11.493  20.549  1.00  0.00      PEP2 C
ATOM   2097  HB1 GLN B  58       3.746  11.163  19.828  0.00  0.00      PEP2 H
ATOM   2098  HB2 GLN B  58       5.490  11.067  20.181  0.00  0.00      PEP2 H
ATOM   2099  CG  GLN B  58       4.197  10.918  21.931  1.00  0.00      PEP2 C
ATOM   2100  HG1 GLN B  58       4.925  11.283  22.687  0.00  0.00      PEP2 H
ATOM   2101  HG2 GLN B  58       3.184  11.233  22.254  0.00  0.00      PEP2 H
ATOM   2102  CD  GLN B  58       4.268   9.395  21.970  1.00  0.00      PEP2 C
ATOM   2103  OE1 GLN B  58       3.632   8.707  21.161  1.00  0.00      PEP2 O
ATOM   2104  NE2 GLN B  58       5.043   8.862  22.917  1.00  0.00      PEP2 N
ATOM   2105 HE21 GLN B  58       5.098   7.868  22.947  0.00  0.00      PEP2 H
ATOM   2106 HE22 GLN B  58       5.517   9.454  23.559  0.00  0.00      PEP2 H
ATOM   2107  C   GLN B  58       5.369  13.412  19.204  1.00  0.00      PEP2 C
ATOM   2108  O   GLN B  58       6.582  13.227  19.138  1.00  0.00      PEP2 O
ATOM   2109  N   LEU B  59       4.670  13.928  18.202  1.00  0.00      PEP2 N
ATOM   2110  HN  LEU B  59       3.685  14.086  18.240  0.00  0.00      PEP2 H
ATOM   2111  CA  LEU B  59       5.292  14.315  16.937  1.00  0.00      PEP2 C
ATOM   2112  HA  LEU B  59       6.171  13.706  16.768  0.00  0.00      PEP2 H
ATOM   2113  CB  LEU B  59       4.235  14.224  15.829  1.00  0.00      PEP2 C
ATOM   2114  HB1 LEU B  59       3.627  13.311  16.028  0.00  0.00      PEP2 H
ATOM   2115  HB2 LEU B  59       3.537  15.085  15.923  0.00  0.00      PEP2 H
ATOM   2116  CG  LEU B  59       4.648  14.135  14.358  1.00  0.00      PEP2 C
ATOM   2117  HG  LEU B  59       5.089  15.109  14.034  0.00  0.00      PEP2 H
ATOM   2118  CD1 LEU B  59       5.672  13.022  14.172  1.00  0.00      PEP2 C
ATOM   2119 HD11 LEU B  59       5.943  12.917  13.100  0.00  0.00      PEP2 H
ATOM   2120 HD12 LEU B  59       6.598  13.242  14.746  0.00  0.00      PEP2 H
ATOM   2121 HD13 LEU B  59       5.264  12.050  14.523  0.00  0.00      PEP2 H
ATOM   2122  CD2 LEU B  59       3.397  13.870  13.501  1.00  0.00      PEP2 C
ATOM   2123 HD21 LEU B  59       3.670  13.820  12.425  0.00  0.00      PEP2 H
ATOM   2124 HD22 LEU B  59       2.912  12.910  13.770  0.00  0.00      PEP2 H
ATOM   2125 HD23 LEU B  59       2.655  14.687  13.633  0.00  0.00      PEP2 H
ATOM   2126  C   LEU B  59       5.761  15.752  17.145  1.00  0.00      PEP2 C
ATOM   2127  O   LEU B  59       5.279  16.683  16.490  1.00  0.00      PEP2 O
ATOM   2128  N   ILE B  60       6.721  15.918  18.053  1.00  0.00      PEP2 N
ATOM   2129  HN  ILE B  60       7.190  15.180  18.534  0.00  0.00      PEP2 H
ATOM   2130  CA  ILE B  60       7.172  17.251  18.421  1.00  0.00      PEP2 C
ATOM   2131  HA  ILE B  60       6.630  17.873  17.721  0.00  0.00      PEP2 H
ATOM   2132  CB  ILE B  60       6.690  17.572  19.854  1.00  0.00      PEP2 C
ATOM   2133  HB  ILE B  60       7.158  18.561  20.092  0.00  0.00      PEP2 H
ATOM   2134  CG2 ILE B  60       5.164  17.518  19.908  1.00  0.00      PEP2 C
ATOM   2135 HG21 ILE B  60       4.794  17.896  20.884  0.00  0.00      PEP2 H
ATOM   2136 HG22 ILE B  60       4.717  18.149  19.111  0.00  0.00      PEP2 H
ATOM   2137 HG23 ILE B  60       4.798  16.477  19.778  0.00  0.00      PEP2 H
ATOM   2138  CG1 ILE B  60       7.273  16.551  20.829  1.00  0.00      PEP2 C
ATOM   2139 HG11 ILE B  60       6.972  15.524  20.524  0.00  0.00      PEP2 H
ATOM   2140 HG12 ILE B  60       8.385  16.597  20.777  0.00  0.00      PEP2 H
ATOM   2141  CD  ILE B  60       6.858  16.773  22.293  0.00  0.00      PEP2 C
ATOM   2142  HD1 ILE B  60       7.362  16.034  22.953  0.00  0.00      PEP2 H
ATOM   2143  HD2 ILE B  60       7.144  17.793  22.631  0.00  0.00      PEP2 H
ATOM   2144  HD3 ILE B  60       5.761  16.655  22.419  0.00  0.00      PEP2 H
ATOM   2145  C   ILE B  60       8.643  17.636  18.306  1.00  0.00      PEP2 C
ATOM   2146  O   ILE B  60       9.025  18.709  18.759  1.00  0.00      PEP2 O
ATOM   2147  N   THR B  61       9.472  16.766  17.735  1.00  0.00      PEP2 N
ATOM   2148  HN  THR B  61       9.203  15.854  17.426  0.00  0.00      PEP2 H
ATOM   2149  CA  THR B  61      10.883  17.086  17.508  1.00  0.00      PEP2 C
ATOM   2150  HA  THR B  61      11.010  18.159  17.567  0.00  0.00      PEP2 H
ATOM   2151  CB  THR B  61      11.832  16.332  18.479  1.00  0.00      PEP2 C
ATOM   2152  HB  THR B  61      12.857  16.423  18.044  0.00  0.00      PEP2 H
ATOM   2153  OG1 THR B  61      11.495  14.942  18.517  1.00  0.00      PEP2 O
ATOM   2154  HG1 THR B  61      12.112  14.545  19.142  0.00  0.00      PEP2 H
ATOM   2155  CG2 THR B  61      11.723  16.923  19.877  1.00  0.00      PEP2 C
ATOM   2156 HG21 THR B  61      12.476  16.472  20.557  0.00  0.00      PEP2 H
ATOM   2157 HG22 THR B  61      11.901  18.019  19.849  0.00  0.00      PEP2 H
ATOM   2158 HG23 THR B  61      10.715  16.746  20.309  0.00  0.00      PEP2 H
ATOM   2159  C   THR B  61      11.128  16.700  16.054  1.00  0.00      PEP2 C
ATOM   2160  O   THR B  61      10.541  15.737  15.555  1.00  0.00      PEP2 O
ATOM   2161  N   TYR B  62      11.975  17.456  15.369  1.00  0.00      PEP2 N
ATOM   2162  HN  TYR B  62      12.505  18.208  15.757  0.00  0.00      PEP2 H
ATOM   2163  CA  TYR B  62      12.198  17.229  13.943  1.00  0.00      PEP2 C
ATOM   2164  HA  TYR B  62      11.199  17.307  13.531  0.00  0.00      PEP2 H
ATOM   2165  CB  TYR B  62      13.032  18.379  13.363  1.00  0.00      PEP2 C
ATOM   2166  HB1 TYR B  62      14.025  18.397  13.863  0.00  0.00      PEP2 H
ATOM   2167  HB2 TYR B  62      13.214  18.224  12.277  0.00  0.00      PEP2 H
ATOM   2168  CG  TYR B  62      12.388  19.732  13.591  1.00  0.00      PEP2 C
ATOM   2169  CD1 TYR B  62      12.879  20.604  14.558  1.00  0.00      PEP2 C
ATOM   2170  HD1 TYR B  62      13.756  20.334  15.130  0.00  0.00      PEP2 H
ATOM   2171  CE1 TYR B  62      12.246  21.816  14.821  1.00  0.00      PEP2 C
ATOM   2172  HE1 TYR B  62      12.629  22.483  15.579  0.00  0.00      PEP2 H
ATOM   2173  CZ  TYR B  62      11.110  22.165  14.107  1.00  0.00      PEP2 C
ATOM   2174  OH  TYR B  62      10.474  23.360  14.360  1.00  0.00      PEP2 O
ATOM   2175  HH  TYR B  62       9.763  23.448  13.722  0.00  0.00      PEP2 H
ATOM   2176  CD2 TYR B  62      11.248  20.109  12.885  1.00  0.00      PEP2 C
ATOM   2177  HD2 TYR B  62      10.821  19.440  12.151  0.00  0.00      PEP2 H
ATOM   2178  CE2 TYR B  62      10.609  21.315  13.137  1.00  0.00      PEP2 C
ATOM   2179  HE2 TYR B  62       9.714  21.572  12.590  0.00  0.00      PEP2 H
ATOM   2180  C   TYR B  62      12.775  15.899  13.473  1.00  0.00      PEP2 C
ATOM   2181  O   TYR B  62      12.314  15.342  12.477  1.00  0.00      PEP2 O
ATOM   2182  N   PRO B  63      13.794  15.376  14.159  1.00  0.00      PEP2 N
ATOM   2183  CD  PRO B  63      14.616  15.924  15.255  1.00  0.00      PEP2 C
ATOM   2184  HD1 PRO B  63      14.324  16.439  14.312  0.00  0.00      PEP2 H
ATOM   2185  HD2 PRO B  63      14.705  16.658  16.089  0.00  0.00      PEP2 H
ATOM   2186  CA  PRO B  63      14.330  14.100  13.677  1.00  0.00      PEP2 C
ATOM   2187  HA  PRO B  63      14.767  14.232  12.694  0.00  0.00      PEP2 H
ATOM   2188  CB  PRO B  63      15.446  13.799  14.674  1.00  0.00      PEP2 C
ATOM   2189  HB1 PRO B  63      16.373  14.322  14.349  0.00  0.00      PEP2 H
ATOM   2190  HB2 PRO B  63      15.657  12.714  14.766  0.00  0.00      PEP2 H
ATOM   2191  CG  PRO B  63      15.925  15.199  15.064  1.00  0.00      PEP2 C
ATOM   2192  HG1 PRO B  63      16.964  15.209  15.447  0.00  0.00      PEP2 H
ATOM   2193  HG2 PRO B  63      16.378  15.993  14.659  0.00  0.00      PEP2 H
ATOM   2194  C   PRO B  63      13.267  12.994  13.609  1.00  0.00      PEP2 C
ATOM   2195  O   PRO B  63      13.115  12.339  12.574  1.00  0.00      PEP2 O
ATOM   2196  N   ARG B  64      12.516  12.792  14.687  1.00  0.00      PEP2 N
ATOM   2197  HN  ARG B  64      12.591  13.304  15.539  0.00  0.00      PEP2 H
ATOM   2198  CA  ARG B  64      11.499  11.746  14.639  1.00  0.00      PEP2 C
ATOM   2199  HA  ARG B  64      11.949  10.865  14.196  0.00  0.00      PEP2 H
ATOM   2200  CB  ARG B  64      11.033  11.365  16.054  1.00  0.00      PEP2 C
ATOM   2201  HB1 ARG B  64      10.391  10.459  15.941  0.00  0.00      PEP2 H
ATOM   2202  HB2 ARG B  64      11.909  11.046  16.661  0.00  0.00      PEP2 H
ATOM   2203  CG  ARG B  64      10.234  12.411  16.793  1.00  0.00      PEP2 C
ATOM   2204  HG1 ARG B  64      10.709  13.402  16.626  0.00  0.00      PEP2 H
ATOM   2205  HG2 ARG B  64       9.221  12.484  16.334  0.00  0.00      PEP2 H
ATOM   2206  CD  ARG B  64      10.116  12.011  18.263  1.00  0.00      PEP2 C
ATOM   2207  HD1 ARG B  64       9.576  12.810  18.822  0.00  0.00      PEP2 H
ATOM   2208  HD2 ARG B  64       9.559  11.053  18.383  0.00  0.00      PEP2 H
ATOM   2209  NE  ARG B  64      11.436  11.811  18.862  1.00  0.00      PEP2 N
ATOM   2210  HE  ARG B  64      12.189  12.138  18.279  0.00  0.00      PEP2 H
ATOM   2211  CZ  ARG B  64      11.658  11.257  20.053  1.00  0.00      PEP2 C
ATOM   2212  NH1 ARG B  64      10.646  10.835  20.802  1.00  0.00      PEP2 N
ATOM   2213 HH11 ARG B  64      10.810  10.446  21.698  0.00  0.00      PEP2 H
ATOM   2214 HH12 ARG B  64       9.726  11.057  20.471  0.00  0.00      PEP2 H
ATOM   2215  NH2 ARG B  64      12.904  11.108  20.488  1.00  0.00      PEP2 N
ATOM   2216 HH21 ARG B  64      13.077  10.619  21.331  0.00  0.00      PEP2 H
ATOM   2217 HH22 ARG B  64      13.631  11.310  19.845  0.00  0.00      PEP2 H
ATOM   2218  C   ARG B  64      10.315  12.127  13.749  1.00  0.00      PEP2 C
ATOM   2219  O   ARG B  64       9.609  11.244  13.249  1.00  0.00      PEP2 O
ATOM   2220  N   ALA B  65      10.093  13.428  13.535  1.00  0.00      PEP2 N
ATOM   2221  HN  ALA B  65      10.628  14.173  13.933  0.00  0.00      PEP2 H
ATOM   2222  CA  ALA B  65       8.998  13.839  12.662  1.00  0.00      PEP2 C
ATOM   2223  HA  ALA B  65       8.082  13.304  12.886  0.00  0.00      PEP2 H
ATOM   2224  CB  ALA B  65       8.721  15.345  12.791  1.00  0.00      PEP2 C
ATOM   2225  HB1 ALA B  65       8.409  15.579  13.831  0.00  0.00      PEP2 H
ATOM   2226  HB2 ALA B  65       9.633  15.940  12.566  0.00  0.00      PEP2 H
ATOM   2227  HB3 ALA B  65       7.908  15.672  12.107  0.00  0.00      PEP2 H
ATOM   2228  C   ALA B  65       9.364  13.483  11.219  1.00  0.00      PEP2 C
ATOM   2229  O   ALA B  65       8.497  13.150  10.411  1.00  0.00      PEP2 O
ATOM   2230  N   LEU B  66      10.647  13.561  10.883  1.00  0.00      PEP2 N
ATOM   2231  HN  LEU B  66      11.390  13.859  11.479  0.00  0.00      PEP2 H
ATOM   2232  CA  LEU B  66      11.072  13.190   9.533  1.00  0.00      PEP2 C
ATOM   2233  HA  LEU B  66      10.431  13.704   8.828  0.00  0.00      PEP2 H
ATOM   2234  CB  LEU B  66      12.550  13.497   9.319  1.00  0.00      PEP2 C
ATOM   2235  HB1 LEU B  66      12.676  14.599   9.429  0.00  0.00      PEP2 H
ATOM   2236  HB2 LEU B  66      13.138  13.036  10.143  0.00  0.00      PEP2 H
ATOM   2237  CG  LEU B  66      13.084  13.063   7.953  1.00  0.00      PEP2 C
ATOM   2238  HG  LEU B  66      12.992  11.954   7.853  0.00  0.00      PEP2 H
ATOM   2239  CD1 LEU B  66      12.293  13.752   6.831  1.00  0.00      PEP2 C
ATOM   2240 HD11 LEU B  66      12.707  13.478   5.837  0.00  0.00      PEP2 H
ATOM   2241 HD12 LEU B  66      11.225  13.446   6.860  0.00  0.00      PEP2 H
ATOM   2242 HD13 LEU B  66      12.345  14.857   6.936  0.00  0.00      PEP2 H
ATOM   2243  CD2 LEU B  66      14.565  13.425   7.861  1.00  0.00      PEP2 C
ATOM   2244 HD21 LEU B  66      14.981  13.102   6.882  0.00  0.00      PEP2 H
ATOM   2245 HD22 LEU B  66      14.726  14.518   7.951  0.00  0.00      PEP2 H
ATOM   2246 HD23 LEU B  66      15.140  12.919   8.667  0.00  0.00      PEP2 H
ATOM   2247  C   LEU B  66      10.846  11.686   9.352  1.00  0.00      PEP2 C
ATOM   2248  O   LEU B  66      10.411  11.233   8.291  1.00  0.00      PEP2 O
ATOM   2249  N   TRP B  67      11.171  10.917  10.388  1.00  0.00      PEP2 N
ATOM   2250  HN  TRP B  67      11.559  11.274  11.234  0.00  0.00      PEP2 H
ATOM   2251  CA  TRP B  67      10.979   9.470  10.359  1.00  0.00      PEP2 C
ATOM   2252  HA  TRP B  67      11.471   9.075   9.478  0.00  0.00      PEP2 H
ATOM   2253  CB  TRP B  67      11.514   8.837  11.649  1.00  0.00      PEP2 C
ATOM   2254  HB1 TRP B  67      12.614   8.714  11.538  0.00  0.00      PEP2 H
ATOM   2255  HB2 TRP B  67      11.352   9.528  12.505  0.00  0.00      PEP2 H
ATOM   2256  CG  TRP B  67      10.950   7.480  11.967  1.00  0.00      PEP2 C
ATOM   2257  CD1 TRP B  67      10.234   7.138  13.079  1.00  0.00      PEP2 C
ATOM   2258  HD1 TRP B  67       9.921   7.839  13.842  0.00  0.00      PEP2 H
ATOM   2259  NE1 TRP B  67       9.940   5.797  13.061  1.00  0.00      PEP2 N
ATOM   2260  HE1 TRP B  67       9.415   5.312  13.727  0.00  0.00      PEP2 H
ATOM   2261  CE2 TRP B  67      10.461   5.241  11.922  1.00  0.00      PEP2 C
ATOM   2262  CD2 TRP B  67      11.101   6.273  11.203  1.00  0.00      PEP2 C
ATOM   2263  CE3 TRP B  67      11.718   5.965   9.982  1.00  0.00      PEP2 C
ATOM   2264  HE3 TRP B  67      12.227   6.717   9.394  0.00  0.00      PEP2 H
ATOM   2265  CZ3 TRP B  67      11.678   4.646   9.521  1.00  0.00      PEP2 C
ATOM   2266  HZ3 TRP B  67      12.154   4.396   8.583  0.00  0.00      PEP2 H
ATOM   2267  CZ2 TRP B  67      10.419   3.915  11.462  1.00  0.00      PEP2 C
ATOM   2268  HZ2 TRP B  67       9.928   3.127  12.013  0.00  0.00      PEP2 H
ATOM   2269  CH2 TRP B  67      11.031   3.639  10.262  1.00  0.00      PEP2 C
ATOM   2270  HH2 TRP B  67      11.014   2.626   9.884  0.00  0.00      PEP2 H
ATOM   2271  C   TRP B  67       9.487   9.174  10.205  1.00  0.00      PEP2 C
ATOM   2272  O   TRP B  67       9.104   8.307   9.428  1.00  0.00      PEP2 O
ATOM   2273  N   TRP B  68       8.652   9.912  10.934  1.00  0.00      PEP2 N
ATOM   2274  HN  TRP B  68       8.951  10.620  11.570  0.00  0.00      PEP2 H
ATOM   2275  CA  TRP B  68       7.207   9.730  10.849  1.00  0.00      PEP2 C
ATOM   2276  HA  TRP B  68       6.992   8.688  11.052  0.00  0.00      PEP2 H
ATOM   2277  CB  TRP B  68       6.483  10.661  11.837  1.00  0.00      PEP2 C
ATOM   2278  HB1 TRP B  68       6.547  10.201  12.848  0.00  0.00      PEP2 H
ATOM   2279  HB2 TRP B  68       7.012  11.637  11.893  0.00  0.00      PEP2 H
ATOM   2280  CG  TRP B  68       5.033  10.854  11.514  1.00  0.00      PEP2 C
ATOM   2281  CD1 TRP B  68       3.992  10.006  11.814  1.00  0.00      PEP2 C
ATOM   2282  HD1 TRP B  68       4.082   9.111  12.415  0.00  0.00      PEP2 H
ATOM   2283  NE1 TRP B  68       2.822  10.490  11.273  1.00  0.00      PEP2 N
ATOM   2284  HE1 TRP B  68       1.935  10.092  11.366  0.00  0.00      PEP2 H
ATOM   2285  CE2 TRP B  68       3.086  11.662  10.614  1.00  0.00      PEP2 C
ATOM   2286  CD2 TRP B  68       4.469  11.924  10.748  1.00  0.00      PEP2 C
ATOM   2287  CE3 TRP B  68       5.001  13.077  10.156  1.00  0.00      PEP2 C
ATOM   2288  HE3 TRP B  68       6.053  13.320  10.225  0.00  0.00      PEP2 H
ATOM   2289  CZ3 TRP B  68       4.146  13.927   9.453  1.00  0.00      PEP2 C
ATOM   2290  HZ3 TRP B  68       4.545  14.819   8.990  0.00  0.00      PEP2 H
ATOM   2291  CZ2 TRP B  68       2.223  12.515   9.906  1.00  0.00      PEP2 C
ATOM   2292  HZ2 TRP B  68       1.167  12.318   9.803  0.00  0.00      PEP2 H
ATOM   2293  CH2 TRP B  68       2.773  13.637   9.336  1.00  0.00      PEP2 C
ATOM   2294  HH2 TRP B  68       2.131  14.309   8.784  0.00  0.00      PEP2 H
ATOM   2295  C   TRP B  68       6.715  10.019   9.426  1.00  0.00      PEP2 C
ATOM   2296  O   TRP B  68       5.875   9.287   8.891  1.00  0.00      PEP2 O
ATOM   2297  N   SER B  69       7.239  11.078   8.810  1.00  0.00      PEP2 N
ATOM   2298  HN  SER B  69       7.933  11.687   9.194  0.00  0.00      PEP2 H
ATOM   2299  CA  SER B  69       6.809  11.437   7.457  1.00  0.00      PEP2 C
ATOM   2300  HA  SER B  69       5.732  11.531   7.500  0.00  0.00      PEP2 H
ATOM   2301  CB  SER B  69       7.462  12.750   7.003  1.00  0.00      PEP2 C
ATOM   2302  HB1 SER B  69       6.900  13.128   6.119  0.00  0.00      PEP2 H
ATOM   2303  HB2 SER B  69       7.375  13.522   7.801  0.00  0.00      PEP2 H
ATOM   2304  OG  SER B  69       8.815  12.560   6.629  1.00  0.00      PEP2 O
ATOM   2305  HG1 SER B  69       9.092  13.353   6.153  0.00  0.00      PEP2 H
ATOM   2306  C   SER B  69       7.127  10.327   6.466  1.00  0.00      PEP2 C
ATOM   2307  O   SER B  69       6.345  10.060   5.546  1.00  0.00      PEP2 O
ATOM   2308  N   VAL B  70       8.273   9.676   6.647  1.00  0.00      PEP2 N
ATOM   2309  HN  VAL B  70       8.939   9.860   7.366  0.00  0.00      PEP2 H
ATOM   2310  CA  VAL B  70       8.642   8.589   5.748  1.00  0.00      PEP2 C
ATOM   2311  HA  VAL B  70       8.508   8.952   4.737  0.00  0.00      PEP2 H
ATOM   2312  CB  VAL B  70      10.123   8.160   5.942  1.00  0.00      PEP2 C
ATOM   2313  HB  VAL B  70      10.254   7.876   7.015  0.00  0.00      PEP2 H
ATOM   2314  CG1 VAL B  70      10.437   6.960   5.055  1.00  0.00      PEP2 C
ATOM   2315 HG11 VAL B  70      11.505   6.672   5.160  0.00  0.00      PEP2 H
ATOM   2316 HG12 VAL B  70       9.828   6.075   5.332  0.00  0.00      PEP2 H
ATOM   2317 HG13 VAL B  70      10.249   7.201   3.987  0.00  0.00      PEP2 H
ATOM   2318  CG2 VAL B  70      11.050   9.316   5.553  1.00  0.00      PEP2 C
ATOM   2319 HG21 VAL B  70      12.115   9.014   5.647  0.00  0.00      PEP2 H
ATOM   2320 HG22 VAL B  70      10.866   9.627   4.502  0.00  0.00      PEP2 H
ATOM   2321 HG23 VAL B  70      10.892  10.197   6.210  0.00  0.00      PEP2 H
ATOM   2322  C   VAL B  70       7.727   7.370   5.925  1.00  0.00      PEP2 C
ATOM   2323  O   VAL B  70       7.207   6.853   4.942  1.00  0.00      PEP2 O
ATOM   2324  N   GLU B  71       7.517   6.916   7.163  1.00  0.00      PEP2 N
ATOM   2325  HN  GLU B  71       7.897   7.298   8.001  0.00  0.00      PEP2 H
ATOM   2326  CA  GLU B  71       6.656   5.749   7.377  1.00  0.00      PEP2 C
ATOM   2327  HA  GLU B  71       6.994   4.969   6.707  0.00  0.00      PEP2 H
ATOM   2328  CB  GLU B  71       6.798   5.204   8.813  1.00  0.00      PEP2 C
ATOM   2329  HB1 GLU B  71       5.973   4.476   8.991  0.00  0.00      PEP2 H
ATOM   2330  HB2 GLU B  71       7.743   4.623   8.904  0.00  0.00      PEP2 H
ATOM   2331  CG  GLU B  71       6.755   6.230   9.927  1.00  0.00      PEP2 C
ATOM   2332  HG1 GLU B  71       7.594   6.939   9.808  0.00  0.00      PEP2 H
ATOM   2333  HG2 GLU B  71       5.799   6.791   9.914  0.00  0.00      PEP2 H
ATOM   2334  CD  GLU B  71       6.933   5.606  11.313  1.00  0.00      PEP2 C
ATOM   2335  OE1 GLU B  71       7.631   4.580  11.426  1.00  0.00      PEP2 O
ATOM   2336  OE2 GLU B  71       6.409   6.147  12.300  1.00  0.00      PEP2 O
ATOM   2337  C   GLU B  71       5.191   6.027   7.046  1.00  0.00      PEP2 C
ATOM   2338  O   GLU B  71       4.373   5.105   6.944  1.00  0.00      PEP2 O
ATOM   2339  N   THR B  72       4.863   7.300   6.873  1.00  0.00      PEP2 N
ATOM   2340  HN  THR B  72       5.501   8.062   6.976  0.00  0.00      PEP2 H
ATOM   2341  CA  THR B  72       3.512   7.697   6.510  1.00  0.00      PEP2 C
ATOM   2342  HA  THR B  72       2.848   6.914   6.849  0.00  0.00      PEP2 H
ATOM   2343  CB  THR B  72       3.180   9.077   7.095  1.00  0.00      PEP2 C
ATOM   2344  HB  THR B  72       4.013   9.754   6.785  0.00  0.00      PEP2 H
ATOM   2345  OG1 THR B  72       3.181   8.991   8.530  1.00  0.00      PEP2 O
ATOM   2346  HG1 THR B  72       2.957   9.875   8.840  0.00  0.00      PEP2 H
ATOM   2347  CG2 THR B  72       1.817   9.542   6.626  1.00  0.00      PEP2 C
ATOM   2348 HG21 THR B  72       1.621  10.585   6.953  0.00  0.00      PEP2 H
ATOM   2349 HG22 THR B  72       1.759   9.515   5.517  0.00  0.00      PEP2 H
ATOM   2350 HG23 THR B  72       1.011   8.893   7.032  0.00  0.00      PEP2 H
ATOM   2351  C   THR B  72       3.414   7.720   4.981  1.00  0.00      PEP2 C
ATOM   2352  O   THR B  72       2.464   7.195   4.404  1.00  0.00      PEP2 O
ATOM   2353  N   ALA B  73       4.416   8.300   4.325  1.00  0.00      PEP2 N
ATOM   2354  HN  ALA B  73       5.200   8.719   4.781  0.00  0.00      PEP2 H
ATOM   2355  CA  ALA B  73       4.433   8.362   2.863  1.00  0.00      PEP2 C
ATOM   2356  HA  ALA B  73       3.528   8.836   2.501  0.00  0.00      PEP2 H
ATOM   2357  CB  ALA B  73       5.645   9.184   2.384  1.00  0.00      PEP2 C
ATOM   2358  HB1 ALA B  73       5.590  10.210   2.806  0.00  0.00      PEP2 H
ATOM   2359  HB2 ALA B  73       6.599   8.725   2.725  0.00  0.00      PEP2 H
ATOM   2360  HB3 ALA B  73       5.669   9.270   1.276  0.00  0.00      PEP2 H
ATOM   2361  C   ALA B  73       4.479   6.972   2.223  1.00  0.00      PEP2 C
ATOM   2362  O   ALA B  73       3.968   6.777   1.117  1.00  0.00      PEP2 O
ATOM   2363  N   THR B  74       5.115   6.015   2.898  1.00  0.00      PEP2 N
ATOM   2364  HN  THR B  74       5.553   6.139   3.788  0.00  0.00      PEP2 H
ATOM   2365  CA  THR B  74       5.220   4.660   2.361  1.00  0.00      PEP2 C
ATOM   2366  HA  THR B  74       5.170   4.744   1.284  0.00  0.00      PEP2 H
ATOM   2367  CB  THR B  74       6.457   3.928   2.897  1.00  0.00      PEP2 C
ATOM   2368  HB  THR B  74       6.364   2.869   2.553  0.00  0.00      PEP2 H
ATOM   2369  OG1 THR B  74       6.430   3.935   4.335  1.00  0.00      PEP2 O
ATOM   2370  HG1 THR B  74       7.231   3.475   4.609  0.00  0.00      PEP2 H
ATOM   2371  CG2 THR B  74       7.729   4.604   2.407  1.00  0.00      PEP2 C
ATOM   2372 HG21 THR B  74       8.625   4.016   2.696  0.00  0.00      PEP2 H
ATOM   2373 HG22 THR B  74       7.720   4.691   1.300  0.00  0.00      PEP2 H
ATOM   2374 HG23 THR B  74       7.830   5.625   2.835  0.00  0.00      PEP2 H
ATOM   2375  C   THR B  74       3.996   3.868   2.790  1.00  0.00      PEP2 C
ATOM   2376  O   THR B  74       3.816   2.719   2.414  1.00  0.00      PEP2 O
ATOM   2377  N   THR B  75       3.175   4.532   3.588  1.00  0.00      PEP2 N
ATOM   2378  HN  THR B  75       3.362   5.479   3.846  0.00  0.00      PEP2 H
ATOM   2379  CA  THR B  75       1.961   3.989   4.158  1.00  0.00      PEP2 C
ATOM   2380  HA  THR B  75       1.535   4.787   4.750  0.00  0.00      PEP2 H
ATOM   2381  CB  THR B  75       0.919   3.533   3.070  1.00  0.00      PEP2 C
ATOM   2382  HB  THR B  75       0.028   3.160   3.631  0.00  0.00      PEP2 H
ATOM   2383  OG1 THR B  75       1.438   2.438   2.304  1.00  0.00      PEP2 O
ATOM   2384  HG1 THR B  75       0.753   2.228   1.660  0.00  0.00      PEP2 H
ATOM   2385  CG2 THR B  75       0.587   4.675   2.120  1.00  0.00      PEP2 C
ATOM   2386 HG21 THR B  75      -0.230   4.387   1.426  0.00  0.00      PEP2 H
ATOM   2387 HG22 THR B  75       0.252   5.568   2.690  0.00  0.00      PEP2 H
ATOM   2388 HG23 THR B  75       1.473   4.962   1.514  0.00  0.00      PEP2 H
ATOM   2389  C   THR B  75       2.250   2.845   5.118  1.00  0.00      PEP2 C
ATOM   2390  O   THR B  75       1.390   2.047   5.351  1.00  0.00      PEP2 O
ATOM   2391  N   VAL B  76       3.434   2.779   5.711  1.00  0.00      PEP2 N
ATOM   2392  HN  VAL B  76       4.190   3.415   5.576  0.00  0.00      PEP2 H
ATOM   2393  CA  VAL B  76       3.715   1.695   6.661  1.00  0.00      PEP2 C
ATOM   2394  HA  VAL B  76       3.328   0.781   6.228  0.00  0.00      PEP2 H
ATOM   2395  CB  VAL B  76       5.216   1.535   6.940  1.00  0.00      PEP2 C
ATOM   2396  HB  VAL B  76       5.623   2.546   7.187  0.00  0.00      PEP2 H
ATOM   2397  CG1 VAL B  76       5.440   0.593   8.131  1.00  0.00      PEP2 C
ATOM   2398 HG11 VAL B  76       6.527   0.447   8.308  0.00  0.00      PEP2 H
ATOM   2399 HG12 VAL B  76       5.006   1.004   9.066  0.00  0.00      PEP2 H
ATOM   2400 HG13 VAL B  76       4.987  -0.402   7.935  0.00  0.00      PEP2 H
ATOM   2401  CG2 VAL B  76       5.899   0.959   5.717  1.00  0.00      PEP2 C
ATOM   2402 HG21 VAL B  76       6.981   0.797   5.911  0.00  0.00      PEP2 H
ATOM   2403 HG22 VAL B  76       5.444  -0.016   5.439  0.00  0.00      PEP2 H
ATOM   2404 HG23 VAL B  76       5.813   1.644   4.848  0.00  0.00      PEP2 H
ATOM   2405  C   VAL B  76       2.995   1.914   7.989  1.00  0.00      PEP2 C
ATOM   2406  O   VAL B  76       2.468   0.974   8.539  1.00  0.00      PEP2 O
ATOM   2407  N   GLY B  77       2.988   3.135   8.507  1.00  0.00      PEP2 N
ATOM   2408  HN  GLY B  77       3.466   3.901   8.080  0.00  0.00      PEP2 H
ATOM   2409  CA  GLY B  77       2.278   3.444   9.741  1.00  0.00      PEP2 C
ATOM   2410  HA1 GLY B  77       1.244   3.419   9.425  0.00  0.00      PEP2 H
ATOM   2411  HA2 GLY B  77       2.645   4.433   9.982  0.00  0.00      PEP2 H
ATOM   2412  C   GLY B  77       2.411   2.580  10.983  1.00  0.00      PEP2 C
ATOM   2413  O   GLY B  77       1.404   2.123  11.527  1.00  0.00      PEP2 O
ATOM   2414  N   TYR B  78       3.621   2.399  11.487  1.00  0.00      PEP2 N
ATOM   2415  HN  TYR B  78       4.458   2.803  11.120  0.00  0.00      PEP2 H
ATOM   2416  CA  TYR B  78       3.819   1.558  12.667  1.00  0.00      PEP2 C
ATOM   2417  HA  TYR B  78       3.524   0.565  12.352  0.00  0.00      PEP2 H
ATOM   2418  CB  TYR B  78       5.269   1.601  13.124  1.00  0.00      PEP2 C
ATOM   2419  HB1 TYR B  78       5.583   2.661  13.239  0.00  0.00      PEP2 H
ATOM   2420  HB2 TYR B  78       5.383   1.115  14.117  0.00  0.00      PEP2 H
ATOM   2421  CG  TYR B  78       6.238   0.975  12.163  1.00  0.00      PEP2 C
ATOM   2422  CD1 TYR B  78       7.298   1.721  11.648  1.00  0.00      PEP2 C
ATOM   2423  HD1 TYR B  78       7.373   2.776  11.875  0.00  0.00      PEP2 H
ATOM   2424  CE1 TYR B  78       8.257   1.139  10.825  1.00  0.00      PEP2 C
ATOM   2425  HE1 TYR B  78       9.072   1.727  10.430  0.00  0.00      PEP2 H
ATOM   2426  CZ  TYR B  78       8.163  -0.197  10.505  1.00  0.00      PEP2 C
ATOM   2427  OH  TYR B  78       9.153  -0.745   9.722  1.00  0.00      PEP2 O
ATOM   2428  HH  TYR B  78       8.978  -1.686   9.654  0.00  0.00      PEP2 H
ATOM   2429  CD2 TYR B  78       6.148  -0.378  11.824  1.00  0.00      PEP2 C
ATOM   2430  HD2 TYR B  78       5.310  -0.967  12.170  0.00  0.00      PEP2 H
ATOM   2431  CE2 TYR B  78       7.108  -0.973  10.995  1.00  0.00      PEP2 C
ATOM   2432  HE2 TYR B  78       7.013  -2.015  10.726  0.00  0.00      PEP2 H
ATOM   2433  C   TYR B  78       2.964   1.920  13.859  1.00  0.00      PEP2 C
ATOM   2434  O   TYR B  78       2.622   1.055  14.655  1.00  0.00      PEP2 O
ATOM   2435  N   GLY B  79       2.637   3.194  14.000  1.00  0.00      PEP2 N
ATOM   2436  HN  GLY B  79       2.898   3.926  13.372  0.00  0.00      PEP2 H
ATOM   2437  CA  GLY B  79       1.841   3.599  15.137  1.00  0.00      PEP2 C
ATOM   2438  HA1 GLY B  79       1.297   2.731  15.484  0.00  0.00      PEP2 H
ATOM   2439  HA2 GLY B  79       1.212   4.423  14.828  0.00  0.00      PEP2 H
ATOM   2440  C   GLY B  79       2.727   4.085  16.273  1.00  0.00      PEP2 C
ATOM   2441  O   GLY B  79       2.231   4.387  17.358  1.00  0.00      PEP2 O
ATOM   2442  N   ASP B  80       4.037   4.161  16.042  1.00  0.00      PEP2 N
ATOM   2443  HN  ASP B  80       4.520   3.917  15.205  0.00  0.00      PEP2 H
ATOM   2444  CA  ASP B  80       4.925   4.648  17.089  1.00  0.00      PEP2 C
ATOM   2445  HA  ASP B  80       4.606   4.213  18.030  0.00  0.00      PEP2 H
ATOM   2446  CB  ASP B  80       6.391   4.290  16.792  1.00  0.00      PEP2 C
ATOM   2447  HB1 ASP B  80       7.045   4.779  17.542  0.00  0.00      PEP2 H
ATOM   2448  HB2 ASP B  80       6.546   3.195  16.855  0.00  0.00      PEP2 H
ATOM   2449  CG  ASP B  80       6.865   4.756  15.415  1.00  0.00      PEP2 C
ATOM   2450  OD1 ASP B  80       6.033   4.968  14.501  1.00  0.00      PEP2 O
ATOM   2451  OD2 ASP B  80       8.097   4.878  15.248  1.00  0.00      PEP2 O
ATOM   2452  C   ASP B  80       4.748   6.155  17.219  1.00  0.00      PEP2 C
ATOM   2453  O   ASP B  80       4.912   6.720  18.297  1.00  0.00      PEP2 O
ATOM   2454  N   LEU B  81       4.385   6.797  16.115  1.00  0.00      PEP2 N
ATOM   2455  HN  LEU B  81       4.233   6.350  15.236  0.00  0.00      PEP2 H
ATOM   2456  CA  LEU B  81       4.175   8.241  16.098  1.00  0.00      PEP2 C
ATOM   2457  HA  LEU B  81       3.889   8.535  17.100  0.00  0.00      PEP2 H
ATOM   2458  CB  LEU B  81       5.433   8.948  15.575  1.00  0.00      PEP2 C
ATOM   2459  HB1 LEU B  81       5.670   8.505  14.580  0.00  0.00      PEP2 H
ATOM   2460  HB2 LEU B  81       5.195  10.018  15.387  0.00  0.00      PEP2 H
ATOM   2461  CG  LEU B  81       6.703   8.868  16.418  1.00  0.00      PEP2 C
ATOM   2462  HG  LEU B  81       6.830   7.829  16.806  0.00  0.00      PEP2 H
ATOM   2463  CD1 LEU B  81       7.918   9.254  15.571  1.00  0.00      PEP2 C
ATOM   2464 HD11 LEU B  81       8.842   9.245  16.188  0.00  0.00      PEP2 H
ATOM   2465 HD12 LEU B  81       8.053   8.539  14.731  0.00  0.00      PEP2 H
ATOM   2466 HD13 LEU B  81       7.793  10.273  15.148  0.00  0.00      PEP2 H
ATOM   2467  CD2 LEU B  81       6.565   9.805  17.614  1.00  0.00      PEP2 C
ATOM   2468 HD21 LEU B  81       7.472   9.750  18.254  0.00  0.00      PEP2 H
ATOM   2469 HD22 LEU B  81       6.441  10.860  17.296  0.00  0.00      PEP2 H
ATOM   2470 HD23 LEU B  81       5.686   9.520  18.232  0.00  0.00      PEP2 H
ATOM   2471  C   LEU B  81       3.021   8.588  15.171  1.00  0.00      PEP2 C
ATOM   2472  O   LEU B  81       2.866   7.977  14.118  1.00  0.00      PEP2 O
ATOM   2473  N   TYR B  82       2.222   9.578  15.551  1.00  0.00      PEP2 N
ATOM   2474  HN  TYR B  82       2.310  10.074  16.413  0.00  0.00      PEP2 H
ATOM   2475  CA  TYR B  82       1.124  10.024  14.707  1.00  0.00      PEP2 C
ATOM   2476  HA  TYR B  82       1.535  10.222  13.724  0.00  0.00      PEP2 H
ATOM   2477  CB  TYR B  82       0.023   8.945  14.630  1.00  0.00      PEP2 C
ATOM   2478  HB1 TYR B  82      -0.879   9.379  14.147  0.00  0.00      PEP2 H
ATOM   2479  HB2 TYR B  82       0.354   8.090  14.001  0.00  0.00      PEP2 H
ATOM   2480  CG  TYR B  82      -0.428   8.417  15.963  1.00  0.00      PEP2 C
ATOM   2481  CD1 TYR B  82      -1.275   9.163  16.783  1.00  0.00      PEP2 C
ATOM   2482  HD1 TYR B  82      -1.618  10.136  16.458  0.00  0.00      PEP2 H
ATOM   2483  CE1 TYR B  82      -1.674   8.685  18.033  1.00  0.00      PEP2 C
ATOM   2484  HE1 TYR B  82      -2.325   9.272  18.663  0.00  0.00      PEP2 H
ATOM   2485  CZ  TYR B  82      -1.220   7.448  18.465  1.00  0.00      PEP2 C
ATOM   2486  OH  TYR B  82      -1.617   6.963  19.689  1.00  0.00      PEP2 O
ATOM   2487  HH  TYR B  82      -1.262   6.076  19.776  0.00  0.00      PEP2 H
ATOM   2488  CD2 TYR B  82       0.010   7.176  16.422  1.00  0.00      PEP2 C
ATOM   2489  HD2 TYR B  82       0.695   6.590  15.825  0.00  0.00      PEP2 H
ATOM   2490  CE2 TYR B  82      -0.380   6.690  17.669  1.00  0.00      PEP2 C
ATOM   2491  HE2 TYR B  82      -0.007   5.737  18.013  0.00  0.00      PEP2 H
ATOM   2492  C   TYR B  82       0.571  11.348  15.240  1.00  0.00      PEP2 C
ATOM   2493  O   TYR B  82       0.731  11.670  16.421  1.00  0.00      PEP2 O
ATOM   2494  N   PRO B  83      -0.067  12.141  14.370  1.00  0.00      PEP2 N
ATOM   2495  CD  PRO B  83      -0.157  11.951  12.908  1.00  0.00      PEP2 C
ATOM   2496  HD1 PRO B  83       0.743  12.014  12.255  0.00  0.00      PEP2 H
ATOM   2497  HD2 PRO B  83      -0.617  10.938  12.842  0.00  0.00      PEP2 H
ATOM   2498  CA  PRO B  83      -0.638  13.434  14.764  1.00  0.00      PEP2 C
ATOM   2499  HA  PRO B  83       0.080  13.970  15.373  0.00  0.00      PEP2 H
ATOM   2500  CB  PRO B  83      -0.816  14.150  13.427  1.00  0.00      PEP2 C
ATOM   2501  HB1 PRO B  83       0.141  14.646  13.151  0.00  0.00      PEP2 H
ATOM   2502  HB2 PRO B  83      -1.622  14.911  13.452  0.00  0.00      PEP2 H
ATOM   2503  CG  PRO B  83      -1.177  13.017  12.499  1.00  0.00      PEP2 C
ATOM   2504  HG1 PRO B  83      -0.952  13.240  11.437  0.00  0.00      PEP2 H
ATOM   2505  HG2 PRO B  83      -2.261  12.785  12.608  0.00  0.00      PEP2 H
ATOM   2506  C   PRO B  83      -1.950  13.327  15.522  1.00  0.00      PEP2 C
ATOM   2507  O   PRO B  83      -2.763  12.430  15.258  1.00  0.00      PEP2 O
ATOM   2508  N   VAL B  84      -2.158  14.249  16.458  1.00  0.00      PEP2 N
ATOM   2509  HN  VAL B  84      -1.511  14.970  16.693  0.00  0.00      PEP2 H
ATOM   2510  CA  VAL B  84      -3.388  14.270  17.232  1.00  0.00      PEP2 C
ATOM   2511  HA  VAL B  84      -3.984  13.423  16.915  0.00  0.00      PEP2 H
ATOM   2512  CB  VAL B  84      -3.112  14.184  18.758  1.00  0.00      PEP2 C
ATOM   2513  HB  VAL B  84      -4.092  14.293  19.285  0.00  0.00      PEP2 H
ATOM   2514  CG1 VAL B  84      -2.498  12.832  19.099  1.00  0.00      PEP2 C
ATOM   2515 HG11 VAL B  84      -2.262  12.778  20.184  0.00  0.00      PEP2 H
ATOM   2516 HG12 VAL B  84      -3.192  11.997  18.870  0.00  0.00      PEP2 H
ATOM   2517 HG13 VAL B  84      -1.554  12.675  18.534  0.00  0.00      PEP2 H
ATOM   2518  CG2 VAL B  84      -2.183  15.315  19.194  1.00  0.00      PEP2 C
ATOM   2519 HG21 VAL B  84      -1.950  15.236  20.277  0.00  0.00      PEP2 H
ATOM   2520 HG22 VAL B  84      -1.228  15.276  18.627  0.00  0.00      PEP2 H
ATOM   2521 HG23 VAL B  84      -2.650  16.307  19.023  0.00  0.00      PEP2 H
ATOM   2522  C   VAL B  84      -4.200  15.534  16.947  1.00  0.00      PEP2 C
ATOM   2523  O   VAL B  84      -5.369  15.610  17.305  1.00  0.00      PEP2 O
ATOM   2524  N   THR B  85      -3.592  16.515  16.291  1.00  0.00      PEP2 N
ATOM   2525  HN  THR B  85      -2.649  16.485  15.962  0.00  0.00      PEP2 H
ATOM   2526  CA  THR B  85      -4.296  17.768  15.991  1.00  0.00      PEP2 C
ATOM   2527  HA  THR B  85      -5.144  17.777  16.662  0.00  0.00      PEP2 H
ATOM   2528  CB  THR B  85      -3.371  18.996  16.138  1.00  0.00      PEP2 C
ATOM   2529  HB  THR B  85      -4.018  19.893  15.975  0.00  0.00      PEP2 H
ATOM   2530  OG1 THR B  85      -2.381  18.967  15.107  1.00  0.00      PEP2 O
ATOM   2531  HG1 THR B  85      -1.832  19.744  15.257  0.00  0.00      PEP2 H
ATOM   2532  CG2 THR B  85      -2.694  19.005  17.499  1.00  0.00      PEP2 C
ATOM   2533 HG21 THR B  85      -2.120  19.943  17.648  0.00  0.00      PEP2 H
ATOM   2534 HG22 THR B  85      -3.451  18.936  18.309  0.00  0.00      PEP2 H
ATOM   2535 HG23 THR B  85      -1.994  18.148  17.603  0.00  0.00      PEP2 H
ATOM   2536  C   THR B  85      -4.860  17.825  14.580  1.00  0.00      PEP2 C
ATOM   2537  O   THR B  85      -4.428  17.093  13.698  1.00  0.00      PEP2 O
ATOM   2538  N   LEU B  86      -5.807  18.737  14.366  1.00  0.00      PEP2 N
ATOM   2539  HN  LEU B  86      -6.156  19.351  15.071  0.00  0.00      PEP2 H
ATOM   2540  CA  LEU B  86      -6.425  18.916  13.055  1.00  0.00      PEP2 C
ATOM   2541  HA  LEU B  86      -6.874  17.963  12.808  0.00  0.00      PEP2 H
ATOM   2542  CB  LEU B  86      -7.481  20.028  13.126  1.00  0.00      PEP2 C
ATOM   2543  HB1 LEU B  86      -8.330  19.637  13.733  0.00  0.00      PEP2 H
ATOM   2544  HB2 LEU B  86      -7.064  20.887  13.697  0.00  0.00      PEP2 H
ATOM   2545  CG  LEU B  86      -8.035  20.512  11.784  1.00  0.00      PEP2 C
ATOM   2546  HG  LEU B  86      -7.200  20.885  11.143  0.00  0.00      PEP2 H
ATOM   2547  CD1 LEU B  86      -8.759  19.371  11.085  1.00  0.00      PEP2 C
ATOM   2548 HD11 LEU B  86      -9.208  19.721  10.131  0.00  0.00      PEP2 H
ATOM   2549 HD12 LEU B  86      -8.055  18.542  10.856  0.00  0.00      PEP2 H
ATOM   2550 HD13 LEU B  86      -9.574  18.972  11.726  0.00  0.00      PEP2 H
ATOM   2551  CD2 LEU B  86      -9.006  21.674  12.021  1.00  0.00      PEP2 C
ATOM   2552 HD21 LEU B  86      -9.403  22.049  11.053  0.00  0.00      PEP2 H
ATOM   2553 HD22 LEU B  86      -9.871  21.365  12.642  0.00  0.00      PEP2 H
ATOM   2554 HD23 LEU B  86      -8.490  22.514  12.534  0.00  0.00      PEP2 H
ATOM   2555  C   LEU B  86      -5.416  19.249  11.957  1.00  0.00      PEP2 C
ATOM   2556  O   LEU B  86      -5.415  18.630  10.894  1.00  0.00      PEP2 O
ATOM   2557  N   TRP B  87      -4.562  20.238  12.203  1.00  0.00      PEP2 N
ATOM   2558  HN  TRP B  87      -4.534  20.765  13.049  0.00  0.00      PEP2 H
ATOM   2559  CA  TRP B  87      -3.574  20.624  11.204  1.00  0.00      PEP2 C
ATOM   2560  HA  TRP B  87      -4.099  20.710  10.260  0.00  0.00      PEP2 H
ATOM   2561  CB  TRP B  87      -2.954  21.980  11.564  1.00  0.00      PEP2 C
ATOM   2562  HB1 TRP B  87      -2.566  21.912  12.605  0.00  0.00      PEP2 H
ATOM   2563  HB2 TRP B  87      -2.080  22.182  10.907  0.00  0.00      PEP2 H
ATOM   2564  CG  TRP B  87      -3.956  23.109  11.509  1.00  0.00      PEP2 C
ATOM   2565  CD1 TRP B  87      -4.179  24.053  12.468  1.00  0.00      PEP2 C
ATOM   2566  HD1 TRP B  87      -3.606  24.142  13.382  0.00  0.00      PEP2 H
ATOM   2567  NE1 TRP B  87      -5.201  24.890  12.083  1.00  0.00      PEP2 N
ATOM   2568  HE1 TRP B  87      -5.534  25.663  12.579  0.00  0.00      PEP2 H
ATOM   2569  CE2 TRP B  87      -5.657  24.499  10.852  1.00  0.00      PEP2 C
ATOM   2570  CD2 TRP B  87      -4.891  23.378  10.456  1.00  0.00      PEP2 C
ATOM   2571  CE3 TRP B  87      -5.160  22.781   9.217  1.00  0.00      PEP2 C
ATOM   2572  HE3 TRP B  87      -4.609  21.918   8.868  0.00  0.00      PEP2 H
ATOM   2573  CZ3 TRP B  87      -6.176  23.317   8.420  1.00  0.00      PEP2 C
ATOM   2574  HZ3 TRP B  87      -6.395  22.865   7.463  0.00  0.00      PEP2 H
ATOM   2575  CZ2 TRP B  87      -6.674  25.035  10.054  1.00  0.00      PEP2 C
ATOM   2576  HZ2 TRP B  87      -7.255  25.892  10.359  0.00  0.00      PEP2 H
ATOM   2577  CH2 TRP B  87      -6.919  24.433   8.846  1.00  0.00      PEP2 C
ATOM   2578  HH2 TRP B  87      -7.701  24.827   8.212  0.00  0.00      PEP2 H
ATOM   2579  C   TRP B  87      -2.486  19.565  11.014  1.00  0.00      PEP2 C
ATOM   2580  O   TRP B  87      -1.966  19.415   9.917  1.00  0.00      PEP2 O
ATOM   2581  N   GLY B  88      -2.138  18.846  12.078  1.00  0.00      PEP2 N
ATOM   2582  HN  GLY B  88      -2.520  18.970  12.993  0.00  0.00      PEP2 H
ATOM   2583  CA  GLY B  88      -1.137  17.796  11.951  1.00  0.00      PEP2 C
ATOM   2584  HA1 GLY B  88      -0.940  17.396  12.936  0.00  0.00      PEP2 H
ATOM   2585  HA2 GLY B  88      -0.268  18.209  11.458  0.00  0.00      PEP2 H
ATOM   2586  C   GLY B  88      -1.677  16.668  11.083  1.00  0.00      PEP2 C
ATOM   2587  O   GLY B  88      -0.956  16.061  10.288  1.00  0.00      PEP2 O
ATOM   2588  N   ARG B  89      -2.962  16.379  11.247  1.00  0.00      PEP2 N
ATOM   2589  HN  ARG B  89      -3.536  16.863  11.903  0.00  0.00      PEP2 H
ATOM   2590  CA  ARG B  89      -3.599  15.335  10.471  1.00  0.00      PEP2 C
ATOM   2591  HA  ARG B  89      -2.960  14.460  10.472  0.00  0.00      PEP2 H
ATOM   2592  CB  ARG B  89      -4.949  14.980  11.096  1.00  0.00      PEP2 C
ATOM   2593  HB1 ARG B  89      -5.477  15.947  11.276  0.00  0.00      PEP2 H
ATOM   2594  HB2 ARG B  89      -5.568  14.427  10.356  0.00  0.00      PEP2 H
ATOM   2595  CG  ARG B  89      -4.766  14.224  12.411  1.00  0.00      PEP2 C
ATOM   2596  HG1 ARG B  89      -4.296  13.240  12.191  0.00  0.00      PEP2 H
ATOM   2597  HG2 ARG B  89      -4.031  14.772  13.044  0.00  0.00      PEP2 H
ATOM   2598  CD  ARG B  89      -6.055  14.072  13.216  1.00  0.00      PEP2 C
ATOM   2599  HD1 ARG B  89      -6.364  15.067  13.612  0.00  0.00      PEP2 H
ATOM   2600  HD2 ARG B  89      -6.883  13.665  12.590  0.00  0.00      PEP2 H
ATOM   2601  NE  ARG B  89      -5.862  13.144  14.327  1.00  0.00      PEP2 N
ATOM   2602  HE  ARG B  89      -4.952  12.713  14.329  0.00  0.00      PEP2 H
ATOM   2603  CZ  ARG B  89      -6.778  12.880  15.252  1.00  0.00      PEP2 C
ATOM   2604  NH1 ARG B  89      -7.965  13.478  15.216  1.00  0.00      PEP2 N
ATOM   2605 HH11 ARG B  89      -8.640  13.302  15.919  0.00  0.00      PEP2 H
ATOM   2606 HH12 ARG B  89      -8.077  14.202  14.532  0.00  0.00      PEP2 H
ATOM   2607  NH2 ARG B  89      -6.510  12.003  16.205  1.00  0.00      PEP2 N
ATOM   2608 HH21 ARG B  89      -7.217  11.738  16.845  0.00  0.00      PEP2 H
ATOM   2609 HH22 ARG B  89      -5.669  11.486  16.115  0.00  0.00      PEP2 H
ATOM   2610  C   ARG B  89      -3.738  15.770   9.023  1.00  0.00      PEP2 C
ATOM   2611  O   ARG B  89      -3.602  14.954   8.113  1.00  0.00      PEP2 O
ATOM   2612  N   CYS B  90      -3.997  17.057   8.801  1.00  0.00      PEP2 N
ATOM   2613  HN  CYS B  90      -4.137  17.742   9.514  0.00  0.00      PEP2 H
ATOM   2614  CA  CYS B  90      -4.096  17.565   7.438  1.00  0.00      PEP2 C
ATOM   2615  HA  CYS B  90      -4.795  16.936   6.900  0.00  0.00      PEP2 H
ATOM   2616  CB  CYS B  90      -4.527  19.033   7.435  1.00  0.00      PEP2 C
ATOM   2617  HB1 CYS B  90      -3.930  19.554   8.217  0.00  0.00      PEP2 H
ATOM   2618  HB2 CYS B  90      -4.246  19.507   6.468  0.00  0.00      PEP2 H
ATOM   2619  SG  CYS B  90      -6.281  19.274   7.797  1.00  0.00      PEP2 S
ATOM   2620  HG1 CYS B  90      -6.272  20.608   7.780  0.00  0.00      PEP2 H
ATOM   2621  C   CYS B  90      -2.729  17.418   6.770  1.00  0.00      PEP2 C
ATOM   2622  O   CYS B  90      -2.634  17.012   5.611  1.00  0.00      PEP2 O
ATOM   2623  N   VAL B  91      -1.672  17.752   7.504  1.00  0.00      PEP2 N
ATOM   2624  HN  VAL B  91      -1.721  18.107   8.434  0.00  0.00      PEP2 H
ATOM   2625  CA  VAL B  91      -0.319  17.618   6.981  1.00  0.00      PEP2 C
ATOM   2626  HA  VAL B  91      -0.237  18.180   6.059  0.00  0.00      PEP2 H
ATOM   2627  CB  VAL B  91       0.742  18.066   8.029  1.00  0.00      PEP2 C
ATOM   2628  HB  VAL B  91       0.481  17.581   9.002  0.00  0.00      PEP2 H
ATOM   2629  CG1 VAL B  91       2.142  17.620   7.606  1.00  0.00      PEP2 C
ATOM   2630 HG11 VAL B  91       2.898  17.977   8.338  0.00  0.00      PEP2 H
ATOM   2631 HG12 VAL B  91       2.223  16.514   7.559  0.00  0.00      PEP2 H
ATOM   2632 HG13 VAL B  91       2.404  18.039   6.611  0.00  0.00      PEP2 H
ATOM   2633  CG2 VAL B  91       0.708  19.578   8.186  1.00  0.00      PEP2 C
ATOM   2634 HG21 VAL B  91       1.487  19.916   8.902  0.00  0.00      PEP2 H
ATOM   2635 HG22 VAL B  91       0.890  20.076   7.209  0.00  0.00      PEP2 H
ATOM   2636 HG23 VAL B  91      -0.274  19.920   8.574  0.00  0.00      PEP2 H
ATOM   2637  C   VAL B  91      -0.110  16.141   6.639  1.00  0.00      PEP2 C
ATOM   2638  O   VAL B  91       0.423  15.803   5.584  1.00  0.00      PEP2 O
ATOM   2639  N   ALA B  92      -0.561  15.269   7.533  1.00  0.00      PEP2 N
ATOM   2640  HN  ALA B  92      -1.012  15.544   8.382  0.00  0.00      PEP2 H
ATOM   2641  CA  ALA B  92      -0.426  13.828   7.333  1.00  0.00      PEP2 C
ATOM   2642  HA  ALA B  92       0.621  13.558   7.261  0.00  0.00      PEP2 H
ATOM   2643  CB  ALA B  92      -1.029  13.077   8.526  1.00  0.00      PEP2 C
ATOM   2644  HB1 ALA B  92      -0.512  13.385   9.460  0.00  0.00      PEP2 H
ATOM   2645  HB2 ALA B  92      -2.110  13.311   8.640  0.00  0.00      PEP2 H
ATOM   2646  HB3 ALA B  92      -0.915  11.977   8.417  0.00  0.00      PEP2 H
ATOM   2647  C   ALA B  92      -1.083  13.363   6.029  1.00  0.00      PEP2 C
ATOM   2648  O   ALA B  92      -0.501  12.575   5.286  1.00  0.00      PEP2 O
ATOM   2649  N   VAL B  93      -2.292  13.847   5.747  1.00  0.00      PEP2 N
ATOM   2650  HN  VAL B  93      -2.797  14.492   6.315  0.00  0.00      PEP2 H
ATOM   2651  CA  VAL B  93      -2.989  13.442   4.524  1.00  0.00      PEP2 C
ATOM   2652  HA  VAL B  93      -3.038  12.360   4.524  0.00  0.00      PEP2 H
ATOM   2653  CB  VAL B  93      -4.431  14.030   4.478  1.00  0.00      PEP2 C
ATOM   2654  HB  VAL B  93      -4.344  15.142   4.549  0.00  0.00      PEP2 H
ATOM   2655  CG1 VAL B  93      -5.119  13.663   3.167  1.00  0.00      PEP2 C
ATOM   2656 HG11 VAL B  93      -6.160  14.052   3.156  0.00  0.00      PEP2 H
ATOM   2657 HG12 VAL B  93      -4.594  14.100   2.292  0.00  0.00      PEP2 H
ATOM   2658 HG13 VAL B  93      -5.163  12.560   3.042  0.00  0.00      PEP2 H
ATOM   2659  CG2 VAL B  93      -5.245  13.477   5.646  1.00  0.00      PEP2 C
ATOM   2660 HG21 VAL B  93      -6.290  13.853   5.610  0.00  0.00      PEP2 H
ATOM   2661 HG22 VAL B  93      -5.271  12.366   5.612  0.00  0.00      PEP2 H
ATOM   2662 HG23 VAL B  93      -4.812  13.786   6.620  0.00  0.00      PEP2 H
ATOM   2663  C   VAL B  93      -2.211  13.867   3.273  1.00  0.00      PEP2 C
ATOM   2664  O   VAL B  93      -2.165  13.136   2.282  1.00  0.00      PEP2 O
ATOM   2665  N   VAL B  94      -1.598  15.044   3.318  1.00  0.00      PEP2 N
ATOM   2666  HN  VAL B  94      -1.622  15.668   4.095  0.00  0.00      PEP2 H
ATOM   2667  CA  VAL B  94      -0.814  15.524   2.182  1.00  0.00      PEP2 C
ATOM   2668  HA  VAL B  94      -1.435  15.468   1.297  0.00  0.00      PEP2 H
ATOM   2669  CB  VAL B  94      -0.320  16.971   2.416  1.00  0.00      PEP2 C
ATOM   2670  HB  VAL B  94       0.202  16.994   3.404  0.00  0.00      PEP2 H
ATOM   2671  CG1 VAL B  94       0.664  17.388   1.314  1.00  0.00      PEP2 C
ATOM   2672 HG11 VAL B  94       0.987  18.441   1.463  0.00  0.00      PEP2 H
ATOM   2673 HG12 VAL B  94       1.578  16.758   1.321  0.00  0.00      PEP2 H
ATOM   2674 HG13 VAL B  94       0.187  17.313   0.313  0.00  0.00      PEP2 H
ATOM   2675  CG2 VAL B  94      -1.509  17.921   2.426  1.00  0.00      PEP2 C
ATOM   2676 HG21 VAL B  94      -1.171  18.972   2.553  0.00  0.00      PEP2 H
ATOM   2677 HG22 VAL B  94      -2.075  17.848   1.472  0.00  0.00      PEP2 H
ATOM   2678 HG23 VAL B  94      -2.202  17.688   3.261  0.00  0.00      PEP2 H
ATOM   2679  C   VAL B  94       0.386  14.599   1.961  1.00  0.00      PEP2 C
ATOM   2680  O   VAL B  94       0.696  14.240   0.827  1.00  0.00      PEP2 O
ATOM   2681  N   VAL B  95       1.046  14.213   3.052  1.00  0.00      PEP2 N
ATOM   2682  HN  VAL B  95       0.797  14.502   3.973  0.00  0.00      PEP2 H
ATOM   2683  CA  VAL B  95       2.204  13.323   2.990  1.00  0.00      PEP2 C
ATOM   2684  HA  VAL B  95       2.915  13.758   2.298  0.00  0.00      PEP2 H
ATOM   2685  CB  VAL B  95       2.848  13.163   4.397  1.00  0.00      PEP2 C
ATOM   2686  HB  VAL B  95       2.032  12.896   5.113  0.00  0.00      PEP2 H
ATOM   2687  CG1 VAL B  95       3.900  12.040   4.387  1.00  0.00      PEP2 C
ATOM   2688 HG11 VAL B  95       4.384  11.956   5.384  0.00  0.00      PEP2 H
ATOM   2689 HG12 VAL B  95       3.445  11.054   4.157  0.00  0.00      PEP2 H
ATOM   2690 HG13 VAL B  95       4.692  12.251   3.637  0.00  0.00      PEP2 H
ATOM   2691  CG2 VAL B  95       3.502  14.479   4.816  1.00  0.00      PEP2 C
ATOM   2692 HG21 VAL B  95       4.002  14.373   5.802  0.00  0.00      PEP2 H
ATOM   2693 HG22 VAL B  95       4.264  14.792   4.069  0.00  0.00      PEP2 H
ATOM   2694 HG23 VAL B  95       2.750  15.290   4.907  0.00  0.00      PEP2 H
ATOM   2695  C   VAL B  95       1.803  11.951   2.436  1.00  0.00      PEP2 C
ATOM   2696  O   VAL B  95       2.510  11.378   1.607  1.00  0.00      PEP2 O
ATOM   2697  N   MET B  96       0.674  11.427   2.910  1.00  0.00      PEP2 N
ATOM   2698  HN  MET B  96       0.107  11.866   3.604  0.00  0.00      PEP2 H
ATOM   2699  CA  MET B  96       0.165  10.138   2.441  1.00  0.00      PEP2 C
ATOM   2700  HA  MET B  96       0.937   9.401   2.626  0.00  0.00      PEP2 H
ATOM   2701  CB  MET B  96      -1.158   9.799   3.139  1.00  0.00      PEP2 C
ATOM   2702  HB1 MET B  96      -1.860  10.640   2.929  0.00  0.00      PEP2 H
ATOM   2703  HB2 MET B  96      -1.604   8.896   2.666  0.00  0.00      PEP2 H
ATOM   2704  CG  MET B  96      -1.073   9.612   4.647  1.00  0.00      PEP2 C
ATOM   2705  HG1 MET B  96      -0.464   8.716   4.891  0.00  0.00      PEP2 H
ATOM   2706  HG2 MET B  96      -0.574  10.493   5.105  0.00  0.00      PEP2 H
ATOM   2707  SD  MET B  96      -2.722   9.403   5.390  1.00  0.00      PEP2 S
ATOM   2708  CE  MET B  96      -2.267   9.401   7.177  1.00  0.00      PEP2 C
ATOM   2709  HE1 MET B  96      -3.167   9.269   7.815  0.00  0.00      PEP2 H
ATOM   2710  HE2 MET B  96      -1.561   8.574   7.408  0.00  0.00      PEP2 H
ATOM   2711  HE3 MET B  96      -1.781  10.357   7.467  0.00  0.00      PEP2 H
ATOM   2712  C   MET B  96      -0.092  10.168   0.936  1.00  0.00      PEP2 C
ATOM   2713  O   MET B  96       0.399   9.324   0.188  1.00  0.00      PEP2 O
ATOM   2714  N   VAL B  97      -0.888  11.139   0.498  1.00  0.00      PEP2 N
ATOM   2715  HN  VAL B  97      -1.304  11.833   1.079  0.00  0.00      PEP2 H
ATOM   2716  CA  VAL B  97      -1.220  11.260  -0.920  1.00  0.00      PEP2 C
ATOM   2717  HA  VAL B  97      -1.696  10.332  -1.210  0.00  0.00      PEP2 H
ATOM   2718  CB  VAL B  97      -2.175  12.451  -1.179  1.00  0.00      PEP2 C
ATOM   2719  HB  VAL B  97      -1.717  13.358  -0.714  0.00  0.00      PEP2 H
ATOM   2720  CG1 VAL B  97      -2.335  12.674  -2.683  1.00  0.00      PEP2 C
ATOM   2721 HG11 VAL B  97      -3.050  13.503  -2.876  0.00  0.00      PEP2 H
ATOM   2722 HG12 VAL B  97      -1.372  12.950  -3.161  0.00  0.00      PEP2 H
ATOM   2723 HG13 VAL B  97      -2.728  11.759  -3.176  0.00  0.00      PEP2 H
ATOM   2724  CG2 VAL B  97      -3.521  12.180  -0.535  1.00  0.00      PEP2 C
ATOM   2725 HG21 VAL B  97      -4.231  13.008  -0.746  0.00  0.00      PEP2 H
ATOM   2726 HG22 VAL B  97      -3.958  11.236  -0.927  0.00  0.00      PEP2 H
ATOM   2727 HG23 VAL B  97      -3.428  12.090   0.567  0.00  0.00      PEP2 H
ATOM   2728  C   VAL B  97       0.012  11.432  -1.791  1.00  0.00      PEP2 C
ATOM   2729  O   VAL B  97       0.093  10.861  -2.878  1.00  0.00      PEP2 O
ATOM   2730  N   ALA B  98       0.969  12.226  -1.326  1.00  0.00      PEP2 N
ATOM   2731  HN  ALA B  98       0.921  12.709  -0.452  0.00  0.00      PEP2 H
ATOM   2732  CA  ALA B  98       2.186  12.444  -2.095  1.00  0.00      PEP2 C
ATOM   2733  HA  ALA B  98       1.956  12.767  -3.104  0.00  0.00      PEP2 H
ATOM   2734  CB  ALA B  98       3.060  13.515  -1.425  1.00  0.00      PEP2 C
ATOM   2735  HB1 ALA B  98       2.502  14.475  -1.377  0.00  0.00      PEP2 H
ATOM   2736  HB2 ALA B  98       3.325  13.221  -0.386  0.00  0.00      PEP2 H
ATOM   2737  HB3 ALA B  98       3.999  13.692  -1.993  0.00  0.00      PEP2 H
ATOM   2738  C   ALA B  98       2.969  11.137  -2.228  1.00  0.00      PEP2 C
ATOM   2739  O   ALA B  98       3.471  10.810  -3.305  1.00  0.00      PEP2 O
ATOM   2740  N   GLY B  99       3.073  10.386  -1.137  1.00  0.00      PEP2 N
ATOM   2741  HN  GLY B  99       2.681  10.610  -0.246  0.00  0.00      PEP2 H
ATOM   2742  CA  GLY B  99       3.806   9.133  -1.204  1.00  0.00      PEP2 C
ATOM   2743  HA1 GLY B  99       3.824   8.716  -0.207  0.00  0.00      PEP2 H
ATOM   2744  HA2 GLY B  99       4.784   9.347  -1.614  0.00  0.00      PEP2 H
ATOM   2745  C   GLY B  99       3.123   8.132  -2.120  1.00  0.00      PEP2 C
ATOM   2746  O   GLY B  99       3.764   7.541  -2.999  1.00  0.00      PEP2 O
ATOM   2747  N   ILE B 100       1.822   7.935  -1.915  1.00  0.00      PEP2 N
ATOM   2748  HN  ILE B 100       1.282   8.401  -1.217  0.00  0.00      PEP2 H
ATOM   2749  CA  ILE B 100       1.062   6.987  -2.727  1.00  0.00      PEP2 C
ATOM   2750  HA  ILE B 100       1.546   6.027  -2.602  0.00  0.00      PEP2 H
ATOM   2751  CB  ILE B 100      -0.424   6.935  -2.283  1.00  0.00      PEP2 C
ATOM   2752  HB  ILE B 100      -0.739   8.008  -2.234  0.00  0.00      PEP2 H
ATOM   2753  CG2 ILE B 100      -1.225   6.056  -3.248  1.00  0.00      PEP2 C
ATOM   2754 HG21 ILE B 100      -2.312   6.134  -3.037  0.00  0.00      PEP2 H
ATOM   2755 HG22 ILE B 100      -1.063   6.373  -4.300  0.00  0.00      PEP2 H
ATOM   2756 HG23 ILE B 100      -0.929   4.990  -3.153  0.00  0.00      PEP2 H
ATOM   2757  CG1 ILE B 100      -0.516   6.370  -0.858  1.00  0.00      PEP2 C
ATOM   2758 HG11 ILE B 100      -0.050   5.360  -0.823  0.00  0.00      PEP2 H
ATOM   2759 HG12 ILE B 100       0.068   7.025  -0.172  0.00  0.00      PEP2 H
ATOM   2760  CD  ILE B 100      -1.951   6.273  -0.313  0.00  0.00      PEP2 C
ATOM   2761  HD1 ILE B 100      -1.940   5.913   0.739  0.00  0.00      PEP2 H
ATOM   2762  HD2 ILE B 100      -2.447   7.267  -0.335  0.00  0.00      PEP2 H
ATOM   2763  HD3 ILE B 100      -2.558   5.563  -0.913  0.00  0.00      PEP2 H
ATOM   2764  C   ILE B 100       1.139   7.330  -4.215  1.00  0.00      PEP2 C
ATOM   2765  O   ILE B 100       1.439   6.475  -5.049  1.00  0.00      PEP2 O
ATOM   2766  N   THR B 101       0.882   8.588  -4.545  1.00  0.00      PEP2 N
ATOM   2767  HN  THR B 101       0.647   9.311  -3.896  0.00  0.00      PEP2 H
ATOM   2768  CA  THR B 101       0.926   9.023  -5.935  1.00  0.00      PEP2 C
ATOM   2769  HA  THR B 101       0.295   8.325  -6.469  0.00  0.00      PEP2 H
ATOM   2770  CB  THR B 101       0.432  10.479  -6.060  1.00  0.00      PEP2 C
ATOM   2771  HB  THR B 101       1.081  11.086  -5.382  0.00  0.00      PEP2 H
ATOM   2772  OG1 THR B 101      -0.915  10.551  -5.579  1.00  0.00      PEP2 O
ATOM   2773  HG1 THR B 101      -1.178  11.471  -5.689  0.00  0.00      PEP2 H
ATOM   2774  CG2 THR B 101       0.464  10.935  -7.514  1.00  0.00      PEP2 C
ATOM   2775 HG21 THR B 101       0.219  12.015  -7.595  0.00  0.00      PEP2 H
ATOM   2776 HG22 THR B 101       1.476  10.782  -7.946  0.00  0.00      PEP2 H
ATOM   2777 HG23 THR B 101      -0.266  10.366  -8.128  0.00  0.00      PEP2 H
ATOM   2778  C   THR B 101       2.316   8.911  -6.552  1.00  0.00      PEP2 C
ATOM   2779  O   THR B 101       2.448   8.514  -7.709  1.00  0.00      PEP2 O
ATOM   2780  N   SER B 102       3.350   9.259  -5.785  1.00  0.00      PEP2 N
ATOM   2781  HN  SER B 102       3.266   9.583  -4.843  0.00  0.00      PEP2 H
ATOM   2782  CA  SER B 102       4.725   9.192  -6.275  1.00  0.00      PEP2 C
ATOM   2783  HA  SER B 102       4.732   9.741  -7.208  0.00  0.00      PEP2 H
ATOM   2784  CB  SER B 102       5.691   9.796  -5.251  1.00  0.00      PEP2 C
ATOM   2785  HB1 SER B 102       5.466   9.347  -4.256  0.00  0.00      PEP2 H
ATOM   2786  HB2 SER B 102       6.742   9.525  -5.502  0.00  0.00      PEP2 H
ATOM   2787  OG  SER B 102       5.505  11.196  -5.190  1.00  0.00      PEP2 O
ATOM   2788  HG1 SER B 102       5.956  11.508  -4.395  0.00  0.00      PEP2 H
ATOM   2789  C   SER B 102       5.145   7.766  -6.587  1.00  0.00      PEP2 C
ATOM   2790  O   SER B 102       5.685   7.489  -7.659  1.00  0.00      PEP2 O
ATOM   2791  N   PHE B 103       4.904   6.853  -5.654  1.00  0.00      PEP2 N
ATOM   2792  HN  PHE B 103       4.487   7.021  -4.762  0.00  0.00      PEP2 H
ATOM   2793  CA  PHE B 103       5.261   5.460  -5.901  1.00  0.00      PEP2 C
ATOM   2794  HA  PHE B 103       6.283   5.464  -6.260  0.00  0.00      PEP2 H
ATOM   2795  CB  PHE B 103       5.119   4.627  -4.627  1.00  0.00      PEP2 C
ATOM   2796  HB1 PHE B 103       4.165   4.895  -4.122  0.00  0.00      PEP2 H
ATOM   2797  HB2 PHE B 103       5.072   3.542  -4.862  0.00  0.00      PEP2 H
ATOM   2798  CG  PHE B 103       6.212   4.876  -3.624  1.00  0.00      PEP2 C
ATOM   2799  CD1 PHE B 103       5.986   5.666  -2.505  1.00  0.00      PEP2 C
ATOM   2800  HD1 PHE B 103       5.012   6.109  -2.351  0.00  0.00      PEP2 H
ATOM   2801  CE1 PHE B 103       7.000   5.903  -1.578  1.00  0.00      PEP2 C
ATOM   2802  HE1 PHE B 103       6.806   6.517  -0.710  0.00  0.00      PEP2 H
ATOM   2803  CZ  PHE B 103       8.260   5.342  -1.771  1.00  0.00      PEP2 C
ATOM   2804  HZ  PHE B 103       9.049   5.515  -1.052  0.00  0.00      PEP2 H
ATOM   2805  CD2 PHE B 103       7.475   4.320  -3.807  1.00  0.00      PEP2 C
ATOM   2806  HD2 PHE B 103       7.679   3.718  -4.682  0.00  0.00      PEP2 H
ATOM   2807  CE2 PHE B 103       8.499   4.550  -2.886  1.00  0.00      PEP2 C
ATOM   2808  HE2 PHE B 103       9.474   4.112  -3.045  0.00  0.00      PEP2 H
ATOM   2809  C   PHE B 103       4.398   4.873  -7.013  1.00  0.00      PEP2 C
ATOM   2810  O   PHE B 103       4.862   4.038  -7.790  1.00  0.00      PEP2 O
ATOM   2811  N   GLY B 104       3.148   5.315  -7.094  1.00  0.00      PEP2 N
ATOM   2812  HN  GLY B 104       2.750   5.993  -6.478  0.00  0.00      PEP2 H
ATOM   2813  CA  GLY B 104       2.261   4.809  -8.131  1.00  0.00      PEP2 C
ATOM   2814  HA1 GLY B 104       1.280   5.238  -7.981  0.00  0.00      PEP2 H
ATOM   2815  HA2 GLY B 104       2.281   3.728  -8.107  0.00  0.00      PEP2 H
ATOM   2816  C   GLY B 104       2.766   5.256  -9.488  1.00  0.00      PEP2 C
ATOM   2817  O   GLY B 104       2.681   4.522 -10.482  1.00  0.00      PEP2 O
ATOM   2818  N   LEU B 105       3.304   6.471  -9.532  1.00  0.00      PEP2 N
ATOM   2819  HN  LEU B 105       3.383   7.084  -8.748  0.00  0.00      PEP2 H
ATOM   2820  CA  LEU B 105       3.835   7.014 -10.771  1.00  0.00      PEP2 C
ATOM   2821  HA  LEU B 105       3.065   6.891 -11.522  0.00  0.00      PEP2 H
ATOM   2822  CB  LEU B 105       4.177   8.492 -10.596  1.00  0.00      PEP2 C
ATOM   2823  HB1 LEU B 105       3.266   8.996 -10.199  0.00  0.00      PEP2 H
ATOM   2824  HB2 LEU B 105       4.953   8.593  -9.806  0.00  0.00      PEP2 H
ATOM   2825  CG  LEU B 105       4.612   9.174 -11.893  1.00  0.00      PEP2 C
ATOM   2826  HG  LEU B 105       4.116   8.650 -12.745  0.00  0.00      PEP2 H
ATOM   2827  CD1 LEU B 105       4.187  10.634 -11.893  1.00  0.00      PEP2 C
ATOM   2828 HD11 LEU B 105       4.544  11.144 -12.813  0.00  0.00      PEP2 H
ATOM   2829 HD12 LEU B 105       3.080  10.719 -11.854  0.00  0.00      PEP2 H
ATOM   2830 HD13 LEU B 105       4.611  11.166 -11.015  0.00  0.00      PEP2 H
ATOM   2831  CD2 LEU B 105       6.111   9.023 -12.059  1.00  0.00      PEP2 C
ATOM   2832 HD21 LEU B 105       6.444   9.497 -13.008  0.00  0.00      PEP2 H
ATOM   2833 HD22 LEU B 105       6.666   9.505 -11.229  0.00  0.00      PEP2 H
ATOM   2834 HD23 LEU B 105       6.393   7.948 -12.090  0.00  0.00      PEP2 H
ATOM   2835  C   LEU B 105       5.062   6.224 -11.234  1.00  0.00      PEP2 C
ATOM   2836  O   LEU B 105       5.295   6.073 -12.434  1.00  0.00      PEP2 O
ATOM   2837  N   VAL B 106       5.848   5.726 -10.288  1.00  0.00      PEP2 N
ATOM   2838  HN  VAL B 106       5.707   5.848  -9.309  0.00  0.00      PEP2 H
ATOM   2839  CA  VAL B 106       7.021   4.933 -10.633  1.00  0.00      PEP2 C
ATOM   2840  HA  VAL B 106       7.601   5.471 -11.373  0.00  0.00      PEP2 H
ATOM   2841  CB  VAL B 106       7.867   4.610  -9.387  1.00  0.00      PEP2 C
ATOM   2842  HB  VAL B 106       7.172   4.236  -8.595  0.00  0.00      PEP2 H
ATOM   2843  CG1 VAL B 106       8.895   3.524  -9.718  1.00  0.00      PEP2 C
ATOM   2844 HG11 VAL B 106       9.534   3.315  -8.833  0.00  0.00      PEP2 H
ATOM   2845 HG12 VAL B 106       8.406   2.570 -10.005  0.00  0.00      PEP2 H
ATOM   2846 HG13 VAL B 106       9.556   3.849 -10.550  0.00  0.00      PEP2 H
ATOM   2847  CG2 VAL B 106       8.576   5.878  -8.907  1.00  0.00      PEP2 C
ATOM   2848 HG21 VAL B 106       9.224   5.658  -8.032  0.00  0.00      PEP2 H
ATOM   2849 HG22 VAL B 106       9.211   6.300  -9.716  0.00  0.00      PEP2 H
ATOM   2850 HG23 VAL B 106       7.846   6.654  -8.597  0.00  0.00      PEP2 H
ATOM   2851  C   VAL B 106       6.541   3.638 -11.280  1.00  0.00      PEP2 C
ATOM   2852  O   VAL B 106       7.129   3.156 -12.248  1.00  0.00      PEP2 O
ATOM   2853  N   THR B 107       5.463   3.078 -10.741  1.00  0.00      PEP2 N
ATOM   2854  HN  THR B 107       4.981   3.439  -9.943  0.00  0.00      PEP2 H
ATOM   2855  CA  THR B 107       4.884   1.858 -11.289  1.00  0.00      PEP2 C
ATOM   2856  HA  THR B 107       5.692   1.141 -11.352  0.00  0.00      PEP2 H
ATOM   2857  CB  THR B 107       3.689   1.388 -10.437  1.00  0.00      PEP2 C
ATOM   2858  HB  THR B 107       3.023   2.278 -10.319  0.00  0.00      PEP2 H
ATOM   2859  OG1 THR B 107       4.161   1.007  -9.143  1.00  0.00      PEP2 O
ATOM   2860  HG1 THR B 107       3.380   0.713  -8.661  0.00  0.00      PEP2 H
ATOM   2861  CG2 THR B 107       2.981   0.204 -11.091  1.00  0.00      PEP2 C
ATOM   2862 HG21 THR B 107       2.056  -0.059 -10.536  0.00  0.00      PEP2 H
ATOM   2863 HG22 THR B 107       2.693   0.453 -12.135  0.00  0.00      PEP2 H
ATOM   2864 HG23 THR B 107       3.638  -0.692 -11.116  0.00  0.00      PEP2 H
ATOM   2865  C   THR B 107       4.402   2.095 -12.717  1.00  0.00      PEP2 C
ATOM   2866  O   THR B 107       4.589   1.246 -13.597  1.00  0.00      PEP2 O
ATOM   2867  N   ALA B 108       3.768   3.245 -12.935  1.00  0.00      PEP2 N
ATOM   2868  HN  ALA B 108       3.615   3.921 -12.215  0.00  0.00      PEP2 H
ATOM   2869  CA  ALA B 108       3.248   3.602 -14.251  1.00  0.00      PEP2 C
ATOM   2870  HA  ALA B 108       2.607   2.819 -14.639  0.00  0.00      PEP2 H
ATOM   2871  CB  ALA B 108       2.433   4.907 -14.156  1.00  0.00      PEP2 C
ATOM   2872  HB1 ALA B 108       1.577   4.762 -13.462  0.00  0.00      PEP2 H
ATOM   2873  HB2 ALA B 108       3.056   5.739 -13.762  0.00  0.00      PEP2 H
ATOM   2874  HB3 ALA B 108       2.026   5.208 -15.145  0.00  0.00      PEP2 H
ATOM   2875  C   ALA B 108       4.387   3.759 -15.250  1.00  0.00      PEP2 C
ATOM   2876  O   ALA B 108       4.261   3.378 -16.417  1.00  0.00      PEP2 O
ATOM   2877  N   ALA B 109       5.499   4.328 -14.795  1.00  0.00      PEP2 N
ATOM   2878  HN  ALA B 109       5.610   4.658 -13.858  0.00  0.00      PEP2 H
ATOM   2879  CA  ALA B 109       6.655   4.509 -15.663  1.00  0.00      PEP2 C
ATOM   2880  HA  ALA B 109       6.370   4.973 -16.600  0.00  0.00      PEP2 H
ATOM   2881  CB  ALA B 109       7.699   5.397 -14.977  1.00  0.00      PEP2 C
ATOM   2882  HB1 ALA B 109       7.259   6.396 -14.768  0.00  0.00      PEP2 H
ATOM   2883  HB2 ALA B 109       8.023   4.957 -14.009  0.00  0.00      PEP2 H
ATOM   2884  HB3 ALA B 109       8.596   5.544 -15.617  0.00  0.00      PEP2 H
ATOM   2885  C   ALA B 109       7.263   3.147 -16.022  1.00  0.00      PEP2 C
ATOM   2886  O   ALA B 109       7.695   2.933 -17.161  1.00  0.00      PEP2 O
ATOM   2887  N   LEU B 110       7.298   2.230 -15.057  1.00  0.00      PEP2 N
ATOM   2888  HN  LEU B 110       6.969   2.371 -14.126  0.00  0.00      PEP2 H
ATOM   2889  CA  LEU B 110       7.844   0.898 -15.306  1.00  0.00      PEP2 C
ATOM   2890  HA  LEU B 110       8.828   1.028 -15.738  0.00  0.00      PEP2 H
ATOM   2891  CB  LEU B 110       7.890   0.078 -14.013  1.00  0.00      PEP2 C
ATOM   2892  HB1 LEU B 110       6.870   0.114 -13.564  0.00  0.00      PEP2 H
ATOM   2893  HB2 LEU B 110       8.077  -0.989 -14.268  0.00  0.00      PEP2 H
ATOM   2894  CG  LEU B 110       8.895   0.555 -12.968  1.00  0.00      PEP2 C
ATOM   2895  HG  LEU B 110       8.707   1.631 -12.737  0.00  0.00      PEP2 H
ATOM   2896  CD1 LEU B 110       8.756  -0.271 -11.690  1.00  0.00      PEP2 C
ATOM   2897 HD11 LEU B 110       9.517   0.038 -10.941  0.00  0.00      PEP2 H
ATOM   2898 HD12 LEU B 110       7.749  -0.132 -11.242  0.00  0.00      PEP2 H
ATOM   2899 HD13 LEU B 110       8.899  -1.352 -11.904  0.00  0.00      PEP2 H
ATOM   2900  CD2 LEU B 110      10.294   0.436 -13.546  1.00  0.00      PEP2 C
ATOM   2901 HD21 LEU B 110      11.047   0.795 -12.811  0.00  0.00      PEP2 H
ATOM   2902 HD22 LEU B 110      10.545  -0.614 -13.799  0.00  0.00      PEP2 H
ATOM   2903 HD23 LEU B 110      10.388   1.050 -14.468  0.00  0.00      PEP2 H
ATOM   2904  C   LEU B 110       6.982   0.170 -16.334  1.00  0.00      PEP2 C
ATOM   2905  O   LEU B 110       7.500  -0.490 -17.239  1.00  0.00      PEP2 O
ATOM   2906  N   ALA B 111       5.667   0.298 -16.192  1.00  0.00      PEP2 N
ATOM   2907  HN  ALA B 111       5.244   0.831 -15.460  0.00  0.00      PEP2 H
ATOM   2908  CA  ALA B 111       4.736  -0.347 -17.118  1.00  0.00      PEP2 C
ATOM   2909  HA  ALA B 111       4.918  -1.414 -17.170  0.00  0.00      PEP2 H
ATOM   2910  CB  ALA B 111       3.298  -0.109 -16.663  1.00  0.00      PEP2 C
ATOM   2911  HB1 ALA B 111       3.149  -0.549 -15.654  0.00  0.00      PEP2 H
ATOM   2912  HB2 ALA B 111       3.074   0.978 -16.599  0.00  0.00      PEP2 H
ATOM   2913  HB3 ALA B 111       2.567  -0.581 -17.354  0.00  0.00      PEP2 H
ATOM   2914  C   ALA B 111       4.935   0.196 -18.540  1.00  0.00      PEP2 C
ATOM   2915  O   ALA B 111       4.893  -0.557 -19.518  1.00  0.00      PEP2 O
ATOM   2916  N   THR B 112       5.154   1.500 -18.646  1.00  0.00      PEP2 N
ATOM   2917  HN  THR B 112       5.191   2.128 -17.870  0.00  0.00      PEP2 H
ATOM   2918  CA  THR B 112       5.364   2.136 -19.943  1.00  0.00      PEP2 C
ATOM   2919  HA  THR B 112       4.543   1.825 -20.575  0.00  0.00      PEP2 H
ATOM   2920  CB  THR B 112       5.449   3.660 -19.777  1.00  0.00      PEP2 C
ATOM   2921  HB  THR B 112       6.288   3.848 -19.064  0.00  0.00      PEP2 H
ATOM   2922  OG1 THR B 112       4.234   4.126 -19.178  1.00  0.00      PEP2 O
ATOM   2923  HG1 THR B 112       4.333   5.082 -19.107  0.00  0.00      PEP2 H
ATOM   2924  CG2 THR B 112       5.636   4.353 -21.128  1.00  0.00      PEP2 C
ATOM   2925 HG21 THR B 112       5.811   5.441 -20.993  0.00  0.00      PEP2 H
ATOM   2926 HG22 THR B 112       6.513   3.930 -21.662  0.00  0.00      PEP2 H
ATOM   2927 HG23 THR B 112       4.740   4.222 -21.772  0.00  0.00      PEP2 H
ATOM   2928  C   THR B 112       6.641   1.587 -20.585  1.00  0.00      PEP2 C
ATOM   2929  O   THR B 112       6.666   1.264 -21.778  1.00  0.00      PEP2 O
ATOM   2930  N   TRP B 113       7.690   1.469 -19.780  1.00  0.00      PEP2 N
ATOM   2931  HN  TRP B 113       7.668   1.742 -18.821  0.00  0.00      PEP2 H
ATOM   2932  CA  TRP B 113       8.962   0.929 -20.237  1.00  0.00      PEP2 C
ATOM   2933  HA  TRP B 113       9.291   1.515 -21.087  0.00  0.00      PEP2 H
ATOM   2934  CB  TRP B 113       9.977   0.972 -19.089  1.00  0.00      PEP2 C
ATOM   2935  HB1 TRP B 113      10.168   2.040 -18.843  0.00  0.00      PEP2 H
ATOM   2936  HB2 TRP B 113       9.539   0.506 -18.180  0.00  0.00      PEP2 H
ATOM   2937  CG  TRP B 113      11.313   0.350 -19.387  1.00  0.00      PEP2 C
ATOM   2938  CD1 TRP B 113      12.074   0.526 -20.509  1.00  0.00      PEP2 C
ATOM   2939  HD1 TRP B 113      11.790   1.145 -21.350  0.00  0.00      PEP2 H
ATOM   2940  NE1 TRP B 113      13.262  -0.163 -20.389  1.00  0.00      PEP2 N
ATOM   2941  HE1 TRP B 113      13.993  -0.177 -21.037  0.00  0.00      PEP2 H
ATOM   2942  CE2 TRP B 113      13.284  -0.799 -19.176  1.00  0.00      PEP2 C
ATOM   2943  CD2 TRP B 113      12.070  -0.499 -18.517  1.00  0.00      PEP2 C
ATOM   2944  CE3 TRP B 113      11.841  -1.033 -17.241  1.00  0.00      PEP2 C
ATOM   2945  HE3 TRP B 113      10.927  -0.838 -16.697  0.00  0.00      PEP2 H
ATOM   2946  CZ3 TRP B 113      12.820  -1.842 -16.670  1.00  0.00      PEP2 C
ATOM   2947  HZ3 TRP B 113      12.655  -2.263 -15.688  0.00  0.00      PEP2 H
ATOM   2948  CZ2 TRP B 113      14.268  -1.613 -18.601  1.00  0.00      PEP2 C
ATOM   2949  HZ2 TRP B 113      15.195  -1.841 -19.103  0.00  0.00      PEP2 H
ATOM   2950  CH2 TRP B 113      14.019  -2.123 -17.352  1.00  0.00      PEP2 C
ATOM   2951  HH2 TRP B 113      14.762  -2.755 -16.886  0.00  0.00      PEP2 H
ATOM   2952  C   TRP B 113       8.766  -0.506 -20.734  1.00  0.00      PEP2 C
ATOM   2953  O   TRP B 113       9.238  -0.862 -21.818  1.00  0.00      PEP2 O
ATOM   2954  N   PHE B 114       8.053  -1.321 -19.955  1.00  0.00      PEP2 N
ATOM   2955  HN  PHE B 114       7.654  -1.046 -19.082  0.00  0.00      PEP2 H
ATOM   2956  CA  PHE B 114       7.794  -2.713 -20.329  1.00  0.00      PEP2 C
ATOM   2957  HA  PHE B 114       8.765  -3.139 -20.549  0.00  0.00      PEP2 H
ATOM   2958  CB  PHE B 114       7.065  -3.471 -19.207  1.00  0.00      PEP2 C
ATOM   2959  HB1 PHE B 114       6.196  -2.867 -18.865  0.00  0.00      PEP2 H
ATOM   2960  HB2 PHE B 114       6.666  -4.441 -19.573  0.00  0.00      PEP2 H
ATOM   2961  CG  PHE B 114       7.900  -3.720 -17.977  1.00  0.00      PEP2 C
ATOM   2962  CD1 PHE B 114       9.290  -3.756 -18.048  1.00  0.00      PEP2 C
ATOM   2963  HD1 PHE B 114       9.783  -3.566 -18.992  0.00  0.00      PEP2 H
ATOM   2964  CE1 PHE B 114      10.057  -4.041 -16.916  1.00  0.00      PEP2 C
ATOM   2965  HE1 PHE B 114      11.135  -4.061 -16.985  0.00  0.00      PEP2 H
ATOM   2966  CZ  PHE B 114       9.423  -4.294 -15.694  1.00  0.00      PEP2 C
ATOM   2967  HZ  PHE B 114      10.010  -4.509 -14.812  0.00  0.00      PEP2 H
ATOM   2968  CD2 PHE B 114       7.284  -3.971 -16.751  1.00  0.00      PEP2 C
ATOM   2969  HD2 PHE B 114       6.205  -3.965 -16.677  0.00  0.00      PEP2 H
ATOM   2970  CE2 PHE B 114       8.040  -4.259 -15.614  1.00  0.00      PEP2 C
ATOM   2971  HE2 PHE B 114       7.544  -4.455 -14.673  0.00  0.00      PEP2 H
ATOM   2972  C   PHE B 114       6.953  -2.839 -21.595  1.00  0.00      PEP2 C
ATOM   2973  O   PHE B 114       7.212  -3.703 -22.438  1.00  0.00      PEP2 O
ATOM   2974  N   VAL B 115       5.929  -2.000 -21.707  1.00  0.00      PEP2 N
ATOM   2975  HN  VAL B 115       5.698  -1.312 -21.024  0.00  0.00      PEP2 H
ATOM   2976  CA  VAL B 115       5.043  -2.022 -22.865  1.00  0.00      PEP2 C
ATOM   2977  HA  VAL B 115       4.661  -3.029 -22.977  0.00  0.00      PEP2 H
ATOM   2978  CB  VAL B 115       3.868  -1.010 -22.686  1.00  0.00      PEP2 C
ATOM   2979  HB  VAL B 115       4.308  -0.038 -22.351  0.00  0.00      PEP2 H
ATOM   2980  CG1 VAL B 115       3.128  -0.797 -24.014  1.00  0.00      PEP2 C
ATOM   2981 HG11 VAL B 115       2.269  -0.106 -23.870  0.00  0.00      PEP2 H
ATOM   2982 HG12 VAL B 115       3.789  -0.347 -24.784  0.00  0.00      PEP2 H
ATOM   2983 HG13 VAL B 115       2.733  -1.760 -24.402  0.00  0.00      PEP2 H
ATOM   2984  CG2 VAL B 115       2.886  -1.546 -21.639  1.00  0.00      PEP2 C
ATOM   2985 HG21 VAL B 115       2.020  -0.859 -21.525  0.00  0.00      PEP2 H
ATOM   2986 HG22 VAL B 115       2.503  -2.545 -21.939  0.00  0.00      PEP2 H
ATOM   2987 HG23 VAL B 115       3.371  -1.642 -20.645  0.00  0.00      PEP2 H
ATOM   2988  C   VAL B 115       5.836  -1.691 -24.122  1.00  0.00      PEP2 C
ATOM   2989  O   VAL B 115       5.696  -2.360 -25.149  1.00  0.00      PEP2 O
ATOM   2990  N   GLY B 116       6.679  -0.666 -24.030  1.00  0.00      PEP2 N
ATOM   2991  HN  GLY B 116       6.804  -0.123 -23.201  0.00  0.00      PEP2 H
ATOM   2992  CA  GLY B 116       7.488  -0.270 -25.168  1.00  0.00      PEP2 C
ATOM   2993  HA1 GLY B 116       8.087   0.576 -24.860  0.00  0.00      PEP2 H
ATOM   2994  HA2 GLY B 116       6.817  -0.063 -25.991  0.00  0.00      PEP2 H
ATOM   2995  C   GLY B 116       8.429  -1.379 -25.600  1.00  0.00      PEP2 C
ATOM   2996  O   GLY B 116       8.562  -1.671 -26.791  1.00  0.00      PEP2 O
ATOM   2997  N   ARG B 117       9.078  -2.010 -24.631  1.00  0.00      PEP2 N
ATOM   2998  HN  ARG B 117       8.963  -1.773 -23.669  0.00  0.00      PEP2 H
ATOM   2999  CA  ARG B 117      10.003  -3.094 -24.931  1.00  0.00      PEP2 C
ATOM   3000  HA  ARG B 117      10.718  -2.734 -25.662  0.00  0.00      PEP2 H
ATOM   3001  CB  ARG B 117      10.728  -3.530 -23.664  1.00  0.00      PEP2 C
ATOM   3002  HB1 ARG B 117      11.278  -2.633 -23.291  0.00  0.00      PEP2 H
ATOM   3003  HB2 ARG B 117       9.983  -3.782 -22.877  0.00  0.00      PEP2 H
ATOM   3004  CG  ARG B 117      11.749  -4.681 -23.830  0.00  0.00      PEP2 C
ATOM   3005  HG1 ARG B 117      11.234  -5.545 -24.304  0.00  0.00      PEP2 H
ATOM   3006  HG2 ARG B 117      12.534  -4.367 -24.556  0.00  0.00      PEP2 H
ATOM   3007  CD  ARG B 117      12.455  -5.085 -22.524  0.00  0.00      PEP2 C
ATOM   3008  HD1 ARG B 117      12.999  -4.206 -22.110  0.00  0.00      PEP2 H
ATOM   3009  HD2 ARG B 117      11.726  -5.446 -21.761  0.00  0.00      PEP2 H
ATOM   3010  NE  ARG B 117      13.401  -6.203 -22.861  0.00  0.00      PEP2 N
ATOM   3011  HE  ARG B 117      13.386  -6.455 -23.836  0.00  0.00      PEP2 H
ATOM   3012  CZ  ARG B 117      14.183  -6.799 -21.950  0.00  0.00      PEP2 C
ATOM   3013  NH1 ARG B 117      14.985  -7.779 -22.358  0.00  0.00      PEP2 N
ATOM   3014 HH11 ARG B 117      15.560  -8.262 -21.713  0.00  0.00      PEP2 H
ATOM   3015 HH12 ARG B 117      14.870  -8.082 -23.307  0.00  0.00      PEP2 H
ATOM   3016  NH2 ARG B 117      14.197  -6.422 -20.675  0.00  0.00      PEP2 N
ATOM   3017 HH21 ARG B 117      14.848  -6.825 -20.049  0.00  0.00      PEP2 H
ATOM   3018 HH22 ARG B 117      13.693  -5.600 -20.446  0.00  0.00      PEP2 H
ATOM   3019  C   ARG B 117       9.293  -4.285 -25.566  1.00  0.00      PEP2 C
ATOM   3020  O   ARG B 117       9.838  -4.926 -26.470  1.00  0.00      PEP2 O
ATOM   3021  N   GLU B 118       8.084  -4.596 -25.100  1.00  0.00      PEP2 N
ATOM   3022  HN  GLU B 118       7.596  -4.123 -24.372  0.00  0.00      PEP2 H
ATOM   3023  CA  GLU B 118       7.356  -5.723 -25.666  1.00  0.00      PEP2 C
ATOM   3024  HA  GLU B 118       8.020  -6.577 -25.699  0.00  0.00      PEP2 H
ATOM   3025  CB  GLU B 118       6.127  -6.069 -24.824  1.00  0.00      PEP2 C
ATOM   3026  HB1 GLU B 118       6.447  -6.151 -23.760  0.00  0.00      PEP2 H
ATOM   3027  HB2 GLU B 118       5.397  -5.229 -24.859  0.00  0.00      PEP2 H
ATOM   3028  CG  GLU B 118       5.460  -7.368 -25.253  1.00  0.00      PEP2 C
ATOM   3029  HG1 GLU B 118       4.532  -7.516 -24.671  0.00  0.00      PEP2 H
ATOM   3030  HG2 GLU B 118       5.214  -7.350 -26.333  0.00  0.00      PEP2 H
ATOM   3031  CD  GLU B 118       6.318  -8.602 -24.976  1.00  0.00      PEP2 C
ATOM   3032  OE1 GLU B 118       7.563  -8.483 -24.915  1.00  0.00      PEP2 O
ATOM   3033  OE2 GLU B 118       5.744  -9.702 -24.832  1.00  0.00      PEP2 O
ATOM   3034  C   GLU B 118       6.931  -5.422 -27.104  1.00  0.00      PEP2 C
ATOM   3035  O   GLU B 118       6.955  -6.304 -27.962  1.00  0.00      PEP2 O
ATOM   3036  N   GLN B 119       6.534  -4.181 -27.367  1.00  0.00      PEP2 N
ATOM   3037  HN  GLN B 119       6.477  -3.443 -26.697  0.00  0.00      PEP2 H
ATOM   3038  CA  GLN B 119       6.137  -3.802 -28.718  1.00  0.00      PEP2 C
ATOM   3039  HA  GLN B 119       5.317  -4.444 -29.018  0.00  0.00      PEP2 H
ATOM   3040  CB  GLN B 119       5.749  -2.321 -28.775  1.00  0.00      PEP2 C
ATOM   3041  HB1 GLN B 119       6.617  -1.745 -28.379  0.00  0.00      PEP2 H
ATOM   3042  HB2 GLN B 119       5.630  -2.011 -29.838  0.00  0.00      PEP2 H
ATOM   3043  CG  GLN B 119       4.512  -1.986 -27.973  1.00  0.00      PEP2 C
ATOM   3044  HG1 GLN B 119       4.714  -2.093 -26.886  0.00  0.00      PEP2 H
ATOM   3045  HG2 GLN B 119       4.195  -0.939 -28.159  0.00  0.00      PEP2 H
ATOM   3046  CD  GLN B 119       3.358  -2.914 -28.292  1.00  0.00      PEP2 C
ATOM   3047  OE1 GLN B 119       2.922  -3.010 -29.441  1.00  0.00      PEP2 O
ATOM   3048  NE2 GLN B 119       2.857  -3.609 -27.273  1.00  0.00      PEP2 N
ATOM   3049 HE21 GLN B 119       2.101  -4.224 -27.477  0.00  0.00      PEP2 H
ATOM   3050 HE22 GLN B 119       3.230  -3.486 -26.360  0.00  0.00      PEP2 H
ATOM   3051  C   GLN B 119       7.299  -4.066 -29.669  1.00  0.00      PEP2 C
ATOM   3052  O   GLN B 119       7.117  -4.643 -30.744  1.00  0.00      PEP2 O
ATOM   3053  N   GLU B 120       8.492  -3.641 -29.263  1.00  0.00      PEP2 N
ATOM   3054  HN  GLU B 120       8.649  -3.171 -28.399  0.00  0.00      PEP2 H
ATOM   3055  CA  GLU B 120       9.698  -3.831 -30.064  1.00  0.00      PEP2 C
ATOM   3056  HA  GLU B 120       9.534  -3.391 -31.040  0.00  0.00      PEP2 H
ATOM   3057  CB  GLU B 120      10.906  -3.200 -29.367  1.00  0.00      PEP2 C
ATOM   3058  HB1 GLU B 120      10.990  -3.643 -28.348  0.00  0.00      PEP2 H
ATOM   3059  HB2 GLU B 120      11.840  -3.484 -29.901  0.00  0.00      PEP2 H
ATOM   3060  CG  GLU B 120      10.842  -1.690 -29.232  1.00  0.00      PEP2 C
ATOM   3061  HG1 GLU B 120      10.739  -1.234 -30.234  0.00  0.00      PEP2 H
ATOM   3062  HG2 GLU B 120       9.983  -1.384 -28.602  0.00  0.00      PEP2 H
ATOM   3063  CD  GLU B 120      12.115  -1.110 -28.638  1.00  0.00      PEP2 C
ATOM   3064  OE1 GLU B 120      13.205  -1.422 -29.163  1.00  0.00      PEP2 O
ATOM   3065  OE2 GLU B 120      12.029  -0.344 -27.654  1.00  0.00      PEP2 O
ATOM   3066  C   GLU B 120       9.971  -5.318 -30.278  1.00  0.00      PEP2 C
ATOM   3067  O   GLU B 120      10.184  -5.772 -31.405  1.00  0.00      PEP2 O
ATOM   3068  N   ARG B 121       9.967  -6.066 -29.181  1.00  0.00      PEP2 N
ATOM   3069  HN  ARG B 121       9.790  -5.665 -28.285  0.00  0.00      PEP2 H
ATOM   3070  CA  ARG B 121      10.217  -7.499 -29.217  1.00  0.00      PEP2 C
ATOM   3071  HA  ARG B 121      11.213  -7.661 -29.612  0.00  0.00      PEP2 H
ATOM   3072  CB  ARG B 121      10.099  -8.066 -27.800  1.00  0.00      PEP2 C
ATOM   3073  HB1 ARG B 121      10.826  -7.498 -27.172  0.00  0.00      PEP2 H
ATOM   3074  HB2 ARG B 121       9.092  -7.833 -27.389  0.00  0.00      PEP2 H
ATOM   3075  CG  ARG B 121      10.405  -9.541 -27.654  1.00  0.00      PEP2 C
ATOM   3076  HG1 ARG B 121       9.596 -10.121 -28.151  0.00  0.00      PEP2 H
ATOM   3077  HG2 ARG B 121      11.334  -9.776 -28.223  0.00  0.00      PEP2 H
ATOM   3078  CD  ARG B 121      10.599  -9.883 -26.182  1.00  0.00      PEP2 C
ATOM   3079  HD1 ARG B 121      11.582  -9.488 -25.837  0.00  0.00      PEP2 H
ATOM   3080  HD2 ARG B 121       9.794  -9.440 -25.550  0.00  0.00      PEP2 H
ATOM   3081  NE  ARG B 121      10.565 -11.320 -25.923  1.00  0.00      PEP2 N
ATOM   3082  HE  ARG B 121      11.480 -11.722 -25.805  0.00  0.00      PEP2 H
ATOM   3083  CZ  ARG B 121       9.451 -12.042 -25.847  1.00  0.00      PEP2 C
ATOM   3084  NH1 ARG B 121       8.268 -11.460 -26.006  1.00  0.00      PEP2 N
ATOM   3085 HH11 ARG B 121       7.433 -11.986 -25.926  0.00  0.00      PEP2 H
ATOM   3086 HH12 ARG B 121       8.270 -10.460 -26.071  0.00  0.00      PEP2 H
ATOM   3087  NH2 ARG B 121       9.520 -13.347 -25.612  1.00  0.00      PEP2 N
ATOM   3088 HH21 ARG B 121       8.698 -13.898 -25.642  0.00  0.00      PEP2 H
ATOM   3089 HH22 ARG B 121      10.423 -13.757 -25.622  0.00  0.00      PEP2 H
ATOM   3090  C   ARG B 121       9.251  -8.206 -30.164  1.00  0.00      PEP2 C
ATOM   3091  O   ARG B 121       9.565  -9.265 -30.708  1.00  0.00      PEP2 O
ATOM   3092  N   ARG B 122       8.077  -7.616 -30.367  1.00  0.00      PEP2 N
ATOM   3093  HN  ARG B 122       7.831  -6.759 -29.919  0.00  0.00      PEP2 H
ATOM   3094  CA  ARG B 122       7.082  -8.196 -31.261  1.00  0.00      PEP2 C
ATOM   3095  HA  ARG B 122       7.244  -9.266 -31.311  0.00  0.00      PEP2 H
ATOM   3096  CB  ARG B 122       5.665  -7.871 -30.784  1.00  0.00      PEP2 C
ATOM   3097  HB1 ARG B 122       5.623  -6.763 -30.653  0.00  0.00      PEP2 H
ATOM   3098  HB2 ARG B 122       4.937  -8.112 -31.589  0.00  0.00      PEP2 H
ATOM   3099  CG  ARG B 122       5.272  -8.527 -29.476  1.00  0.00      PEP2 C
ATOM   3100  HG1 ARG B 122       5.468  -9.619 -29.555  0.00  0.00      PEP2 H
ATOM   3101  HG2 ARG B 122       5.947  -8.159 -28.669  0.00  0.00      PEP2 H
ATOM   3102  CD  ARG B 122       3.834  -8.189 -29.128  1.00  0.00      PEP2 C
ATOM   3103  HD1 ARG B 122       3.736  -7.088 -28.989  0.00  0.00      PEP2 H
ATOM   3104  HD2 ARG B 122       3.132  -8.512 -29.932  0.00  0.00      PEP2 H
ATOM   3105  NE  ARG B 122       3.387  -8.853 -27.908  1.00  0.00      PEP2 N
ATOM   3106  HE  ARG B 122       4.107  -9.403 -27.471  0.00  0.00      PEP2 H
ATOM   3107  CZ  ARG B 122       2.158  -8.752 -27.411  1.00  0.00      PEP2 C
ATOM   3108  NH1 ARG B 122       1.247  -8.010 -28.031  1.00  0.00      PEP2 N
ATOM   3109 HH11 ARG B 122       0.337  -7.909 -27.654  0.00  0.00      PEP2 H
ATOM   3110 HH12 ARG B 122       1.572  -7.463 -28.806  0.00  0.00      PEP2 H
ATOM   3111  NH2 ARG B 122       1.839  -9.392 -26.294  1.00  0.00      PEP2 N
ATOM   3112 HH21 ARG B 122       0.903  -9.387 -25.972  0.00  0.00      PEP2 H
ATOM   3113 HH22 ARG B 122       2.510 -10.027 -25.934  0.00  0.00      PEP2 H
ATOM   3114  C   ARG B 122       7.257  -7.663 -32.675  1.00  0.00      PEP2 C
ATOM   3115  O   ARG B 122       6.586  -8.112 -33.600  1.00  0.00      PEP2 O
ATOM   3116  N   GLY B 123       8.158  -6.703 -32.838  1.00  0.00      PEP2 N
ATOM   3117  HN  GLY B 123       8.719  -6.329 -32.101  0.00  0.00      PEP2 H
ATOM   3118  CA  GLY B 123       8.380  -6.127 -34.148  1.00  0.00      PEP2 C
ATOM   3119  HA1 GLY B 123       8.513  -6.940 -34.848  0.00  0.00      PEP2 H
ATOM   3120  HA2 GLY B 123       9.226  -5.456 -34.080  0.00  0.00      PEP2 H
ATOM   3121  C   GLY B 123       7.176  -5.318 -34.592  1.00  0.00      PEP2 C
ATOM   3122  O   GLY B 123       6.850  -5.268 -35.775  1.00  0.00      PEP2 O
ATOM   3123  C   HSD B 124       5.731  -2.409 -33.944  1.00  0.00      PEP2 C
ATOM   3124  OT1 HSD B 124       6.707  -2.335 -33.739  0.00  0.00      PEP2 O
ATOM   3125  OT2 HSD B 124       4.925  -1.855 -34.152  0.00  0.00      PEP2 O
ATOM   3126  N   HSD B 124       6.504  -4.689 -33.634  1.00  0.00      PEP2 N
ATOM   3127  HN  HSD B 124       6.753  -4.732 -32.668  0.00  0.00      PEP2 H
ATOM   3128  CA  HSD B 124       5.334  -3.877 -33.937  1.00  0.00      PEP2 C
ATOM   3129  HA  HSD B 124       4.993  -4.124 -34.935  0.00  0.00      PEP2 H
ATOM   3130  CB  HSD B 124       4.231  -4.126 -32.904  1.00  0.00      PEP2 C
ATOM   3131  HB1 HSD B 124       4.015  -5.216 -32.860  0.00  0.00      PEP2 H
ATOM   3132  HB2 HSD B 124       4.593  -3.830 -31.895  0.00  0.00      PEP2 H
ATOM   3133  ND1 HSD B 124       2.759  -2.071 -32.890  1.00  0.00      PEP2 N
ATOM   3134  HD1 HSD B 124       3.443  -1.445 -32.514  0.00  0.00      PEP2 H
ATOM   3135  CG  HSD B 124       2.952  -3.402 -33.196  1.00  0.00      PEP2 C
ATOM   3136  CE1 HSD B 124       1.550  -1.702 -33.277  1.00  0.00      PEP2 C
ATOM   3137  HE1 HSD B 124       1.153  -0.691 -33.154  0.00  0.00      PEP2 H
ATOM   3138  NE2 HSD B 124       0.952  -2.746 -33.823  1.00  0.00      PEP2 N
ATOM   3139  CD2 HSD B 124       1.806  -3.821 -33.784  1.00  0.00      PEP2 C
ATOM   3140  HD2 HSD B 124       1.534  -4.806 -34.143  0.00  0.00      PEP2 H
ATOM   3141  N   SER C  22      12.375 -15.514 -22.274  1.00  0.00      PEP3 N
ATOM   3142  HT1 SER C  22      12.298 -16.503 -22.151  0.00  0.00      PEP3 H
ATOM   3143  HT2 SER C  22      13.145 -15.163 -21.741  0.00  0.00      PEP3 H
ATOM   3144  HT3 SER C  22      12.504 -15.300 -23.242  0.00  0.00      PEP3 H
ATOM   3145  CA  SER C  22      11.119 -14.866 -21.797  1.00  0.00      PEP3 C
ATOM   3146  HA  SER C  22      10.330 -15.226 -22.444  0.00  0.00      PEP3 H
ATOM   3147  CB  SER C  22      10.882 -15.219 -20.324  1.00  0.00      PEP3 C
ATOM   3148  HB1 SER C  22      10.934 -16.327 -20.221  0.00  0.00      PEP3 H
ATOM   3149  HB2 SER C  22      11.691 -14.793 -19.688  0.00  0.00      PEP3 H
ATOM   3150  OG  SER C  22       9.605 -14.781 -19.889  1.00  0.00      PEP3 O
ATOM   3151  HG1 SER C  22       9.427 -15.219 -19.047  0.00  0.00      PEP3 H
ATOM   3152  C   SER C  22      11.189 -13.345 -21.966  1.00  0.00      PEP3 C
ATOM   3153  O   SER C  22      12.271 -12.773 -22.100  1.00  0.00      PEP3 O
ATOM   3154  N   ALA C  23      10.027 -12.698 -21.962  1.00  0.00      PEP3 N
ATOM   3155  HN  ALA C  23       9.152 -13.168 -21.853  0.00  0.00      PEP3 H
ATOM   3156  CA  ALA C  23       9.945 -11.247 -22.117  1.00  0.00      PEP3 C
ATOM   3157  HA  ALA C  23      10.450 -10.944 -23.027  0.00  0.00      PEP3 H
ATOM   3158  CB  ALA C  23       8.483 -10.824 -22.219  1.00  0.00      PEP3 C
ATOM   3159  HB1 ALA C  23       8.006 -11.337 -23.081  0.00  0.00      PEP3 H
ATOM   3160  HB2 ALA C  23       7.921 -11.104 -21.301  0.00  0.00      PEP3 H
ATOM   3161  HB3 ALA C  23       8.384  -9.728 -22.374  0.00  0.00      PEP3 H
ATOM   3162  C   ALA C  23      10.628 -10.493 -20.973  1.00  0.00      PEP3 C
ATOM   3163  O   ALA C  23      10.830 -11.035 -19.887  1.00  0.00      PEP3 O
ATOM   3164  N   LEU C  24      10.970  -9.234 -21.226  1.00  0.00      PEP3 N
ATOM   3165  HN  LEU C  24      10.802  -8.780 -22.099  0.00  0.00      PEP3 H
ATOM   3166  CA  LEU C  24      11.631  -8.396 -20.232  1.00  0.00      PEP3 C
ATOM   3167  HA  LEU C  24      12.565  -8.897 -20.014  0.00  0.00      PEP3 H
ATOM   3168  CB  LEU C  24      11.884  -6.998 -20.803  1.00  0.00      PEP3 C
ATOM   3169  HB1 LEU C  24      12.602  -7.113 -21.648  0.00  0.00      PEP3 H
ATOM   3170  HB2 LEU C  24      10.941  -6.614 -21.251  0.00  0.00      PEP3 H
ATOM   3171  CG  LEU C  24      12.456  -5.984 -19.805  1.00  0.00      PEP3 C
ATOM   3172  HG  LEU C  24      11.826  -5.988 -18.883  0.00  0.00      PEP3 H
ATOM   3173  CD1 LEU C  24      13.881  -6.376 -19.452  1.00  0.00      PEP3 C
ATOM   3174 HD11 LEU C  24      14.333  -5.628 -18.766  0.00  0.00      PEP3 H
ATOM   3175 HD12 LEU C  24      13.901  -7.367 -18.950  0.00  0.00      PEP3 H
ATOM   3176 HD13 LEU C  24      14.510  -6.433 -20.366  0.00  0.00      PEP3 H
ATOM   3177  CD2 LEU C  24      12.419  -4.584 -20.394  1.00  0.00      PEP3 C
ATOM   3178 HD21 LEU C  24      12.816  -3.847 -19.663  0.00  0.00      PEP3 H
ATOM   3179 HD22 LEU C  24      13.033  -4.510 -21.314  0.00  0.00      PEP3 H
ATOM   3180 HD23 LEU C  24      11.376  -4.295 -20.646  0.00  0.00      PEP3 H
ATOM   3181  C   LEU C  24      10.865  -8.253 -18.914  1.00  0.00      PEP3 C
ATOM   3182  O   LEU C  24      11.435  -8.426 -17.838  1.00  0.00      PEP3 O
ATOM   3183  N   HSD C  25       9.578  -7.934 -18.988  1.00  0.00      PEP3 N
ATOM   3184  HN  HSD C  25       9.071  -7.803 -19.839  0.00  0.00      PEP3 H
ATOM   3185  CA  HSD C  25       8.801  -7.749 -17.767  1.00  0.00      PEP3 C
ATOM   3186  HA  HSD C  25       9.272  -6.936 -17.229  0.00  0.00      PEP3 H
ATOM   3187  CB  HSD C  25       7.369  -7.296 -18.091  1.00  0.00      PEP3 C
ATOM   3188  HB1 HSD C  25       6.747  -7.376 -17.173  0.00  0.00      PEP3 H
ATOM   3189  HB2 HSD C  25       7.375  -6.222 -18.381  0.00  0.00      PEP3 H
ATOM   3190  ND1 HSD C  25       5.687  -8.981 -18.928  1.00  0.00      PEP3 N
ATOM   3191  HD1 HSD C  25       5.256  -9.157 -18.042  0.00  0.00      PEP3 H
ATOM   3192  CG  HSD C  25       6.704  -8.085 -19.176  1.00  0.00      PEP3 C
ATOM   3193  CE1 HSD C  25       5.276  -9.504 -20.070  1.00  0.00      PEP3 C
ATOM   3194  HE1 HSD C  25       4.470 -10.238 -20.149  0.00  0.00      PEP3 H
ATOM   3195  NE2 HSD C  25       5.992  -8.982 -21.049  1.00  0.00      PEP3 N
ATOM   3196  CD2 HSD C  25       6.893  -8.091 -20.517  1.00  0.00      PEP3 C
ATOM   3197  HD2 HSD C  25       7.618  -7.553 -21.115  0.00  0.00      PEP3 H
ATOM   3198  C   HSD C  25       8.793  -8.961 -16.844  1.00  0.00      PEP3 C
ATOM   3199  O   HSD C  25       8.780  -8.808 -15.624  1.00  0.00      PEP3 O
ATOM   3200  N   TRP C  26       8.822 -10.162 -17.410  1.00  0.00      PEP3 N
ATOM   3201  HN  TRP C  26       8.836 -10.325 -18.394  0.00  0.00      PEP3 H
ATOM   3202  CA  TRP C  26       8.835 -11.363 -16.586  1.00  0.00      PEP3 C
ATOM   3203  HA  TRP C  26       8.139 -11.213 -15.769  0.00  0.00      PEP3 H
ATOM   3204  CB  TRP C  26       8.444 -12.583 -17.417  1.00  0.00      PEP3 C
ATOM   3205  HB1 TRP C  26       9.104 -12.612 -18.312  0.00  0.00      PEP3 H
ATOM   3206  HB2 TRP C  26       8.643 -13.513 -16.840  0.00  0.00      PEP3 H
ATOM   3207  CG  TRP C  26       7.019 -12.543 -17.899  1.00  0.00      PEP3 C
ATOM   3208  CD1 TRP C  26       6.566 -12.891 -19.138  1.00  0.00      PEP3 C
ATOM   3209  HD1 TRP C  26       7.195 -13.262 -19.936  0.00  0.00      PEP3 H
ATOM   3210  NE1 TRP C  26       5.202 -12.740 -19.203  1.00  0.00      PEP3 N
ATOM   3211  HE1 TRP C  26       4.633 -12.950 -19.968  0.00  0.00      PEP3 H
ATOM   3212  CE2 TRP C  26       4.745 -12.288 -17.992  1.00  0.00      PEP3 C
ATOM   3213  CD2 TRP C  26       5.865 -12.152 -17.144  1.00  0.00      PEP3 C
ATOM   3214  CE3 TRP C  26       5.667 -11.700 -15.830  1.00  0.00      PEP3 C
ATOM   3215  HE3 TRP C  26       6.490 -11.572 -15.141  0.00  0.00      PEP3 H
ATOM   3216  CZ3 TRP C  26       4.372 -11.403 -15.413  1.00  0.00      PEP3 C
ATOM   3217  HZ3 TRP C  26       4.206 -11.051 -14.404  0.00  0.00      PEP3 H
ATOM   3218  CZ2 TRP C  26       3.445 -11.990 -17.572  1.00  0.00      PEP3 C
ATOM   3219  HZ2 TRP C  26       2.589 -12.097 -18.221  0.00  0.00      PEP3 H
ATOM   3220  CH2 TRP C  26       3.280 -11.550 -16.283  1.00  0.00      PEP3 C
ATOM   3221  HH2 TRP C  26       2.285 -11.311 -15.935  0.00  0.00      PEP3 H
ATOM   3222  C   TRP C  26      10.214 -11.565 -15.963  1.00  0.00      PEP3 C
ATOM   3223  O   TRP C  26      10.325 -11.990 -14.812  1.00  0.00      PEP3 O
ATOM   3224  N   ARG C  27      11.262 -11.255 -16.722  1.00  0.00      PEP3 N
ATOM   3225  HN  ARG C  27      11.165 -10.918 -17.655  0.00  0.00      PEP3 H
ATOM   3226  CA  ARG C  27      12.623 -11.397 -16.215  1.00  0.00      PEP3 C
ATOM   3227  HA  ARG C  27      12.747 -12.380 -15.776  0.00  0.00      PEP3 H
ATOM   3228  CB  ARG C  27      13.652 -11.131 -17.322  1.00  0.00      PEP3 C
ATOM   3229  HB1 ARG C  27      13.472 -10.088 -17.676  0.00  0.00      PEP3 H
ATOM   3230  HB2 ARG C  27      14.676 -11.134 -16.887  0.00  0.00      PEP3 H
ATOM   3231  CG  ARG C  27      13.557 -12.070 -18.513  1.00  0.00      PEP3 C
ATOM   3232  HG1 ARG C  27      13.365 -13.099 -18.138  0.00  0.00      PEP3 H
ATOM   3233  HG2 ARG C  27      12.660 -11.799 -19.117  0.00  0.00      PEP3 H
ATOM   3234  CD  ARG C  27      14.801 -11.969 -19.389  1.00  0.00      PEP3 C
ATOM   3235  HD1 ARG C  27      14.745 -12.731 -20.200  0.00  0.00      PEP3 H
ATOM   3236  HD2 ARG C  27      14.894 -10.959 -19.853  0.00  0.00      PEP3 H
ATOM   3237  NE  ARG C  27      16.012 -12.189 -18.599  1.00  0.00      PEP3 N
ATOM   3238  HE  ARG C  27      15.838 -12.221 -17.608  0.00  0.00      PEP3 H
ATOM   3239  CZ  ARG C  27      17.231 -12.335 -19.108  1.00  0.00      PEP3 C
ATOM   3240  NH1 ARG C  27      17.418 -12.290 -20.422  1.00  0.00      PEP3 N
ATOM   3241 HH11 ARG C  27      18.320 -12.423 -20.808  0.00  0.00      PEP3 H
ATOM   3242 HH12 ARG C  27      16.591 -12.254 -20.987  0.00  0.00      PEP3 H
ATOM   3243  NH2 ARG C  27      18.267 -12.525 -18.298  1.00  0.00      PEP3 N
ATOM   3244 HH21 ARG C  27      19.185 -12.547 -18.668  0.00  0.00      PEP3 H
ATOM   3245 HH22 ARG C  27      18.099 -12.429 -17.326  0.00  0.00      PEP3 H
ATOM   3246  C   ARG C  27      12.824 -10.389 -15.091  1.00  0.00      PEP3 C
ATOM   3247  O   ARG C  27      13.392 -10.707 -14.048  1.00  0.00      PEP3 O
ATOM   3248  N   ALA C  28      12.344  -9.172 -15.315  1.00  0.00      PEP3 N
ATOM   3249  HN  ALA C  28      11.878  -8.921 -16.163  0.00  0.00      PEP3 H
ATOM   3250  CA  ALA C  28      12.465  -8.107 -14.330  1.00  0.00      PEP3 C
ATOM   3251  HA  ALA C  28      13.502  -7.959 -14.050  0.00  0.00      PEP3 H
ATOM   3252  CB  ALA C  28      11.927  -6.807 -14.907  1.00  0.00      PEP3 C
ATOM   3253  HB1 ALA C  28      12.510  -6.531 -15.812  0.00  0.00      PEP3 H
ATOM   3254  HB2 ALA C  28      10.861  -6.914 -15.206  0.00  0.00      PEP3 H
ATOM   3255  HB3 ALA C  28      12.008  -5.971 -14.179  0.00  0.00      PEP3 H
ATOM   3256  C   ALA C  28      11.719  -8.466 -13.046  1.00  0.00      PEP3 C
ATOM   3257  O   ALA C  28      12.199  -8.192 -11.946  1.00  0.00      PEP3 O
ATOM   3258  N   ALA C  29      10.546  -9.076 -13.190  1.00  0.00      PEP3 N
ATOM   3259  HN  ALA C  29      10.149  -9.294 -14.081  0.00  0.00      PEP3 H
ATOM   3260  CA  ALA C  29       9.748  -9.473 -12.035  1.00  0.00      PEP3 C
ATOM   3261  HA  ALA C  29       9.571  -8.633 -11.373  0.00  0.00      PEP3 H
ATOM   3262  CB  ALA C  29       8.407 -10.040 -12.489  1.00  0.00      PEP3 C
ATOM   3263  HB1 ALA C  29       7.841  -9.260 -13.042  0.00  0.00      PEP3 H
ATOM   3264  HB2 ALA C  29       8.550 -10.907 -13.171  0.00  0.00      PEP3 H
ATOM   3265  HB3 ALA C  29       7.788 -10.367 -11.626  0.00  0.00      PEP3 H
ATOM   3266  C   ALA C  29      10.505 -10.513 -11.217  1.00  0.00      PEP3 C
ATOM   3267  O   ALA C  29      10.593 -10.414  -9.992  1.00  0.00      PEP3 O
ATOM   3268  N   GLY C  30      11.050 -11.515 -11.900  1.00  0.00      PEP3 N
ATOM   3269  HN  GLY C  30      10.985 -11.617 -12.892  0.00  0.00      PEP3 H
ATOM   3270  CA  GLY C  30      11.796 -12.551 -11.211  1.00  0.00      PEP3 C
ATOM   3271  HA1 GLY C  30      12.183 -13.236 -11.952  0.00  0.00      PEP3 H
ATOM   3272  HA2 GLY C  30      11.146 -13.010 -10.478  0.00  0.00      PEP3 H
ATOM   3273  C   GLY C  30      12.971 -11.943 -10.476  1.00  0.00      PEP3 C
ATOM   3274  O   GLY C  30      13.200 -12.234  -9.300  1.00  0.00      PEP3 O
ATOM   3275  N   ALA C  31      13.708 -11.086 -11.174  1.00  0.00      PEP3 N
ATOM   3276  HN  ALA C  31      13.504 -10.854 -12.125  0.00  0.00      PEP3 H
ATOM   3277  CA  ALA C  31      14.869 -10.421 -10.604  1.00  0.00      PEP3 C
ATOM   3278  HA  ALA C  31      15.600 -11.147 -10.266  0.00  0.00      PEP3 H
ATOM   3279  CB  ALA C  31      15.506  -9.516 -11.640  1.00  0.00      PEP3 C
ATOM   3280  HB1 ALA C  31      15.836 -10.121 -12.511  0.00  0.00      PEP3 H
ATOM   3281  HB2 ALA C  31      14.781  -8.757 -12.007  0.00  0.00      PEP3 H
ATOM   3282  HB3 ALA C  31      16.395  -8.989 -11.232  0.00  0.00      PEP3 H
ATOM   3283  C   ALA C  31      14.477  -9.603  -9.380  1.00  0.00      PEP3 C
ATOM   3284  O   ALA C  31      15.171  -9.621  -8.359  1.00  0.00      PEP3 O
ATOM   3285  N   ALA C  32      13.367  -8.880  -9.494  1.00  0.00      PEP3 N
ATOM   3286  HN  ALA C  32      12.807  -8.865 -10.322  0.00  0.00      PEP3 H
ATOM   3287  CA  ALA C  32      12.887  -8.049  -8.400  1.00  0.00      PEP3 C
ATOM   3288  HA  ALA C  32      13.639  -7.324  -8.109  0.00  0.00      PEP3 H
ATOM   3289  CB  ALA C  32      11.625  -7.300  -8.826  1.00  0.00      PEP3 C
ATOM   3290  HB1 ALA C  32      11.854  -6.649  -9.696  0.00  0.00      PEP3 H
ATOM   3291  HB2 ALA C  32      10.824  -8.008  -9.130  0.00  0.00      PEP3 H
ATOM   3292  HB3 ALA C  32      11.236  -6.656  -8.008  0.00  0.00      PEP3 H
ATOM   3293  C   ALA C  32      12.605  -8.894  -7.166  1.00  0.00      PEP3 C
ATOM   3294  O   ALA C  32      12.859  -8.467  -6.044  1.00  0.00      PEP3 O
ATOM   3295  N   THR C  33      12.074 -10.090  -7.383  1.00  0.00      PEP3 N
ATOM   3296  HN  THR C  33      11.859 -10.451  -8.290  0.00  0.00      PEP3 H
ATOM   3297  CA  THR C  33      11.754 -10.994  -6.289  1.00  0.00      PEP3 C
ATOM   3298  HA  THR C  33      11.192 -10.410  -5.573  0.00  0.00      PEP3 H
ATOM   3299  CB  THR C  33      10.998 -12.227  -6.805  1.00  0.00      PEP3 C
ATOM   3300  HB  THR C  33      11.666 -12.706  -7.562  0.00  0.00      PEP3 H
ATOM   3301  OG1 THR C  33       9.803 -11.800  -7.468  1.00  0.00      PEP3 O
ATOM   3302  HG1 THR C  33       9.367 -12.609  -7.758  0.00  0.00      PEP3 H
ATOM   3303  CG2 THR C  33      10.629 -13.153  -5.654  1.00  0.00      PEP3 C
ATOM   3304 HG21 THR C  33      10.184 -14.097  -6.033  0.00  0.00      PEP3 H
ATOM   3305 HG22 THR C  33      11.532 -13.414  -5.062  0.00  0.00      PEP3 H
ATOM   3306 HG23 THR C  33       9.894 -12.672  -4.973  0.00  0.00      PEP3 H
ATOM   3307  C   THR C  33      13.020 -11.451  -5.577  1.00  0.00      PEP3 C
ATOM   3308  O   THR C  33      13.081 -11.486  -4.347  1.00  0.00      PEP3 O
ATOM   3309  N   VAL C  34      14.032 -11.800  -6.362  1.00  0.00      PEP3 N
ATOM   3310  HN  VAL C  34      13.999 -11.780  -7.358  0.00  0.00      PEP3 H
ATOM   3311  CA  VAL C  34      15.297 -12.250  -5.813  1.00  0.00      PEP3 C
ATOM   3312  HA  VAL C  34      15.092 -13.047  -5.109  0.00  0.00      PEP3 H
ATOM   3313  CB  VAL C  34      16.245 -12.717  -6.937  1.00  0.00      PEP3 C
ATOM   3314  HB  VAL C  34      16.427 -11.843  -7.610  0.00  0.00      PEP3 H
ATOM   3315  CG1 VAL C  34      17.566 -13.184  -6.348  1.00  0.00      PEP3 C
ATOM   3316 HG11 VAL C  34      18.236 -13.557  -7.152  0.00  0.00      PEP3 H
ATOM   3317 HG12 VAL C  34      18.098 -12.359  -5.831  0.00  0.00      PEP3 H
ATOM   3318 HG13 VAL C  34      17.403 -14.011  -5.625  0.00  0.00      PEP3 H
ATOM   3319  CG2 VAL C  34      15.587 -13.836  -7.727  1.00  0.00      PEP3 C
ATOM   3320 HG21 VAL C  34      16.271 -14.214  -8.517  0.00  0.00      PEP3 H
ATOM   3321 HG22 VAL C  34      15.323 -14.684  -7.058  0.00  0.00      PEP3 H
ATOM   3322 HG23 VAL C  34      14.660 -13.484  -8.226  0.00  0.00      PEP3 H
ATOM   3323  C   VAL C  34      15.955 -11.117  -5.040  1.00  0.00      PEP3 C
ATOM   3324  O   VAL C  34      16.459 -11.317  -3.933  1.00  0.00      PEP3 O
ATOM   3325  N   LEU C  35      15.946  -9.923  -5.622  1.00  0.00      PEP3 N
ATOM   3326  HN  LEU C  35      15.545  -9.724  -6.514  0.00  0.00      PEP3 H
ATOM   3327  CA  LEU C  35      16.546  -8.776  -4.970  1.00  0.00      PEP3 C
ATOM   3328  HA  LEU C  35      17.561  -9.051  -4.714  0.00  0.00      PEP3 H
ATOM   3329  CB  LEU C  35      16.514  -7.559  -5.894  1.00  0.00      PEP3 C
ATOM   3330  HB1 LEU C  35      16.870  -7.896  -6.895  0.00  0.00      PEP3 H
ATOM   3331  HB2 LEU C  35      15.458  -7.239  -6.035  0.00  0.00      PEP3 H
ATOM   3332  CG  LEU C  35      17.378  -6.388  -5.427  1.00  0.00      PEP3 C
ATOM   3333  HG  LEU C  35      17.077  -6.090  -4.394  0.00  0.00      PEP3 H
ATOM   3334  CD1 LEU C  35      18.846  -6.818  -5.431  1.00  0.00      PEP3 C
ATOM   3335 HD11 LEU C  35      19.502  -5.969  -5.141  0.00  0.00      PEP3 H
ATOM   3336 HD12 LEU C  35      19.012  -7.649  -4.712  0.00  0.00      PEP3 H
ATOM   3337 HD13 LEU C  35      19.151  -7.162  -6.442  0.00  0.00      PEP3 H
ATOM   3338  CD2 LEU C  35      17.169  -5.194  -6.339  1.00  0.00      PEP3 C
ATOM   3339 HD21 LEU C  35      17.781  -4.333  -5.993  0.00  0.00      PEP3 H
ATOM   3340 HD22 LEU C  35      17.465  -5.419  -7.383  0.00  0.00      PEP3 H
ATOM   3341 HD23 LEU C  35      16.101  -4.885  -6.337  0.00  0.00      PEP3 H
ATOM   3342  C   LEU C  35      15.809  -8.459  -3.663  1.00  0.00      PEP3 C
ATOM   3343  O   LEU C  35      16.438  -8.145  -2.656  1.00  0.00      PEP3 O
ATOM   3344  N   LEU C  36      14.482  -8.549  -3.676  1.00  0.00      PEP3 N
ATOM   3345  HN  LEU C  36      13.925  -8.801  -4.464  0.00  0.00      PEP3 H
ATOM   3346  CA  LEU C  36      13.715  -8.267  -2.464  1.00  0.00      PEP3 C
ATOM   3347  HA  LEU C  36      13.996  -7.277  -2.130  0.00  0.00      PEP3 H
ATOM   3348  CB  LEU C  36      12.206  -8.345  -2.730  1.00  0.00      PEP3 C
ATOM   3349  HB1 LEU C  36      11.973  -7.600  -3.526  0.00  0.00      PEP3 H
ATOM   3350  HB2 LEU C  36      11.966  -9.342  -3.162  0.00  0.00      PEP3 H
ATOM   3351  CG  LEU C  36      11.328  -8.056  -1.502  1.00  0.00      PEP3 C
ATOM   3352  HG  LEU C  36      11.567  -8.802  -0.706  0.00  0.00      PEP3 H
ATOM   3353  CD1 LEU C  36      11.608  -6.649  -0.989  1.00  0.00      PEP3 C
ATOM   3354 HD11 LEU C  36      10.946  -6.408  -0.130  0.00  0.00      PEP3 H
ATOM   3355 HD12 LEU C  36      12.663  -6.558  -0.652  0.00  0.00      PEP3 H
ATOM   3356 HD13 LEU C  36      11.428  -5.897  -1.787  0.00  0.00      PEP3 H
ATOM   3357  CD2 LEU C  36       9.854  -8.206  -1.862  1.00  0.00      PEP3 C
ATOM   3358 HD21 LEU C  36       9.218  -8.016  -0.971  0.00  0.00      PEP3 H
ATOM   3359 HD22 LEU C  36       9.550  -7.490  -2.651  0.00  0.00      PEP3 H
ATOM   3360 HD23 LEU C  36       9.645  -9.236  -2.225  0.00  0.00      PEP3 H
ATOM   3361  C   LEU C  36      14.100  -9.253  -1.361  1.00  0.00      PEP3 C
ATOM   3362  O   LEU C  36      14.282  -8.859  -0.211  1.00  0.00      PEP3 O
ATOM   3363  N   VAL C  37      14.226 -10.532  -1.708  1.00  0.00      PEP3 N
ATOM   3364  HN  VAL C  37      14.078 -10.894  -2.625  0.00  0.00      PEP3 H
ATOM   3365  CA  VAL C  37      14.609 -11.536  -0.716  1.00  0.00      PEP3 C
ATOM   3366  HA  VAL C  37      13.884 -11.506   0.088  0.00  0.00      PEP3 H
ATOM   3367  CB  VAL C  37      14.691 -12.954  -1.323  1.00  0.00      PEP3 C
ATOM   3368  HB  VAL C  37      15.378 -12.905  -2.204  0.00  0.00      PEP3 H
ATOM   3369  CG1 VAL C  37      15.256 -13.930  -0.284  1.00  0.00      PEP3 C
ATOM   3370 HG11 VAL C  37      15.283 -14.961  -0.698  0.00  0.00      PEP3 H
ATOM   3371 HG12 VAL C  37      16.293 -13.664   0.007  0.00  0.00      PEP3 H
ATOM   3372 HG13 VAL C  37      14.622 -13.942   0.629  0.00  0.00      PEP3 H
ATOM   3373  CG2 VAL C  37      13.317 -13.413  -1.763  1.00  0.00      PEP3 C
ATOM   3374 HG21 VAL C  37      13.358 -14.448  -2.165  0.00  0.00      PEP3 H
ATOM   3375 HG22 VAL C  37      12.608 -13.398  -0.907  0.00  0.00      PEP3 H
ATOM   3376 HG23 VAL C  37      12.912 -12.759  -2.563  0.00  0.00      PEP3 H
ATOM   3377  C   VAL C  37      15.970 -11.182  -0.119  1.00  0.00      PEP3 C
ATOM   3378  O   VAL C  37      16.184 -11.316   1.086  1.00  0.00      PEP3 O
ATOM   3379  N   ILE C  38      16.887 -10.723  -0.961  1.00  0.00      PEP3 N
ATOM   3380  HN  ILE C  38      16.749 -10.603  -1.942  0.00  0.00      PEP3 H
ATOM   3381  CA  ILE C  38      18.219 -10.345  -0.493  1.00  0.00      PEP3 C
ATOM   3382  HA  ILE C  38      18.594 -11.185   0.077  0.00  0.00      PEP3 H
ATOM   3383  CB  ILE C  38      19.139  -9.966  -1.663  1.00  0.00      PEP3 C
ATOM   3384  HB  ILE C  38      18.541  -9.236  -2.264  0.00  0.00      PEP3 H
ATOM   3385  CG2 ILE C  38      20.454  -9.431  -1.132  1.00  0.00      PEP3 C
ATOM   3386 HG21 ILE C  38      21.066  -9.009  -1.957  0.00  0.00      PEP3 H
ATOM   3387 HG22 ILE C  38      20.282  -8.621  -0.392  0.00  0.00      PEP3 H
ATOM   3388 HG23 ILE C  38      21.041 -10.236  -0.641  0.00  0.00      PEP3 H
ATOM   3389  CG1 ILE C  38      19.379 -11.189  -2.550  1.00  0.00      PEP3 C
ATOM   3390 HG11 ILE C  38      19.820 -12.012  -1.945  0.00  0.00      PEP3 H
ATOM   3391 HG12 ILE C  38      18.399 -11.553  -2.936  0.00  0.00      PEP3 H
ATOM   3392  CD  ILE C  38      20.292 -10.919  -3.758  0.00  0.00      PEP3 C
ATOM   3393  HD1 ILE C  38      20.377 -11.830  -4.389  0.00  0.00      PEP3 H
ATOM   3394  HD2 ILE C  38      19.880 -10.099  -4.385  0.00  0.00      PEP3 H
ATOM   3395  HD3 ILE C  38      21.313 -10.633  -3.429  0.00  0.00      PEP3 H
ATOM   3396  C   ILE C  38      18.143  -9.163   0.463  1.00  0.00      PEP3 C
ATOM   3397  O   ILE C  38      18.837  -9.130   1.482  1.00  0.00      PEP3 O
ATOM   3398  N   VAL C  39      17.301  -8.192   0.125  1.00  0.00      PEP3 N
ATOM   3399  HN  VAL C  39      16.746  -8.202  -0.703  0.00  0.00      PEP3 H
ATOM   3400  CA  VAL C  39      17.119  -7.008   0.958  1.00  0.00      PEP3 C
ATOM   3401  HA  VAL C  39      18.102  -6.604   1.166  0.00  0.00      PEP3 H
ATOM   3402  CB  VAL C  39      16.245  -5.941   0.228  1.00  0.00      PEP3 C
ATOM   3403  HB  VAL C  39      15.320  -6.453  -0.135  0.00  0.00      PEP3 H
ATOM   3404  CG1 VAL C  39      15.851  -4.815   1.188  1.00  0.00      PEP3 C
ATOM   3405 HG11 VAL C  39      15.262  -4.040   0.652  0.00  0.00      PEP3 H
ATOM   3406 HG12 VAL C  39      15.223  -5.189   2.023  0.00  0.00      PEP3 H
ATOM   3407 HG13 VAL C  39      16.754  -4.327   1.613  0.00  0.00      PEP3 H
ATOM   3408  CG2 VAL C  39      17.022  -5.360  -0.948  1.00  0.00      PEP3 C
ATOM   3409 HG21 VAL C  39      16.431  -4.569  -1.457  0.00  0.00      PEP3 H
ATOM   3410 HG22 VAL C  39      17.979  -4.913  -0.601  0.00  0.00      PEP3 H
ATOM   3411 HG23 VAL C  39      17.255  -6.141  -1.701  0.00  0.00      PEP3 H
ATOM   3412  C   VAL C  39      16.478  -7.372   2.302  1.00  0.00      PEP3 C
ATOM   3413  O   VAL C  39      16.840  -6.806   3.332  1.00  0.00      PEP3 O
ATOM   3414  N   LEU C  40      15.531  -8.309   2.300  1.00  0.00      PEP3 N
ATOM   3415  HN  LEU C  40      15.201  -8.788   1.489  0.00  0.00      PEP3 H
ATOM   3416  CA  LEU C  40      14.880  -8.718   3.547  1.00  0.00      PEP3 C
ATOM   3417  HA  LEU C  40      14.525  -7.820   4.035  0.00  0.00      PEP3 H
ATOM   3418  CB  LEU C  40      13.734  -9.710   3.272  1.00  0.00      PEP3 C
ATOM   3419  HB1 LEU C  40      14.172 -10.575   2.723  0.00  0.00      PEP3 H
ATOM   3420  HB2 LEU C  40      13.366 -10.115   4.241  0.00  0.00      PEP3 H
ATOM   3421  CG  LEU C  40      12.540  -9.202   2.454  1.00  0.00      PEP3 C
ATOM   3422  HG  LEU C  40      12.912  -8.802   1.480  0.00  0.00      PEP3 H
ATOM   3423  CD1 LEU C  40      11.548 -10.339   2.202  1.00  0.00      PEP3 C
ATOM   3424 HD11 LEU C  40      10.658  -9.965   1.651  0.00  0.00      PEP3 H
ATOM   3425 HD12 LEU C  40      12.020 -11.143   1.598  0.00  0.00      PEP3 H
ATOM   3426 HD13 LEU C  40      11.202 -10.778   3.162  0.00  0.00      PEP3 H
ATOM   3427  CD2 LEU C  40      11.858  -8.057   3.206  1.00  0.00      PEP3 C
ATOM   3428 HD21 LEU C  40      11.001  -7.665   2.617  0.00  0.00      PEP3 H
ATOM   3429 HD22 LEU C  40      11.467  -8.388   4.189  0.00  0.00      PEP3 H
ATOM   3430 HD23 LEU C  40      12.573  -7.223   3.376  0.00  0.00      PEP3 H
ATOM   3431  C   LEU C  40      15.903  -9.373   4.474  1.00  0.00      PEP3 C
ATOM   3432  O   LEU C  40      15.943  -9.092   5.677  1.00  0.00      PEP3 O
ATOM   3433  N   LEU C  41      16.732 -10.249   3.915  1.00  0.00      PEP3 N
ATOM   3434  HN  LEU C  41      16.728 -10.506   2.951  0.00  0.00      PEP3 H
ATOM   3435  CA  LEU C  41      17.751 -10.926   4.712  1.00  0.00      PEP3 C
ATOM   3436  HA  LEU C  41      17.249 -11.328   5.583  0.00  0.00      PEP3 H
ATOM   3437  CB  LEU C  41      18.413 -12.040   3.892  1.00  0.00      PEP3 C
ATOM   3438  HB1 LEU C  41      18.787 -11.577   2.950  0.00  0.00      PEP3 H
ATOM   3439  HB2 LEU C  41      19.314 -12.403   4.435  0.00  0.00      PEP3 H
ATOM   3440  CG  LEU C  41      17.480 -13.204   3.542  1.00  0.00      PEP3 C
ATOM   3441  HG  LEU C  41      16.593 -12.806   2.992  0.00  0.00      PEP3 H
ATOM   3442  CD1 LEU C  41      18.214 -14.215   2.665  1.00  0.00      PEP3 C
ATOM   3443 HD11 LEU C  41      17.561 -15.087   2.445  0.00  0.00      PEP3 H
ATOM   3444 HD12 LEU C  41      18.514 -13.752   1.701  0.00  0.00      PEP3 H
ATOM   3445 HD13 LEU C  41      19.128 -14.586   3.175  0.00  0.00      PEP3 H
ATOM   3446  CD2 LEU C  41      16.986 -13.856   4.817  1.00  0.00      PEP3 C
ATOM   3447 HD21 LEU C  41      16.292 -14.692   4.580  0.00  0.00      PEP3 H
ATOM   3448 HD22 LEU C  41      17.822 -14.272   5.415  0.00  0.00      PEP3 H
ATOM   3449 HD23 LEU C  41      16.440 -13.119   5.445  0.00  0.00      PEP3 H
ATOM   3450  C   LEU C  41      18.809  -9.946   5.203  1.00  0.00      PEP3 C
ATOM   3451  O   LEU C  41      19.176  -9.959   6.383  1.00  0.00      PEP3 O
ATOM   3452  N   ALA C  42      19.293  -9.091   4.306  1.00  0.00      PEP3 N
ATOM   3453  HN  ALA C  42      18.998  -9.064   3.351  0.00  0.00      PEP3 H
ATOM   3454  CA  ALA C  42      20.315  -8.112   4.676  1.00  0.00      PEP3 C
ATOM   3455  HA  ALA C  42      21.146  -8.592   5.180  0.00  0.00      PEP3 H
ATOM   3456  CB  ALA C  42      20.845  -7.404   3.432  1.00  0.00      PEP3 C
ATOM   3457  HB1 ALA C  42      21.302  -8.149   2.746  0.00  0.00      PEP3 H
ATOM   3458  HB2 ALA C  42      20.024  -6.892   2.884  0.00  0.00      PEP3 H
ATOM   3459  HB3 ALA C  42      21.622  -6.652   3.689  0.00  0.00      PEP3 H
ATOM   3460  C   ALA C  42      19.746  -7.094   5.658  1.00  0.00      PEP3 C
ATOM   3461  O   ALA C  42      20.414  -6.695   6.613  1.00  0.00      PEP3 O
ATOM   3462  N   GLY C  43      18.506  -6.682   5.416  1.00  0.00      PEP3 N
ATOM   3463  HN  GLY C  43      17.960  -6.996   4.641  0.00  0.00      PEP3 H
ATOM   3464  CA  GLY C  43      17.858  -5.723   6.293  1.00  0.00      PEP3 C
ATOM   3465  HA1 GLY C  43      16.871  -5.536   5.893  0.00  0.00      PEP3 H
ATOM   3466  HA2 GLY C  43      18.491  -4.847   6.344  0.00  0.00      PEP3 H
ATOM   3467  C   GLY C  43      17.698  -6.268   7.703  1.00  0.00      PEP3 C
ATOM   3468  O   GLY C  43      17.877  -5.545   8.683  1.00  0.00      PEP3 O
ATOM   3469  N   SER C  44      17.363  -7.549   7.811  1.00  0.00      PEP3 N
ATOM   3470  HN  SER C  44      17.209  -8.163   7.037  0.00  0.00      PEP3 H
ATOM   3471  CA  SER C  44      17.189  -8.176   9.112  1.00  0.00      PEP3 C
ATOM   3472  HA  SER C  44      16.506  -7.542   9.662  0.00  0.00      PEP3 H
ATOM   3473  CB  SER C  44      16.654  -9.594   8.942  1.00  0.00      PEP3 C
ATOM   3474  HB1 SER C  44      17.382 -10.167   8.323  0.00  0.00      PEP3 H
ATOM   3475  HB2 SER C  44      16.591 -10.105   9.929  0.00  0.00      PEP3 H
ATOM   3476  OG  SER C  44      15.406  -9.557   8.286  1.00  0.00      PEP3 O
ATOM   3477  HG1 SER C  44      15.209 -10.458   8.000  0.00  0.00      PEP3 H
ATOM   3478  C   SER C  44      18.504  -8.207   9.887  1.00  0.00      PEP3 C
ATOM   3479  O   SER C  44      18.532  -7.928  11.089  1.00  0.00      PEP3 O
ATOM   3480  N   TYR C  45      19.588  -8.553   9.197  1.00  0.00      PEP3 N
ATOM   3481  HN  TYR C  45      19.577  -8.793   8.228  0.00  0.00      PEP3 H
ATOM   3482  CA  TYR C  45      20.911  -8.609   9.822  1.00  0.00      PEP3 C
ATOM   3483  HA  TYR C  45      20.815  -9.218  10.713  0.00  0.00      PEP3 H
ATOM   3484  CB  TYR C  45      21.947  -9.159   8.828  1.00  0.00      PEP3 C
ATOM   3485  HB1 TYR C  45      21.721 -10.228   8.620  0.00  0.00      PEP3 H
ATOM   3486  HB2 TYR C  45      21.889  -8.617   7.860  0.00  0.00      PEP3 H
ATOM   3487  CG  TYR C  45      23.391  -9.123   9.315  1.00  0.00      PEP3 C
ATOM   3488  CD1 TYR C  45      23.921 -10.154  10.097  1.00  0.00      PEP3 C
ATOM   3489  HD1 TYR C  45      23.295 -10.988  10.383  0.00  0.00      PEP3 H
ATOM   3490  CE1 TYR C  45      25.258 -10.116  10.541  1.00  0.00      PEP3 C
ATOM   3491  HE1 TYR C  45      25.658 -10.914  11.148  0.00  0.00      PEP3 H
ATOM   3492  CZ  TYR C  45      26.062  -9.037  10.198  1.00  0.00      PEP3 C
ATOM   3493  OH  TYR C  45      27.374  -8.973  10.624  1.00  0.00      PEP3 O
ATOM   3494  HH  TYR C  45      27.769  -8.196  10.224  0.00  0.00      PEP3 H
ATOM   3495  CD2 TYR C  45      24.227  -8.052   8.988  1.00  0.00      PEP3 C
ATOM   3496  HD2 TYR C  45      23.840  -7.218   8.419  0.00  0.00      PEP3 H
ATOM   3497  CE2 TYR C  45      25.552  -8.004   9.423  1.00  0.00      PEP3 C
ATOM   3498  HE2 TYR C  45      26.168  -7.153   9.172  0.00  0.00      PEP3 H
ATOM   3499  C   TYR C  45      21.336  -7.219  10.273  1.00  0.00      PEP3 C
ATOM   3500  O   TYR C  45      21.765  -7.028  11.415  1.00  0.00      PEP3 O
ATOM   3501  N   LEU C  46      21.193  -6.247   9.376  1.00  0.00      PEP3 N
ATOM   3502  HN  LEU C  46      20.811  -6.387   8.465  0.00  0.00      PEP3 H
ATOM   3503  CA  LEU C  46      21.591  -4.869   9.655  1.00  0.00      PEP3 C
ATOM   3504  HA  LEU C  46      22.598  -4.933  10.047  0.00  0.00      PEP3 H
ATOM   3505  CB  LEU C  46      21.576  -4.049   8.366  1.00  0.00      PEP3 C
ATOM   3506  HB1 LEU C  46      20.564  -4.166   7.913  0.00  0.00      PEP3 H
ATOM   3507  HB2 LEU C  46      21.675  -2.971   8.622  0.00  0.00      PEP3 H
ATOM   3508  CG  LEU C  46      22.631  -4.462   7.340  1.00  0.00      PEP3 C
ATOM   3509  HG  LEU C  46      22.556  -5.561   7.155  0.00  0.00      PEP3 H
ATOM   3510  CD1 LEU C  46      22.406  -3.709   6.033  1.00  0.00      PEP3 C
ATOM   3511 HD11 LEU C  46      23.196  -3.965   5.295  0.00  0.00      PEP3 H
ATOM   3512 HD12 LEU C  46      21.420  -3.972   5.594  0.00  0.00      PEP3 H
ATOM   3513 HD13 LEU C  46      22.433  -2.612   6.203  0.00  0.00      PEP3 H
ATOM   3514  CD2 LEU C  46      24.019  -4.172   7.902  1.00  0.00      PEP3 C
ATOM   3515 HD21 LEU C  46      24.802  -4.483   7.177  0.00  0.00      PEP3 H
ATOM   3516 HD22 LEU C  46      24.161  -3.092   8.107  0.00  0.00      PEP3 H
ATOM   3517 HD23 LEU C  46      24.180  -4.732   8.849  0.00  0.00      PEP3 H
ATOM   3518  C   LEU C  46      20.734  -4.182  10.704  1.00  0.00      PEP3 C
ATOM   3519  O   LEU C  46      21.215  -3.325  11.431  1.00  0.00      PEP3 O
ATOM   3520  N   ALA C  47      19.460  -4.547  10.766  1.00  0.00      PEP3 N
ATOM   3521  HN  ALA C  47      19.054  -5.229  10.159  0.00  0.00      PEP3 H
ATOM   3522  CA  ALA C  47      18.552  -3.962  11.746  1.00  0.00      PEP3 C
ATOM   3523  HA  ALA C  47      18.575  -2.879  11.707  0.00  0.00      PEP3 H
ATOM   3524  CB  ALA C  47      17.131  -4.437  11.494  1.00  0.00      PEP3 C
ATOM   3525  HB1 ALA C  47      16.800  -4.106  10.487  0.00  0.00      PEP3 H
ATOM   3526  HB2 ALA C  47      17.069  -5.547  11.526  0.00  0.00      PEP3 H
ATOM   3527  HB3 ALA C  47      16.422  -4.021  12.242  0.00  0.00      PEP3 H
ATOM   3528  C   ALA C  47      18.996  -4.352  13.155  1.00  0.00      PEP3 C
ATOM   3529  O   ALA C  47      19.036  -3.516  14.060  1.00  0.00      PEP3 O
ATOM   3530  N   VAL C  48      19.334  -5.624  13.347  1.00  0.00      PEP3 N
ATOM   3531  HN  VAL C  48      19.318  -6.341  12.655  0.00  0.00      PEP3 H
ATOM   3532  CA  VAL C  48      19.775  -6.069  14.666  1.00  0.00      PEP3 C
ATOM   3533  HA  VAL C  48      19.029  -5.776  15.394  0.00  0.00      PEP3 H
ATOM   3534  CB  VAL C  48      20.017  -7.604  14.695  1.00  0.00      PEP3 C
ATOM   3535  HB  VAL C  48      20.747  -7.846  13.884  0.00  0.00      PEP3 H
ATOM   3536  CG1 VAL C  48      20.603  -8.024  16.046  1.00  0.00      PEP3 C
ATOM   3537 HG11 VAL C  48      20.740  -9.126  16.081  0.00  0.00      PEP3 H
ATOM   3538 HG12 VAL C  48      21.596  -7.562  16.223  0.00  0.00      PEP3 H
ATOM   3539 HG13 VAL C  48      19.923  -7.735  16.876  0.00  0.00      PEP3 H
ATOM   3540  CG2 VAL C  48      18.702  -8.342  14.458  1.00  0.00      PEP3 C
ATOM   3541 HG21 VAL C  48      18.852  -9.441  14.516  0.00  0.00      PEP3 H
ATOM   3542 HG22 VAL C  48      17.948  -8.052  15.222  0.00  0.00      PEP3 H
ATOM   3543 HG23 VAL C  48      18.288  -8.113  13.454  0.00  0.00      PEP3 H
ATOM   3544  C   VAL C  48      21.070  -5.345  15.022  1.00  0.00      PEP3 C
ATOM   3545  O   VAL C  48      21.252  -4.884  16.147  1.00  0.00      PEP3 O
ATOM   3546  N   LEU C  49      21.966  -5.248  14.048  1.00  0.00      PEP3 N
ATOM   3547  HN  LEU C  49      21.825  -5.614  13.131  0.00  0.00      PEP3 H
ATOM   3548  CA  LEU C  49      23.255  -4.586  14.239  1.00  0.00      PEP3 C
ATOM   3549  HA  LEU C  49      23.746  -5.093  15.060  0.00  0.00      PEP3 H
ATOM   3550  CB  LEU C  49      24.060  -4.657  12.941  1.00  0.00      PEP3 C
ATOM   3551  HB1 LEU C  49      24.140  -5.733  12.662  0.00  0.00      PEP3 H
ATOM   3552  HB2 LEU C  49      23.478  -4.170  12.127  0.00  0.00      PEP3 H
ATOM   3553  CG  LEU C  49      25.478  -4.084  12.945  1.00  0.00      PEP3 C
ATOM   3554  HG  LEU C  49      25.450  -3.016  13.272  0.00  0.00      PEP3 H
ATOM   3555  CD1 LEU C  49      26.352  -4.892  13.902  1.00  0.00      PEP3 C
ATOM   3556 HD11 LEU C  49      27.399  -4.520  13.882  0.00  0.00      PEP3 H
ATOM   3557 HD12 LEU C  49      25.972  -4.810  14.943  0.00  0.00      PEP3 H
ATOM   3558 HD13 LEU C  49      26.360  -5.965  13.615  0.00  0.00      PEP3 H
ATOM   3559  CD2 LEU C  49      26.050  -4.130  11.527  1.00  0.00      PEP3 C
ATOM   3560 HD21 LEU C  49      27.075  -3.699  11.510  0.00  0.00      PEP3 H
ATOM   3561 HD22 LEU C  49      26.115  -5.169  11.145  0.00  0.00      PEP3 H
ATOM   3562 HD23 LEU C  49      25.414  -3.541  10.832  0.00  0.00      PEP3 H
ATOM   3563  C   LEU C  49      23.071  -3.127  14.643  1.00  0.00      PEP3 C
ATOM   3564  O   LEU C  49      23.762  -2.611  15.527  1.00  0.00      PEP3 O
ATOM   3565  N   ALA C  50      22.129  -2.460  13.990  1.00  0.00      PEP3 N
ATOM   3566  HN  ALA C  50      21.560  -2.867  13.277  0.00  0.00      PEP3 H
ATOM   3567  CA  ALA C  50      21.860  -1.058  14.280  1.00  0.00      PEP3 C
ATOM   3568  HA  ALA C  50      22.801  -0.526  14.366  0.00  0.00      PEP3 H
ATOM   3569  CB  ALA C  50      21.072  -0.432  13.120  1.00  0.00      PEP3 C
ATOM   3570  HB1 ALA C  50      21.639  -0.559  12.173  0.00  0.00      PEP3 H
ATOM   3571  HB2 ALA C  50      20.084  -0.926  12.996  0.00  0.00      PEP3 H
ATOM   3572  HB3 ALA C  50      20.907   0.656  13.277  0.00  0.00      PEP3 H
ATOM   3573  C   ALA C  50      21.111  -0.821  15.588  1.00  0.00      PEP3 C
ATOM   3574  O   ALA C  50      21.369   0.165  16.282  1.00  0.00      PEP3 O
ATOM   3575  N   GLU C  51      20.198  -1.725  15.936  1.00  0.00      PEP3 N
ATOM   3576  HN  GLU C  51      19.998  -2.562  15.435  0.00  0.00      PEP3 H
ATOM   3577  CA  GLU C  51      19.385  -1.543  17.137  1.00  0.00      PEP3 C
ATOM   3578  HA  GLU C  51      19.228  -0.474  17.204  0.00  0.00      PEP3 H
ATOM   3579  CB  GLU C  51      17.998  -2.172  16.909  1.00  0.00      PEP3 C
ATOM   3580  HB1 GLU C  51      18.138  -3.260  16.713  0.00  0.00      PEP3 H
ATOM   3581  HB2 GLU C  51      17.395  -2.105  17.842  0.00  0.00      PEP3 H
ATOM   3582  CG  GLU C  51      17.223  -1.542  15.732  1.00  0.00      PEP3 C
ATOM   3583  HG1 GLU C  51      17.910  -1.381  14.881  0.00  0.00      PEP3 H
ATOM   3584  HG2 GLU C  51      16.390  -2.197  15.409  0.00  0.00      PEP3 H
ATOM   3585  CD  GLU C  51      16.642  -0.157  16.050  1.00  0.00      PEP3 C
ATOM   3586  OE1 GLU C  51      15.881  -0.032  17.034  1.00  0.00      PEP3 O
ATOM   3587  OE2 GLU C  51      16.940   0.806  15.312  1.00  0.00      PEP3 O
ATOM   3588  C   GLU C  51      19.958  -2.003  18.478  1.00  0.00      PEP3 C
ATOM   3589  O   GLU C  51      19.624  -1.419  19.508  1.00  0.00      PEP3 O
ATOM   3590  N   ARG C  52      20.788  -3.049  18.499  1.00  0.00      PEP3 N
ATOM   3591  HN  ARG C  52      21.042  -3.580  17.694  0.00  0.00      PEP3 H
ATOM   3592  CA  ARG C  52      21.376  -3.464  19.769  1.00  0.00      PEP3 C
ATOM   3593  HA  ARG C  52      20.609  -3.590  20.524  0.00  0.00      PEP3 H
ATOM   3594  CB  ARG C  52      22.229  -4.732  19.614  1.00  0.00      PEP3 C
ATOM   3595  HB1 ARG C  52      22.858  -4.580  18.704  0.00  0.00      PEP3 H
ATOM   3596  HB2 ARG C  52      22.939  -4.810  20.467  0.00  0.00      PEP3 H
ATOM   3597  CG  ARG C  52      21.391  -5.997  19.445  1.00  0.00      PEP3 C
ATOM   3598  HG1 ARG C  52      20.511  -5.932  20.122  0.00  0.00      PEP3 H
ATOM   3599  HG2 ARG C  52      20.973  -6.019  18.412  0.00  0.00      PEP3 H
ATOM   3600  CD  ARG C  52      22.195  -7.287  19.662  1.00  0.00      PEP3 C
ATOM   3601  HD1 ARG C  52      23.009  -7.348  18.903  0.00  0.00      PEP3 H
ATOM   3602  HD2 ARG C  52      22.652  -7.318  20.679  0.00  0.00      PEP3 H
ATOM   3603  NE  ARG C  52      21.331  -8.462  19.545  1.00  0.00      PEP3 N
ATOM   3604  HE  ARG C  52      20.463  -8.269  19.074  0.00  0.00      PEP3 H
ATOM   3605  CZ  ARG C  52      21.633  -9.675  20.004  1.00  0.00      PEP3 C
ATOM   3606  NH1 ARG C  52      22.786  -9.892  20.625  1.00  0.00      PEP3 N
ATOM   3607 HH11 ARG C  52      23.024 -10.799  20.945  0.00  0.00      PEP3 H
ATOM   3608 HH12 ARG C  52      23.440  -9.133  20.624  0.00  0.00      PEP3 H
ATOM   3609  NH2 ARG C  52      20.779 -10.677  19.840  1.00  0.00      PEP3 N
ATOM   3610 HH21 ARG C  52      20.964 -11.556  20.256  0.00  0.00      PEP3 H
ATOM   3611 HH22 ARG C  52      19.884 -10.449  19.481  0.00  0.00      PEP3 H
ATOM   3612  C   ARG C  52      22.247  -2.299  20.223  1.00  0.00      PEP3 C
ATOM   3613  O   ARG C  52      22.937  -1.688  19.410  1.00  0.00      PEP3 O
ATOM   3614  N   GLY C  53      22.199  -1.986  21.511  1.00  0.00      PEP3 N
ATOM   3615  HN  GLY C  53      21.649  -2.476  22.186  0.00  0.00      PEP3 H
ATOM   3616  CA  GLY C  53      22.973  -0.874  22.022  1.00  0.00      PEP3 C
ATOM   3617  HA1 GLY C  53      23.682  -0.578  21.261  0.00  0.00      PEP3 H
ATOM   3618  HA2 GLY C  53      23.425  -1.173  22.958  0.00  0.00      PEP3 H
ATOM   3619  C   GLY C  53      22.061   0.308  22.299  1.00  0.00      PEP3 C
ATOM   3620  O   GLY C  53      22.487   1.303  22.889  1.00  0.00      PEP3 O
ATOM   3621  N   ALA C  54      20.809   0.217  21.857  1.00  0.00      PEP3 N
ATOM   3622  HN  ALA C  54      20.457  -0.568  21.348  0.00  0.00      PEP3 H
ATOM   3623  CA  ALA C  54      19.846   1.292  22.098  1.00  0.00      PEP3 C
ATOM   3624  HA  ALA C  54      20.325   2.177  22.500  0.00  0.00      PEP3 H
ATOM   3625  CB  ALA C  54      19.117   1.666  20.793  1.00  0.00      PEP3 C
ATOM   3626  HB1 ALA C  54      19.851   2.050  20.053  0.00  0.00      PEP3 H
ATOM   3627  HB2 ALA C  54      18.614   0.780  20.348  0.00  0.00      PEP3 H
ATOM   3628  HB3 ALA C  54      18.355   2.457  20.962  0.00  0.00      PEP3 H
ATOM   3629  C   ALA C  54      18.849   0.827  23.151  1.00  0.00      PEP3 C
ATOM   3630  O   ALA C  54      18.009  -0.037  22.888  1.00  0.00      PEP3 O
ATOM   3631  N   PRO C  55      18.938   1.383  24.371  1.00  0.00      PEP3 N
ATOM   3632  CD  PRO C  55      19.930   2.388  24.799  1.00  0.00      PEP3 C
ATOM   3633  HD1 PRO C  55      20.154   1.384  24.373  0.00  0.00      PEP3 H
ATOM   3634  HD2 PRO C  55      20.717   3.120  24.505  0.00  0.00      PEP3 H
ATOM   3635  CA  PRO C  55      18.052   1.036  25.482  1.00  0.00      PEP3 C
ATOM   3636  HA  PRO C  55      18.308   0.054  25.863  0.00  0.00      PEP3 H
ATOM   3637  CB  PRO C  55      18.390   2.100  26.528  1.00  0.00      PEP3 C
ATOM   3638  HB1 PRO C  55      19.274   1.764  27.114  0.00  0.00      PEP3 H
ATOM   3639  HB2 PRO C  55      17.550   2.298  27.224  0.00  0.00      PEP3 H
ATOM   3640  CG  PRO C  55      19.839   2.302  26.316  1.00  0.00      PEP3 C
ATOM   3641  HG1 PRO C  55      20.353   2.710  27.208  0.00  0.00      PEP3 H
ATOM   3642  HG2 PRO C  55      20.681   1.769  26.404  0.00  0.00      PEP3 H
ATOM   3643  C   PRO C  55      16.584   1.051  25.096  1.00  0.00      PEP3 C
ATOM   3644  O   PRO C  55      16.080   2.057  24.597  1.00  0.00      PEP3 O
ATOM   3645  N   GLY C  56      15.899  -0.067  25.316  1.00  0.00      PEP3 N
ATOM   3646  HN  GLY C  56      16.288  -0.897  25.713  0.00  0.00      PEP3 H
ATOM   3647  CA  GLY C  56      14.491  -0.136  24.974  1.00  0.00      PEP3 C
ATOM   3648  HA1 GLY C  56      14.142   0.887  24.972  0.00  0.00      PEP3 H
ATOM   3649  HA2 GLY C  56      14.034  -0.760  25.730  0.00  0.00      PEP3 H
ATOM   3650  C   GLY C  56      14.179  -0.744  23.612  1.00  0.00      PEP3 C
ATOM   3651  O   GLY C  56      13.039  -1.131  23.361  1.00  0.00      PEP3 O
ATOM   3652  N   ALA C  57      15.175  -0.843  22.737  1.00  0.00      PEP3 N
ATOM   3653  HN  ALA C  57      16.106  -0.539  22.936  0.00  0.00      PEP3 H
ATOM   3654  CA  ALA C  57      14.970  -1.413  21.402  1.00  0.00      PEP3 C
ATOM   3655  HA  ALA C  57      14.208  -0.855  20.871  0.00  0.00      PEP3 H
ATOM   3656  CB  ALA C  57      16.264  -1.333  20.602  1.00  0.00      PEP3 C
ATOM   3657  HB1 ALA C  57      16.587  -0.273  20.520  0.00  0.00      PEP3 H
ATOM   3658  HB2 ALA C  57      17.079  -1.901  21.102  0.00  0.00      PEP3 H
ATOM   3659  HB3 ALA C  57      16.135  -1.733  19.573  0.00  0.00      PEP3 H
ATOM   3660  C   ALA C  57      14.478  -2.869  21.463  1.00  0.00      PEP3 C
ATOM   3661  O   ALA C  57      14.909  -3.638  22.326  1.00  0.00      PEP3 O
ATOM   3662  N   GLN C  58      13.588  -3.235  20.540  1.00  0.00      PEP3 N
ATOM   3663  HN  GLN C  58      13.250  -2.609  19.839  0.00  0.00      PEP3 H
ATOM   3664  CA  GLN C  58      13.024  -4.588  20.469  1.00  0.00      PEP3 C
ATOM   3665  HA  GLN C  58      13.435  -5.119  21.319  0.00  0.00      PEP3 H
ATOM   3666  CB  GLN C  58      11.493  -4.529  20.549  1.00  0.00      PEP3 C
ATOM   3667  HB1 GLN C  58      11.163  -3.746  19.828  0.00  0.00      PEP3 H
ATOM   3668  HB2 GLN C  58      11.067  -5.490  20.181  0.00  0.00      PEP3 H
ATOM   3669  CG  GLN C  58      10.918  -4.197  21.931  1.00  0.00      PEP3 C
ATOM   3670  HG1 GLN C  58      11.283  -4.925  22.687  0.00  0.00      PEP3 H
ATOM   3671  HG2 GLN C  58      11.233  -3.184  22.254  0.00  0.00      PEP3 H
ATOM   3672  CD  GLN C  58       9.395  -4.268  21.970  1.00  0.00      PEP3 C
ATOM   3673  OE1 GLN C  58       8.707  -3.632  21.161  1.00  0.00      PEP3 O
ATOM   3674  NE2 GLN C  58       8.862  -5.043  22.917  1.00  0.00      PEP3 N
ATOM   3675 HE21 GLN C  58       7.868  -5.098  22.947  0.00  0.00      PEP3 H
ATOM   3676 HE22 GLN C  58       9.454  -5.517  23.559  0.00  0.00      PEP3 H
ATOM   3677  C   GLN C  58      13.412  -5.369  19.204  1.00  0.00      PEP3 C
ATOM   3678  O   GLN C  58      13.227  -6.582  19.138  1.00  0.00      PEP3 O
ATOM   3679  N   LEU C  59      13.928  -4.670  18.202  1.00  0.00      PEP3 N
ATOM   3680  HN  LEU C  59      14.086  -3.685  18.240  0.00  0.00      PEP3 H
ATOM   3681  CA  LEU C  59      14.315  -5.292  16.937  1.00  0.00      PEP3 C
ATOM   3682  HA  LEU C  59      13.706  -6.171  16.768  0.00  0.00      PEP3 H
ATOM   3683  CB  LEU C  59      14.224  -4.235  15.829  1.00  0.00      PEP3 C
ATOM   3684  HB1 LEU C  59      13.311  -3.627  16.028  0.00  0.00      PEP3 H
ATOM   3685  HB2 LEU C  59      15.085  -3.537  15.923  0.00  0.00      PEP3 H
ATOM   3686  CG  LEU C  59      14.135  -4.648  14.358  1.00  0.00      PEP3 C
ATOM   3687  HG  LEU C  59      15.109  -5.089  14.034  0.00  0.00      PEP3 H
ATOM   3688  CD1 LEU C  59      13.022  -5.672  14.172  1.00  0.00      PEP3 C
ATOM   3689 HD11 LEU C  59      12.917  -5.943  13.100  0.00  0.00      PEP3 H
ATOM   3690 HD12 LEU C  59      13.242  -6.598  14.746  0.00  0.00      PEP3 H
ATOM   3691 HD13 LEU C  59      12.050  -5.264  14.523  0.00  0.00      PEP3 H
ATOM   3692  CD2 LEU C  59      13.870  -3.397  13.501  1.00  0.00      PEP3 C
ATOM   3693 HD21 LEU C  59      13.820  -3.670  12.425  0.00  0.00      PEP3 H
ATOM   3694 HD22 LEU C  59      12.910  -2.912  13.770  0.00  0.00      PEP3 H
ATOM   3695 HD23 LEU C  59      14.687  -2.655  13.633  0.00  0.00      PEP3 H
ATOM   3696  C   LEU C  59      15.752  -5.761  17.145  1.00  0.00      PEP3 C
ATOM   3697  O   LEU C  59      16.683  -5.279  16.490  1.00  0.00      PEP3 O
ATOM   3698  N   ILE C  60      15.918  -6.721  18.053  1.00  0.00      PEP3 N
ATOM   3699  HN  ILE C  60      15.180  -7.190  18.534  0.00  0.00      PEP3 H
ATOM   3700  CA  ILE C  60      17.251  -7.172  18.421  1.00  0.00      PEP3 C
ATOM   3701  HA  ILE C  60      17.873  -6.630  17.721  0.00  0.00      PEP3 H
ATOM   3702  CB  ILE C  60      17.572  -6.690  19.854  1.00  0.00      PEP3 C
ATOM   3703  HB  ILE C  60      18.561  -7.158  20.092  0.00  0.00      PEP3 H
ATOM   3704  CG2 ILE C  60      17.518  -5.164  19.908  1.00  0.00      PEP3 C
ATOM   3705 HG21 ILE C  60      17.896  -4.794  20.884  0.00  0.00      PEP3 H
ATOM   3706 HG22 ILE C  60      18.149  -4.717  19.111  0.00  0.00      PEP3 H
ATOM   3707 HG23 ILE C  60      16.477  -4.798  19.778  0.00  0.00      PEP3 H
ATOM   3708  CG1 ILE C  60      16.551  -7.273  20.829  1.00  0.00      PEP3 C
ATOM   3709 HG11 ILE C  60      15.524  -6.972  20.524  0.00  0.00      PEP3 H
ATOM   3710 HG12 ILE C  60      16.597  -8.385  20.777  0.00  0.00      PEP3 H
ATOM   3711  CD  ILE C  60      16.773  -6.858  22.293  0.00  0.00      PEP3 C
ATOM   3712  HD1 ILE C  60      16.034  -7.362  22.953  0.00  0.00      PEP3 H
ATOM   3713  HD2 ILE C  60      17.793  -7.144  22.631  0.00  0.00      PEP3 H
ATOM   3714  HD3 ILE C  60      16.655  -5.761  22.419  0.00  0.00      PEP3 H
ATOM   3715  C   ILE C  60      17.636  -8.643  18.306  1.00  0.00      PEP3 C
ATOM   3716  O   ILE C  60      18.709  -9.025  18.759  1.00  0.00      PEP3 O
ATOM   3717  N   THR C  61      16.766  -9.472  17.735  1.00  0.00      PEP3 N
ATOM   3718  HN  THR C  61      15.854  -9.203  17.426  0.00  0.00      PEP3 H
ATOM   3719  CA  THR C  61      17.086 -10.883  17.508  1.00  0.00      PEP3 C
ATOM   3720  HA  THR C  61      18.159 -11.010  17.567  0.00  0.00      PEP3 H
ATOM   3721  CB  THR C  61      16.332 -11.832  18.479  1.00  0.00      PEP3 C
ATOM   3722  HB  THR C  61      16.423 -12.857  18.044  0.00  0.00      PEP3 H
ATOM   3723  OG1 THR C  61      14.942 -11.495  18.517  1.00  0.00      PEP3 O
ATOM   3724  HG1 THR C  61      14.545 -12.112  19.142  0.00  0.00      PEP3 H
ATOM   3725  CG2 THR C  61      16.923 -11.723  19.877  1.00  0.00      PEP3 C
ATOM   3726 HG21 THR C  61      16.472 -12.476  20.557  0.00  0.00      PEP3 H
ATOM   3727 HG22 THR C  61      18.019 -11.901  19.849  0.00  0.00      PEP3 H
ATOM   3728 HG23 THR C  61      16.746 -10.715  20.309  0.00  0.00      PEP3 H
ATOM   3729  C   THR C  61      16.700 -11.128  16.054  1.00  0.00      PEP3 C
ATOM   3730  O   THR C  61      15.737 -10.541  15.555  1.00  0.00      PEP3 O
ATOM   3731  N   TYR C  62      17.456 -11.975  15.369  1.00  0.00      PEP3 N
ATOM   3732  HN  TYR C  62      18.208 -12.505  15.757  0.00  0.00      PEP3 H
ATOM   3733  CA  TYR C  62      17.229 -12.198  13.943  1.00  0.00      PEP3 C
ATOM   3734  HA  TYR C  62      17.307 -11.199  13.531  0.00  0.00      PEP3 H
ATOM   3735  CB  TYR C  62      18.379 -13.032  13.363  1.00  0.00      PEP3 C
ATOM   3736  HB1 TYR C  62      18.397 -14.025  13.863  0.00  0.00      PEP3 H
ATOM   3737  HB2 TYR C  62      18.224 -13.214  12.277  0.00  0.00      PEP3 H
ATOM   3738  CG  TYR C  62      19.732 -12.388  13.591  1.00  0.00      PEP3 C
ATOM   3739  CD1 TYR C  62      20.604 -12.879  14.558  1.00  0.00      PEP3 C
ATOM   3740  HD1 TYR C  62      20.334 -13.756  15.130  0.00  0.00      PEP3 H
ATOM   3741  CE1 TYR C  62      21.816 -12.246  14.821  1.00  0.00      PEP3 C
ATOM   3742  HE1 TYR C  62      22.483 -12.629  15.579  0.00  0.00      PEP3 H
ATOM   3743  CZ  TYR C  62      22.165 -11.110  14.107  1.00  0.00      PEP3 C
ATOM   3744  OH  TYR C  62      23.360 -10.474  14.360  1.00  0.00      PEP3 O
ATOM   3745  HH  TYR C  62      23.448  -9.763  13.722  0.00  0.00      PEP3 H
ATOM   3746  CD2 TYR C  62      20.109 -11.248  12.885  1.00  0.00      PEP3 C
ATOM   3747  HD2 TYR C  62      19.440 -10.821  12.151  0.00  0.00      PEP3 H
ATOM   3748  CE2 TYR C  62      21.315 -10.609  13.137  1.00  0.00      PEP3 C
ATOM   3749  HE2 TYR C  62      21.572  -9.714  12.590  0.00  0.00      PEP3 H
ATOM   3750  C   TYR C  62      15.899 -12.775  13.473  1.00  0.00      PEP3 C
ATOM   3751  O   TYR C  62      15.342 -12.314  12.477  1.00  0.00      PEP3 O
ATOM   3752  N   PRO C  63      15.376 -13.794  14.159  1.00  0.00      PEP3 N
ATOM   3753  CD  PRO C  63      15.924 -14.616  15.255  1.00  0.00      PEP3 C
ATOM   3754  HD1 PRO C  63      16.439 -14.324  14.312  0.00  0.00      PEP3 H
ATOM   3755  HD2 PRO C  63      16.658 -14.705  16.089  0.00  0.00      PEP3 H
ATOM   3756  CA  PRO C  63      14.100 -14.330  13.677  1.00  0.00      PEP3 C
ATOM   3757  HA  PRO C  63      14.232 -14.767  12.694  0.00  0.00      PEP3 H
ATOM   3758  CB  PRO C  63      13.799 -15.446  14.674  1.00  0.00      PEP3 C
ATOM   3759  HB1 PRO C  63      14.322 -16.373  14.349  0.00  0.00      PEP3 H
ATOM   3760  HB2 PRO C  63      12.714 -15.657  14.766  0.00  0.00      PEP3 H
ATOM   3761  CG  PRO C  63      15.199 -15.925  15.064  1.00  0.00      PEP3 C
ATOM   3762  HG1 PRO C  63      15.209 -16.964  15.447  0.00  0.00      PEP3 H
ATOM   3763  HG2 PRO C  63      15.993 -16.378  14.659  0.00  0.00      PEP3 H
ATOM   3764  C   PRO C  63      12.994 -13.267  13.609  1.00  0.00      PEP3 C
ATOM   3765  O   PRO C  63      12.339 -13.115  12.574  1.00  0.00      PEP3 O
ATOM   3766  N   ARG C  64      12.792 -12.516  14.687  1.00  0.00      PEP3 N
ATOM   3767  HN  ARG C  64      13.304 -12.591  15.539  0.00  0.00      PEP3 H
ATOM   3768  CA  ARG C  64      11.746 -11.499  14.639  1.00  0.00      PEP3 C
ATOM   3769  HA  ARG C  64      10.865 -11.949  14.196  0.00  0.00      PEP3 H
ATOM   3770  CB  ARG C  64      11.365 -11.033  16.054  1.00  0.00      PEP3 C
ATOM   3771  HB1 ARG C  64      10.459 -10.391  15.941  0.00  0.00      PEP3 H
ATOM   3772  HB2 ARG C  64      11.046 -11.909  16.661  0.00  0.00      PEP3 H
ATOM   3773  CG  ARG C  64      12.411 -10.234  16.793  1.00  0.00      PEP3 C
ATOM   3774  HG1 ARG C  64      13.402 -10.709  16.626  0.00  0.00      PEP3 H
ATOM   3775  HG2 ARG C  64      12.484  -9.221  16.334  0.00  0.00      PEP3 H
ATOM   3776  CD  ARG C  64      12.011 -10.116  18.263  1.00  0.00      PEP3 C
ATOM   3777  HD1 ARG C  64      12.810  -9.576  18.822  0.00  0.00      PEP3 H
ATOM   3778  HD2 ARG C  64      11.053  -9.559  18.383  0.00  0.00      PEP3 H
ATOM   3779  NE  ARG C  64      11.811 -11.436  18.862  1.00  0.00      PEP3 N
ATOM   3780  HE  ARG C  64      12.138 -12.189  18.279  0.00  0.00      PEP3 H
ATOM   3781  CZ  ARG C  64      11.257 -11.658  20.053  1.00  0.00      PEP3 C
ATOM   3782  NH1 ARG C  64      10.835 -10.646  20.802  1.00  0.00      PEP3 N
ATOM   3783 HH11 ARG C  64      10.446 -10.810  21.698  0.00  0.00      PEP3 H
ATOM   3784 HH12 ARG C  64      11.057  -9.726  20.471  0.00  0.00      PEP3 H
ATOM   3785  NH2 ARG C  64      11.108 -12.904  20.488  1.00  0.00      PEP3 N
ATOM   3786 HH21 ARG C  64      10.619 -13.077  21.331  0.00  0.00      PEP3 H
ATOM   3787 HH22 ARG C  64      11.310 -13.631  19.845  0.00  0.00      PEP3 H
ATOM   3788  C   ARG C  64      12.127 -10.315  13.749  1.00  0.00      PEP3 C
ATOM   3789  O   ARG C  64      11.244  -9.609  13.249  1.00  0.00      PEP3 O
ATOM   3790  N   ALA C  65      13.428 -10.093  13.535  1.00  0.00      PEP3 N
ATOM   3791  HN  ALA C  65      14.173 -10.628  13.933  0.00  0.00      PEP3 H
ATOM   3792  CA  ALA C  65      13.839  -8.998  12.662  1.00  0.00      PEP3 C
ATOM   3793  HA  ALA C  65      13.304  -8.082  12.886  0.00  0.00      PEP3 H
ATOM   3794  CB  ALA C  65      15.345  -8.721  12.791  1.00  0.00      PEP3 C
ATOM   3795  HB1 ALA C  65      15.579  -8.409  13.831  0.00  0.00      PEP3 H
ATOM   3796  HB2 ALA C  65      15.940  -9.633  12.566  0.00  0.00      PEP3 H
ATOM   3797  HB3 ALA C  65      15.672  -7.908  12.107  0.00  0.00      PEP3 H
ATOM   3798  C   ALA C  65      13.483  -9.364  11.219  1.00  0.00      PEP3 C
ATOM   3799  O   ALA C  65      13.150  -8.497  10.411  1.00  0.00      PEP3 O
ATOM   3800  N   LEU C  66      13.561 -10.647  10.883  1.00  0.00      PEP3 N
ATOM   3801  HN  LEU C  66      13.859 -11.390  11.479  0.00  0.00      PEP3 H
ATOM   3802  CA  LEU C  66      13.190 -11.072   9.533  1.00  0.00      PEP3 C
ATOM   3803  HA  LEU C  66      13.704 -10.431   8.828  0.00  0.00      PEP3 H
ATOM   3804  CB  LEU C  66      13.497 -12.550   9.319  1.00  0.00      PEP3 C
ATOM   3805  HB1 LEU C  66      14.599 -12.676   9.429  0.00  0.00      PEP3 H
ATOM   3806  HB2 LEU C  66      13.036 -13.138  10.143  0.00  0.00      PEP3 H
ATOM   3807  CG  LEU C  66      13.063 -13.084   7.953  1.00  0.00      PEP3 C
ATOM   3808  HG  LEU C  66      11.954 -12.992   7.853  0.00  0.00      PEP3 H
ATOM   3809  CD1 LEU C  66      13.752 -12.293   6.831  1.00  0.00      PEP3 C
ATOM   3810 HD11 LEU C  66      13.478 -12.707   5.837  0.00  0.00      PEP3 H
ATOM   3811 HD12 LEU C  66      13.446 -11.225   6.860  0.00  0.00      PEP3 H
ATOM   3812 HD13 LEU C  66      14.857 -12.345   6.936  0.00  0.00      PEP3 H
ATOM   3813  CD2 LEU C  66      13.425 -14.565   7.861  1.00  0.00      PEP3 C
ATOM   3814 HD21 LEU C  66      13.102 -14.981   6.882  0.00  0.00      PEP3 H
ATOM   3815 HD22 LEU C  66      14.518 -14.726   7.951  0.00  0.00      PEP3 H
ATOM   3816 HD23 LEU C  66      12.919 -15.140   8.667  0.00  0.00      PEP3 H
ATOM   3817  C   LEU C  66      11.686 -10.846   9.352  1.00  0.00      PEP3 C
ATOM   3818  O   LEU C  66      11.233 -10.411   8.291  1.00  0.00      PEP3 O
ATOM   3819  N   TRP C  67      10.917 -11.171  10.388  1.00  0.00      PEP3 N
ATOM   3820  HN  TRP C  67      11.274 -11.559  11.234  0.00  0.00      PEP3 H
ATOM   3821  CA  TRP C  67       9.470 -10.979  10.359  1.00  0.00      PEP3 C
ATOM   3822  HA  TRP C  67       9.075 -11.471   9.478  0.00  0.00      PEP3 H
ATOM   3823  CB  TRP C  67       8.837 -11.514  11.649  1.00  0.00      PEP3 C
ATOM   3824  HB1 TRP C  67       8.714 -12.614  11.538  0.00  0.00      PEP3 H
ATOM   3825  HB2 TRP C  67       9.528 -11.352  12.505  0.00  0.00      PEP3 H
ATOM   3826  CG  TRP C  67       7.480 -10.950  11.967  1.00  0.00      PEP3 C
ATOM   3827  CD1 TRP C  67       7.138 -10.234  13.079  1.00  0.00      PEP3 C
ATOM   3828  HD1 TRP C  67       7.839  -9.921  13.842  0.00  0.00      PEP3 H
ATOM   3829  NE1 TRP C  67       5.797  -9.940  13.061  1.00  0.00      PEP3 N
ATOM   3830  HE1 TRP C  67       5.312  -9.415  13.727  0.00  0.00      PEP3 H
ATOM   3831  CE2 TRP C  67       5.241 -10.461  11.922  1.00  0.00      PEP3 C
ATOM   3832  CD2 TRP C  67       6.273 -11.101  11.203  1.00  0.00      PEP3 C
ATOM   3833  CE3 TRP C  67       5.965 -11.718   9.982  1.00  0.00      PEP3 C
ATOM   3834  HE3 TRP C  67       6.717 -12.227   9.394  0.00  0.00      PEP3 H
ATOM   3835  CZ3 TRP C  67       4.646 -11.678   9.521  1.00  0.00      PEP3 C
ATOM   3836  HZ3 TRP C  67       4.396 -12.154   8.583  0.00  0.00      PEP3 H
ATOM   3837  CZ2 TRP C  67       3.915 -10.419  11.462  1.00  0.00      PEP3 C
ATOM   3838  HZ2 TRP C  67       3.127  -9.928  12.013  0.00  0.00      PEP3 H
ATOM   3839  CH2 TRP C  67       3.639 -11.031  10.262  1.00  0.00      PEP3 C
ATOM   3840  HH2 TRP C  67       2.626 -11.014   9.884  0.00  0.00      PEP3 H
ATOM   3841  C   TRP C  67       9.174  -9.487  10.205  1.00  0.00      PEP3 C
ATOM   3842  O   TRP C  67       8.307  -9.104   9.428  1.00  0.00      PEP3 O
ATOM   3843  N   TRP C  68       9.912  -8.652  10.934  1.00  0.00      PEP3 N
ATOM   3844  HN  TRP C  68      10.620  -8.951  11.570  0.00  0.00      PEP3 H
ATOM   3845  CA  TRP C  68       9.730  -7.207  10.849  1.00  0.00      PEP3 C
ATOM   3846  HA  TRP C  68       8.688  -6.992  11.052  0.00  0.00      PEP3 H
ATOM   3847  CB  TRP C  68      10.661  -6.483  11.837  1.00  0.00      PEP3 C
ATOM   3848  HB1 TRP C  68      10.201  -6.547  12.848  0.00  0.00      PEP3 H
ATOM   3849  HB2 TRP C  68      11.637  -7.012  11.893  0.00  0.00      PEP3 H
ATOM   3850  CG  TRP C  68      10.854  -5.033  11.514  1.00  0.00      PEP3 C
ATOM   3851  CD1 TRP C  68      10.006  -3.992  11.814  1.00  0.00      PEP3 C
ATOM   3852  HD1 TRP C  68       9.111  -4.082  12.415  0.00  0.00      PEP3 H
ATOM   3853  NE1 TRP C  68      10.490  -2.822  11.273  1.00  0.00      PEP3 N
ATOM   3854  HE1 TRP C  68      10.092  -1.935  11.366  0.00  0.00      PEP3 H
ATOM   3855  CE2 TRP C  68      11.662  -3.086  10.614  1.00  0.00      PEP3 C
ATOM   3856  CD2 TRP C  68      11.924  -4.469  10.748  1.00  0.00      PEP3 C
ATOM   3857  CE3 TRP C  68      13.077  -5.001  10.156  1.00  0.00      PEP3 C
ATOM   3858  HE3 TRP C  68      13.320  -6.053  10.225  0.00  0.00      PEP3 H
ATOM   3859  CZ3 TRP C  68      13.927  -4.146   9.453  1.00  0.00      PEP3 C
ATOM   3860  HZ3 TRP C  68      14.819  -4.545   8.990  0.00  0.00      PEP3 H
ATOM   3861  CZ2 TRP C  68      12.515  -2.223   9.906  1.00  0.00      PEP3 C
ATOM   3862  HZ2 TRP C  68      12.318  -1.167   9.803  0.00  0.00      PEP3 H
ATOM   3863  CH2 TRP C  68      13.637  -2.773   9.336  1.00  0.00      PEP3 C
ATOM   3864  HH2 TRP C  68      14.309  -2.131   8.784  0.00  0.00      PEP3 H
ATOM   3865  C   TRP C  68      10.019  -6.715   9.426  1.00  0.00      PEP3 C
ATOM   3866  O   TRP C  68       9.287  -5.875   8.891  1.00  0.00      PEP3 O
ATOM   3867  N   SER C  69      11.078  -7.239   8.810  1.00  0.00      PEP3 N
ATOM   3868  HN  SER C  69      11.687  -7.933   9.194  0.00  0.00      PEP3 H
ATOM   3869  CA  SER C  69      11.437  -6.809   7.457  1.00  0.00      PEP3 C
ATOM   3870  HA  SER C  69      11.531  -5.732   7.500  0.00  0.00      PEP3 H
ATOM   3871  CB  SER C  69      12.750  -7.462   7.003  1.00  0.00      PEP3 C
ATOM   3872  HB1 SER C  69      13.128  -6.900   6.119  0.00  0.00      PEP3 H
ATOM   3873  HB2 SER C  69      13.522  -7.375   7.801  0.00  0.00      PEP3 H
ATOM   3874  OG  SER C  69      12.560  -8.815   6.629  1.00  0.00      PEP3 O
ATOM   3875  HG1 SER C  69      13.353  -9.092   6.153  0.00  0.00      PEP3 H
ATOM   3876  C   SER C  69      10.327  -7.127   6.466  1.00  0.00      PEP3 C
ATOM   3877  O   SER C  69      10.060  -6.345   5.546  1.00  0.00      PEP3 O
ATOM   3878  N   VAL C  70       9.676  -8.273   6.647  1.00  0.00      PEP3 N
ATOM   3879  HN  VAL C  70       9.860  -8.939   7.366  0.00  0.00      PEP3 H
ATOM   3880  CA  VAL C  70       8.589  -8.642   5.748  1.00  0.00      PEP3 C
ATOM   3881  HA  VAL C  70       8.952  -8.508   4.737  0.00  0.00      PEP3 H
ATOM   3882  CB  VAL C  70       8.160 -10.123   5.942  1.00  0.00      PEP3 C
ATOM   3883  HB  VAL C  70       7.876 -10.254   7.015  0.00  0.00      PEP3 H
ATOM   3884  CG1 VAL C  70       6.960 -10.437   5.055  1.00  0.00      PEP3 C
ATOM   3885 HG11 VAL C  70       6.672 -11.505   5.160  0.00  0.00      PEP3 H
ATOM   3886 HG12 VAL C  70       6.075  -9.828   5.332  0.00  0.00      PEP3 H
ATOM   3887 HG13 VAL C  70       7.201 -10.249   3.987  0.00  0.00      PEP3 H
ATOM   3888  CG2 VAL C  70       9.316 -11.050   5.553  1.00  0.00      PEP3 C
ATOM   3889 HG21 VAL C  70       9.014 -12.115   5.647  0.00  0.00      PEP3 H
ATOM   3890 HG22 VAL C  70       9.627 -10.866   4.502  0.00  0.00      PEP3 H
ATOM   3891 HG23 VAL C  70      10.197 -10.892   6.210  0.00  0.00      PEP3 H
ATOM   3892  C   VAL C  70       7.370  -7.727   5.925  1.00  0.00      PEP3 C
ATOM   3893  O   VAL C  70       6.853  -7.207   4.942  1.00  0.00      PEP3 O
ATOM   3894  N   GLU C  71       6.916  -7.517   7.163  1.00  0.00      PEP3 N
ATOM   3895  HN  GLU C  71       7.298  -7.897   8.001  0.00  0.00      PEP3 H
ATOM   3896  CA  GLU C  71       5.749  -6.656   7.377  1.00  0.00      PEP3 C
ATOM   3897  HA  GLU C  71       4.969  -6.994   6.707  0.00  0.00      PEP3 H
ATOM   3898  CB  GLU C  71       5.204  -6.798   8.813  1.00  0.00      PEP3 C
ATOM   3899  HB1 GLU C  71       4.476  -5.973   8.991  0.00  0.00      PEP3 H
ATOM   3900  HB2 GLU C  71       4.623  -7.743   8.904  0.00  0.00      PEP3 H
ATOM   3901  CG  GLU C  71       6.230  -6.755   9.927  1.00  0.00      PEP3 C
ATOM   3902  HG1 GLU C  71       6.939  -7.594   9.808  0.00  0.00      PEP3 H
ATOM   3903  HG2 GLU C  71       6.791  -5.799   9.914  0.00  0.00      PEP3 H
ATOM   3904  CD  GLU C  71       5.606  -6.933  11.313  1.00  0.00      PEP3 C
ATOM   3905  OE1 GLU C  71       4.580  -7.631  11.426  1.00  0.00      PEP3 O
ATOM   3906  OE2 GLU C  71       6.147  -6.409  12.300  1.00  0.00      PEP3 O
ATOM   3907  C   GLU C  71       6.027  -5.191   7.046  1.00  0.00      PEP3 C
ATOM   3908  O   GLU C  71       5.105  -4.373   6.944  1.00  0.00      PEP3 O
ATOM   3909  N   THR C  72       7.300  -4.863   6.873  1.00  0.00      PEP3 N
ATOM   3910  HN  THR C  72       8.062  -5.501   6.976  0.00  0.00      PEP3 H
ATOM   3911  CA  THR C  72       7.697  -3.512   6.510  1.00  0.00      PEP3 C
ATOM   3912  HA  THR C  72       6.914  -2.848   6.849  0.00  0.00      PEP3 H
ATOM   3913  CB  THR C  72       9.077  -3.180   7.095  1.00  0.00      PEP3 C
ATOM   3914  HB  THR C  72       9.754  -4.013   6.785  0.00  0.00      PEP3 H
ATOM   3915  OG1 THR C  72       8.991  -3.181   8.530  1.00  0.00      PEP3 O
ATOM   3916  HG1 THR C  72       9.875  -2.957   8.840  0.00  0.00      PEP3 H
ATOM   3917  CG2 THR C  72       9.542  -1.817   6.626  1.00  0.00      PEP3 C
ATOM   3918 HG21 THR C  72      10.585  -1.621   6.953  0.00  0.00      PEP3 H
ATOM   3919 HG22 THR C  72       9.515  -1.759   5.517  0.00  0.00      PEP3 H
ATOM   3920 HG23 THR C  72       8.893  -1.011   7.032  0.00  0.00      PEP3 H
ATOM   3921  C   THR C  72       7.720  -3.414   4.981  1.00  0.00      PEP3 C
ATOM   3922  O   THR C  72       7.195  -2.464   4.404  1.00  0.00      PEP3 O
ATOM   3923  N   ALA C  73       8.300  -4.416   4.325  1.00  0.00      PEP3 N
ATOM   3924  HN  ALA C  73       8.719  -5.200   4.781  0.00  0.00      PEP3 H
ATOM   3925  CA  ALA C  73       8.362  -4.433   2.863  1.00  0.00      PEP3 C
ATOM   3926  HA  ALA C  73       8.836  -3.528   2.501  0.00  0.00      PEP3 H
ATOM   3927  CB  ALA C  73       9.184  -5.645   2.384  1.00  0.00      PEP3 C
ATOM   3928  HB1 ALA C  73      10.210  -5.590   2.806  0.00  0.00      PEP3 H
ATOM   3929  HB2 ALA C  73       8.725  -6.599   2.725  0.00  0.00      PEP3 H
ATOM   3930  HB3 ALA C  73       9.270  -5.669   1.276  0.00  0.00      PEP3 H
ATOM   3931  C   ALA C  73       6.972  -4.479   2.223  1.00  0.00      PEP3 C
ATOM   3932  O   ALA C  73       6.777  -3.968   1.117  1.00  0.00      PEP3 O
ATOM   3933  N   THR C  74       6.015  -5.115   2.898  1.00  0.00      PEP3 N
ATOM   3934  HN  THR C  74       6.139  -5.553   3.788  0.00  0.00      PEP3 H
ATOM   3935  CA  THR C  74       4.660  -5.220   2.361  1.00  0.00      PEP3 C
ATOM   3936  HA  THR C  74       4.744  -5.170   1.284  0.00  0.00      PEP3 H
ATOM   3937  CB  THR C  74       3.928  -6.457   2.897  1.00  0.00      PEP3 C
ATOM   3938  HB  THR C  74       2.869  -6.364   2.553  0.00  0.00      PEP3 H
ATOM   3939  OG1 THR C  74       3.935  -6.430   4.335  1.00  0.00      PEP3 O
ATOM   3940  HG1 THR C  74       3.475  -7.231   4.609  0.00  0.00      PEP3 H
ATOM   3941  CG2 THR C  74       4.604  -7.729   2.407  1.00  0.00      PEP3 C
ATOM   3942 HG21 THR C  74       4.016  -8.625   2.696  0.00  0.00      PEP3 H
ATOM   3943 HG22 THR C  74       4.691  -7.720   1.300  0.00  0.00      PEP3 H
ATOM   3944 HG23 THR C  74       5.625  -7.830   2.835  0.00  0.00      PEP3 H
ATOM   3945  C   THR C  74       3.868  -3.996   2.790  1.00  0.00      PEP3 C
ATOM   3946  O   THR C  74       2.719  -3.816   2.414  1.00  0.00      PEP3 O
ATOM   3947  N   THR C  75       4.532  -3.175   3.588  1.00  0.00      PEP3 N
ATOM   3948  HN  THR C  75       5.479  -3.362   3.846  0.00  0.00      PEP3 H
ATOM   3949  CA  THR C  75       3.989  -1.961   4.158  1.00  0.00      PEP3 C
ATOM   3950  HA  THR C  75       4.787  -1.535   4.750  0.00  0.00      PEP3 H
ATOM   3951  CB  THR C  75       3.533  -0.919   3.070  1.00  0.00      PEP3 C
ATOM   3952  HB  THR C  75       3.160  -0.028   3.631  0.00  0.00      PEP3 H
ATOM   3953  OG1 THR C  75       2.438  -1.438   2.304  1.00  0.00      PEP3 O
ATOM   3954  HG1 THR C  75       2.228  -0.753   1.660  0.00  0.00      PEP3 H
ATOM   3955  CG2 THR C  75       4.675  -0.587   2.120  1.00  0.00      PEP3 C
ATOM   3956 HG21 THR C  75       4.387   0.230   1.426  0.00  0.00      PEP3 H
ATOM   3957 HG22 THR C  75       5.568  -0.252   2.690  0.00  0.00      PEP3 H
ATOM   3958 HG23 THR C  75       4.962  -1.473   1.514  0.00  0.00      PEP3 H
ATOM   3959  C   THR C  75       2.845  -2.250   5.118  1.00  0.00      PEP3 C
ATOM   3960  O   THR C  75       2.047  -1.390   5.351  1.00  0.00      PEP3 O
ATOM   3961  N   VAL C  76       2.779  -3.434   5.711  1.00  0.00      PEP3 N
ATOM   3962  HN  VAL C  76       3.415  -4.190   5.576  0.00  0.00      PEP3 H
ATOM   3963  CA  VAL C  76       1.695  -3.715   6.661  1.00  0.00      PEP3 C
ATOM   3964  HA  VAL C  76       0.781  -3.328   6.228  0.00  0.00      PEP3 H
ATOM   3965  CB  VAL C  76       1.535  -5.216   6.940  1.00  0.00      PEP3 C
ATOM   3966  HB  VAL C  76       2.546  -5.623   7.187  0.00  0.00      PEP3 H
ATOM   3967  CG1 VAL C  76       0.593  -5.440   8.131  1.00  0.00      PEP3 C
ATOM   3968 HG11 VAL C  76       0.447  -6.527   8.308  0.00  0.00      PEP3 H
ATOM   3969 HG12 VAL C  76       1.004  -5.006   9.066  0.00  0.00      PEP3 H
ATOM   3970 HG13 VAL C  76      -0.402  -4.987   7.935  0.00  0.00      PEP3 H
ATOM   3971  CG2 VAL C  76       0.959  -5.899   5.717  1.00  0.00      PEP3 C
ATOM   3972 HG21 VAL C  76       0.797  -6.981   5.911  0.00  0.00      PEP3 H
ATOM   3973 HG22 VAL C  76      -0.016  -5.444   5.439  0.00  0.00      PEP3 H
ATOM   3974 HG23 VAL C  76       1.644  -5.813   4.848  0.00  0.00      PEP3 H
ATOM   3975  C   VAL C  76       1.914  -2.995   7.989  1.00  0.00      PEP3 C
ATOM   3976  O   VAL C  76       0.974  -2.468   8.539  1.00  0.00      PEP3 O
ATOM   3977  N   GLY C  77       3.135  -2.988   8.507  1.00  0.00      PEP3 N
ATOM   3978  HN  GLY C  77       3.901  -3.466   8.080  0.00  0.00      PEP3 H
ATOM   3979  CA  GLY C  77       3.444  -2.278   9.741  1.00  0.00      PEP3 C
ATOM   3980  HA1 GLY C  77       3.419  -1.244   9.425  0.00  0.00      PEP3 H
ATOM   3981  HA2 GLY C  77       4.433  -2.645   9.982  0.00  0.00      PEP3 H
ATOM   3982  C   GLY C  77       2.580  -2.411  10.983  1.00  0.00      PEP3 C
ATOM   3983  O   GLY C  77       2.123  -1.404  11.527  1.00  0.00      PEP3 O
ATOM   3984  N   TYR C  78       2.399  -3.621  11.487  1.00  0.00      PEP3 N
ATOM   3985  HN  TYR C  78       2.803  -4.458  11.120  0.00  0.00      PEP3 H
ATOM   3986  CA  TYR C  78       1.558  -3.819  12.667  1.00  0.00      PEP3 C
ATOM   3987  HA  TYR C  78       0.565  -3.524  12.352  0.00  0.00      PEP3 H
ATOM   3988  CB  TYR C  78       1.601  -5.269  13.124  1.00  0.00      PEP3 C
ATOM   3989  HB1 TYR C  78       2.661  -5.583  13.239  0.00  0.00      PEP3 H
ATOM   3990  HB2 TYR C  78       1.115  -5.383  14.117  0.00  0.00      PEP3 H
ATOM   3991  CG  TYR C  78       0.975  -6.238  12.163  1.00  0.00      PEP3 C
ATOM   3992  CD1 TYR C  78       1.721  -7.298  11.648  1.00  0.00      PEP3 C
ATOM   3993  HD1 TYR C  78       2.776  -7.373  11.875  0.00  0.00      PEP3 H
ATOM   3994  CE1 TYR C  78       1.139  -8.257  10.825  1.00  0.00      PEP3 C
ATOM   3995  HE1 TYR C  78       1.727  -9.072  10.430  0.00  0.00      PEP3 H
ATOM   3996  CZ  TYR C  78      -0.197  -8.163  10.505  1.00  0.00      PEP3 C
ATOM   3997  OH  TYR C  78      -0.745  -9.153   9.722  1.00  0.00      PEP3 O
ATOM   3998  HH  TYR C  78      -1.686  -8.978   9.654  0.00  0.00      PEP3 H
ATOM   3999  CD2 TYR C  78      -0.378  -6.148  11.824  1.00  0.00      PEP3 C
ATOM   4000  HD2 TYR C  78      -0.967  -5.310  12.170  0.00  0.00      PEP3 H
ATOM   4001  CE2 TYR C  78      -0.973  -7.108  10.995  1.00  0.00      PEP3 C
ATOM   4002  HE2 TYR C  78      -2.015  -7.013  10.726  0.00  0.00      PEP3 H
ATOM   4003  C   TYR C  78       1.920  -2.964  13.859  1.00  0.00      PEP3 C
ATOM   4004  O   TYR C  78       1.055  -2.622  14.655  1.00  0.00      PEP3 O
ATOM   4005  N   GLY C  79       3.194  -2.637  14.000  1.00  0.00      PEP3 N
ATOM   4006  HN  GLY C  79       3.926  -2.898  13.372  0.00  0.00      PEP3 H
ATOM   4007  CA  GLY C  79       3.599  -1.841  15.137  1.00  0.00      PEP3 C
ATOM   4008  HA1 GLY C  79       2.731  -1.297  15.484  0.00  0.00      PEP3 H
ATOM   4009  HA2 GLY C  79       4.423  -1.212  14.828  0.00  0.00      PEP3 H
ATOM   4010  C   GLY C  79       4.085  -2.727  16.273  1.00  0.00      PEP3 C
ATOM   4011  O   GLY C  79       4.387  -2.231  17.358  1.00  0.00      PEP3 O
ATOM   4012  N   ASP C  80       4.161  -4.037  16.042  1.00  0.00      PEP3 N
ATOM   4013  HN  ASP C  80       3.917  -4.520  15.205  0.00  0.00      PEP3 H
ATOM   4014  CA  ASP C  80       4.648  -4.925  17.089  1.00  0.00      PEP3 C
ATOM   4015  HA  ASP C  80       4.213  -4.606  18.030  0.00  0.00      PEP3 H
ATOM   4016  CB  ASP C  80       4.290  -6.391  16.792  1.00  0.00      PEP3 C
ATOM   4017  HB1 ASP C  80       4.779  -7.045  17.542  0.00  0.00      PEP3 H
ATOM   4018  HB2 ASP C  80       3.195  -6.546  16.855  0.00  0.00      PEP3 H
ATOM   4019  CG  ASP C  80       4.756  -6.865  15.415  1.00  0.00      PEP3 C
ATOM   4020  OD1 ASP C  80       4.968  -6.033  14.501  1.00  0.00      PEP3 O
ATOM   4021  OD2 ASP C  80       4.878  -8.097  15.248  1.00  0.00      PEP3 O
ATOM   4022  C   ASP C  80       6.155  -4.748  17.219  1.00  0.00      PEP3 C
ATOM   4023  O   ASP C  80       6.720  -4.912  18.297  1.00  0.00      PEP3 O
ATOM   4024  N   LEU C  81       6.797  -4.385  16.115  1.00  0.00      PEP3 N
ATOM   4025  HN  LEU C  81       6.350  -4.233  15.236  0.00  0.00      PEP3 H
ATOM   4026  CA  LEU C  81       8.241  -4.175  16.098  1.00  0.00      PEP3 C
ATOM   4027  HA  LEU C  81       8.535  -3.889  17.100  0.00  0.00      PEP3 H
ATOM   4028  CB  LEU C  81       8.948  -5.433  15.575  1.00  0.00      PEP3 C
ATOM   4029  HB1 LEU C  81       8.505  -5.670  14.580  0.00  0.00      PEP3 H
ATOM   4030  HB2 LEU C  81      10.018  -5.195  15.387  0.00  0.00      PEP3 H
ATOM   4031  CG  LEU C  81       8.868  -6.703  16.418  1.00  0.00      PEP3 C
ATOM   4032  HG  LEU C  81       7.829  -6.830  16.806  0.00  0.00      PEP3 H
ATOM   4033  CD1 LEU C  81       9.254  -7.918  15.571  1.00  0.00      PEP3 C
ATOM   4034 HD11 LEU C  81       9.245  -8.842  16.188  0.00  0.00      PEP3 H
ATOM   4035 HD12 LEU C  81       8.539  -8.053  14.731  0.00  0.00      PEP3 H
ATOM   4036 HD13 LEU C  81      10.273  -7.793  15.148  0.00  0.00      PEP3 H
ATOM   4037  CD2 LEU C  81       9.805  -6.565  17.614  1.00  0.00      PEP3 C
ATOM   4038 HD21 LEU C  81       9.750  -7.472  18.254  0.00  0.00      PEP3 H
ATOM   4039 HD22 LEU C  81      10.860  -6.441  17.296  0.00  0.00      PEP3 H
ATOM   4040 HD23 LEU C  81       9.520  -5.686  18.232  0.00  0.00      PEP3 H
ATOM   4041  C   LEU C  81       8.588  -3.021  15.171  1.00  0.00      PEP3 C
ATOM   4042  O   LEU C  81       7.977  -2.866  14.118  1.00  0.00      PEP3 O
ATOM   4043  N   TYR C  82       9.578  -2.222  15.551  1.00  0.00      PEP3 N
ATOM   4044  HN  TYR C  82      10.074  -2.310  16.413  0.00  0.00      PEP3 H
ATOM   4045  CA  TYR C  82      10.024  -1.124  14.707  1.00  0.00      PEP3 C
ATOM   4046  HA  TYR C  82      10.222  -1.535  13.724  0.00  0.00      PEP3 H
ATOM   4047  CB  TYR C  82       8.945  -0.023  14.630  1.00  0.00      PEP3 C
ATOM   4048  HB1 TYR C  82       9.379   0.879  14.147  0.00  0.00      PEP3 H
ATOM   4049  HB2 TYR C  82       8.090  -0.354  14.001  0.00  0.00      PEP3 H
ATOM   4050  CG  TYR C  82       8.417   0.428  15.963  1.00  0.00      PEP3 C
ATOM   4051  CD1 TYR C  82       9.163   1.275  16.783  1.00  0.00      PEP3 C
ATOM   4052  HD1 TYR C  82      10.136   1.618  16.458  0.00  0.00      PEP3 H
ATOM   4053  CE1 TYR C  82       8.685   1.674  18.033  1.00  0.00      PEP3 C
ATOM   4054  HE1 TYR C  82       9.272   2.325  18.663  0.00  0.00      PEP3 H
ATOM   4055  CZ  TYR C  82       7.448   1.220  18.465  1.00  0.00      PEP3 C
ATOM   4056  OH  TYR C  82       6.963   1.617  19.689  1.00  0.00      PEP3 O
ATOM   4057  HH  TYR C  82       6.076   1.262  19.776  0.00  0.00      PEP3 H
ATOM   4058  CD2 TYR C  82       7.176  -0.010  16.422  1.00  0.00      PEP3 C
ATOM   4059  HD2 TYR C  82       6.590  -0.695  15.825  0.00  0.00      PEP3 H
ATOM   4060  CE2 TYR C  82       6.690   0.380  17.669  1.00  0.00      PEP3 C
ATOM   4061  HE2 TYR C  82       5.737   0.007  18.013  0.00  0.00      PEP3 H
ATOM   4062  C   TYR C  82      11.348  -0.571  15.240  1.00  0.00      PEP3 C
ATOM   4063  O   TYR C  82      11.670  -0.731  16.421  1.00  0.00      PEP3 O
ATOM   4064  N   PRO C  83      12.141   0.067  14.370  1.00  0.00      PEP3 N
ATOM   4065  CD  PRO C  83      11.951   0.157  12.908  1.00  0.00      PEP3 C
ATOM   4066  HD1 PRO C  83      12.014  -0.743  12.255  0.00  0.00      PEP3 H
ATOM   4067  HD2 PRO C  83      10.938   0.617  12.842  0.00  0.00      PEP3 H
ATOM   4068  CA  PRO C  83      13.434   0.638  14.764  1.00  0.00      PEP3 C
ATOM   4069  HA  PRO C  83      13.970  -0.080  15.373  0.00  0.00      PEP3 H
ATOM   4070  CB  PRO C  83      14.150   0.816  13.427  1.00  0.00      PEP3 C
ATOM   4071  HB1 PRO C  83      14.646  -0.141  13.151  0.00  0.00      PEP3 H
ATOM   4072  HB2 PRO C  83      14.911   1.622  13.452  0.00  0.00      PEP3 H
ATOM   4073  CG  PRO C  83      13.017   1.177  12.499  1.00  0.00      PEP3 C
ATOM   4074  HG1 PRO C  83      13.240   0.952  11.437  0.00  0.00      PEP3 H
ATOM   4075  HG2 PRO C  83      12.785   2.261  12.608  0.00  0.00      PEP3 H
ATOM   4076  C   PRO C  83      13.327   1.950  15.522  1.00  0.00      PEP3 C
ATOM   4077  O   PRO C  83      12.430   2.763  15.258  1.00  0.00      PEP3 O
ATOM   4078  N   VAL C  84      14.249   2.158  16.458  1.00  0.00      PEP3 N
ATOM   4079  HN  VAL C  84      14.970   1.511  16.693  0.00  0.00      PEP3 H
ATOM   4080  CA  VAL C  84      14.270   3.388  17.232  1.00  0.00      PEP3 C
ATOM   4081  HA  VAL C  84      13.423   3.984  16.915  0.00  0.00      PEP3 H
ATOM   4082  CB  VAL C  84      14.184   3.112  18.758  1.00  0.00      PEP3 C
ATOM   4083  HB  VAL C  84      14.293   4.092  19.285  0.00  0.00      PEP3 H
ATOM   4084  CG1 VAL C  84      12.832   2.498  19.099  1.00  0.00      PEP3 C
ATOM   4085 HG11 VAL C  84      12.778   2.262  20.184  0.00  0.00      PEP3 H
ATOM   4086 HG12 VAL C  84      11.997   3.192  18.870  0.00  0.00      PEP3 H
ATOM   4087 HG13 VAL C  84      12.675   1.554  18.534  0.00  0.00      PEP3 H
ATOM   4088  CG2 VAL C  84      15.315   2.183  19.194  1.00  0.00      PEP3 C
ATOM   4089 HG21 VAL C  84      15.236   1.950  20.277  0.00  0.00      PEP3 H
ATOM   4090 HG22 VAL C  84      15.276   1.228  18.627  0.00  0.00      PEP3 H
ATOM   4091 HG23 VAL C  84      16.307   2.650  19.023  0.00  0.00      PEP3 H
ATOM   4092  C   VAL C  84      15.534   4.200  16.947  1.00  0.00      PEP3 C
ATOM   4093  O   VAL C  84      15.610   5.369  17.305  1.00  0.00      PEP3 O
ATOM   4094  N   THR C  85      16.515   3.592  16.291  1.00  0.00      PEP3 N
ATOM   4095  HN  THR C  85      16.485   2.649  15.962  0.00  0.00      PEP3 H
ATOM   4096  CA  THR C  85      17.768   4.296  15.991  1.00  0.00      PEP3 C
ATOM   4097  HA  THR C  85      17.777   5.144  16.662  0.00  0.00      PEP3 H
ATOM   4098  CB  THR C  85      18.996   3.371  16.138  1.00  0.00      PEP3 C
ATOM   4099  HB  THR C  85      19.893   4.018  15.975  0.00  0.00      PEP3 H
ATOM   4100  OG1 THR C  85      18.967   2.381  15.107  1.00  0.00      PEP3 O
ATOM   4101  HG1 THR C  85      19.744   1.832  15.257  0.00  0.00      PEP3 H
ATOM   4102  CG2 THR C  85      19.005   2.694  17.499  1.00  0.00      PEP3 C
ATOM   4103 HG21 THR C  85      19.943   2.120  17.648  0.00  0.00      PEP3 H
ATOM   4104 HG22 THR C  85      18.936   3.451  18.309  0.00  0.00      PEP3 H
ATOM   4105 HG23 THR C  85      18.148   1.994  17.603  0.00  0.00      PEP3 H
ATOM   4106  C   THR C  85      17.825   4.860  14.580  1.00  0.00      PEP3 C
ATOM   4107  O   THR C  85      17.093   4.428  13.698  1.00  0.00      PEP3 O
ATOM   4108  N   LEU C  86      18.737   5.807  14.366  1.00  0.00      PEP3 N
ATOM   4109  HN  LEU C  86      19.351   6.156  15.071  0.00  0.00      PEP3 H
ATOM   4110  CA  LEU C  86      18.916   6.425  13.055  1.00  0.00      PEP3 C
ATOM   4111  HA  LEU C  86      17.963   6.874  12.808  0.00  0.00      PEP3 H
ATOM   4112  CB  LEU C  86      20.028   7.481  13.126  1.00  0.00      PEP3 C
ATOM   4113  HB1 LEU C  86      19.637   8.330  13.733  0.00  0.00      PEP3 H
ATOM   4114  HB2 LEU C  86      20.887   7.064  13.697  0.00  0.00      PEP3 H
ATOM   4115  CG  LEU C  86      20.512   8.035  11.784  1.00  0.00      PEP3 C
ATOM   4116  HG  LEU C  86      20.885   7.200  11.143  0.00  0.00      PEP3 H
ATOM   4117  CD1 LEU C  86      19.371   8.759  11.085  1.00  0.00      PEP3 C
ATOM   4118 HD11 LEU C  86      19.721   9.208  10.131  0.00  0.00      PEP3 H
ATOM   4119 HD12 LEU C  86      18.542   8.055  10.856  0.00  0.00      PEP3 H
ATOM   4120 HD13 LEU C  86      18.972   9.574  11.726  0.00  0.00      PEP3 H
ATOM   4121  CD2 LEU C  86      21.674   9.006  12.021  1.00  0.00      PEP3 C
ATOM   4122 HD21 LEU C  86      22.049   9.403  11.053  0.00  0.00      PEP3 H
ATOM   4123 HD22 LEU C  86      21.365   9.871  12.642  0.00  0.00      PEP3 H
ATOM   4124 HD23 LEU C  86      22.514   8.490  12.534  0.00  0.00      PEP3 H
ATOM   4125  C   LEU C  86      19.249   5.416  11.957  1.00  0.00      PEP3 C
ATOM   4126  O   LEU C  86      18.630   5.415  10.894  1.00  0.00      PEP3 O
ATOM   4127  N   TRP C  87      20.238   4.562  12.203  1.00  0.00      PEP3 N
ATOM   4128  HN  TRP C  87      20.765   4.534  13.049  0.00  0.00      PEP3 H
ATOM   4129  CA  TRP C  87      20.624   3.574  11.204  1.00  0.00      PEP3 C
ATOM   4130  HA  TRP C  87      20.710   4.099  10.260  0.00  0.00      PEP3 H
ATOM   4131  CB  TRP C  87      21.980   2.954  11.564  1.00  0.00      PEP3 C
ATOM   4132  HB1 TRP C  87      21.912   2.566  12.605  0.00  0.00      PEP3 H
ATOM   4133  HB2 TRP C  87      22.182   2.080  10.907  0.00  0.00      PEP3 H
ATOM   4134  CG  TRP C  87      23.109   3.956  11.509  1.00  0.00      PEP3 C
ATOM   4135  CD1 TRP C  87      24.053   4.179  12.468  1.00  0.00      PEP3 C
ATOM   4136  HD1 TRP C  87      24.142   3.606  13.382  0.00  0.00      PEP3 H
ATOM   4137  NE1 TRP C  87      24.890   5.201  12.083  1.00  0.00      PEP3 N
ATOM   4138  HE1 TRP C  87      25.663   5.534  12.579  0.00  0.00      PEP3 H
ATOM   4139  CE2 TRP C  87      24.499   5.657  10.852  1.00  0.00      PEP3 C
ATOM   4140  CD2 TRP C  87      23.378   4.891  10.456  1.00  0.00      PEP3 C
ATOM   4141  CE3 TRP C  87      22.781   5.160   9.217  1.00  0.00      PEP3 C
ATOM   4142  HE3 TRP C  87      21.918   4.609   8.868  0.00  0.00      PEP3 H
ATOM   4143  CZ3 TRP C  87      23.317   6.176   8.420  1.00  0.00      PEP3 C
ATOM   4144  HZ3 TRP C  87      22.865   6.395   7.463  0.00  0.00      PEP3 H
ATOM   4145  CZ2 TRP C  87      25.035   6.674  10.054  1.00  0.00      PEP3 C
ATOM   4146  HZ2 TRP C  87      25.892   7.255  10.359  0.00  0.00      PEP3 H
ATOM   4147  CH2 TRP C  87      24.433   6.919   8.846  1.00  0.00      PEP3 C
ATOM   4148  HH2 TRP C  87      24.827   7.701   8.212  0.00  0.00      PEP3 H
ATOM   4149  C   TRP C  87      19.565   2.486  11.014  1.00  0.00      PEP3 C
ATOM   4150  O   TRP C  87      19.415   1.966   9.917  1.00  0.00      PEP3 O
ATOM   4151  N   GLY C  88      18.846   2.138  12.078  1.00  0.00      PEP3 N
ATOM   4152  HN  GLY C  88      18.970   2.520  12.993  0.00  0.00      PEP3 H
ATOM   4153  CA  GLY C  88      17.796   1.137  11.951  1.00  0.00      PEP3 C
ATOM   4154  HA1 GLY C  88      17.396   0.940  12.936  0.00  0.00      PEP3 H
ATOM   4155  HA2 GLY C  88      18.209   0.268  11.458  0.00  0.00      PEP3 H
ATOM   4156  C   GLY C  88      16.668   1.677  11.083  1.00  0.00      PEP3 C
ATOM   4157  O   GLY C  88      16.061   0.956  10.288  1.00  0.00      PEP3 O
ATOM   4158  N   ARG C  89      16.379   2.962  11.247  1.00  0.00      PEP3 N
ATOM   4159  HN  ARG C  89      16.863   3.536  11.903  0.00  0.00      PEP3 H
ATOM   4160  CA  ARG C  89      15.335   3.599  10.471  1.00  0.00      PEP3 C
ATOM   4161  HA  ARG C  89      14.460   2.960  10.472  0.00  0.00      PEP3 H
ATOM   4162  CB  ARG C  89      14.980   4.949  11.096  1.00  0.00      PEP3 C
ATOM   4163  HB1 ARG C  89      15.947   5.477  11.276  0.00  0.00      PEP3 H
ATOM   4164  HB2 ARG C  89      14.427   5.568  10.356  0.00  0.00      PEP3 H
ATOM   4165  CG  ARG C  89      14.224   4.766  12.411  1.00  0.00      PEP3 C
ATOM   4166  HG1 ARG C  89      13.240   4.296  12.191  0.00  0.00      PEP3 H
ATOM   4167  HG2 ARG C  89      14.772   4.031  13.044  0.00  0.00      PEP3 H
ATOM   4168  CD  ARG C  89      14.072   6.055  13.216  1.00  0.00      PEP3 C
ATOM   4169  HD1 ARG C  89      15.067   6.364  13.612  0.00  0.00      PEP3 H
ATOM   4170  HD2 ARG C  89      13.665   6.883  12.590  0.00  0.00      PEP3 H
ATOM   4171  NE  ARG C  89      13.144   5.862  14.327  1.00  0.00      PEP3 N
ATOM   4172  HE  ARG C  89      12.713   4.952  14.329  0.00  0.00      PEP3 H
ATOM   4173  CZ  ARG C  89      12.880   6.778  15.252  1.00  0.00      PEP3 C
ATOM   4174  NH1 ARG C  89      13.478   7.965  15.216  1.00  0.00      PEP3 N
ATOM   4175 HH11 ARG C  89      13.302   8.640  15.919  0.00  0.00      PEP3 H
ATOM   4176 HH12 ARG C  89      14.202   8.077  14.532  0.00  0.00      PEP3 H
ATOM   4177  NH2 ARG C  89      12.003   6.510  16.205  1.00  0.00      PEP3 N
ATOM   4178 HH21 ARG C  89      11.738   7.217  16.845  0.00  0.00      PEP3 H
ATOM   4179 HH22 ARG C  89      11.486   5.669  16.115  0.00  0.00      PEP3 H
ATOM   4180  C   ARG C  89      15.770   3.738   9.023  1.00  0.00      PEP3 C
ATOM   4181  O   ARG C  89      14.954   3.602   8.113  1.00  0.00      PEP3 O
ATOM   4182  N   CYS C  90      17.057   3.997   8.801  1.00  0.00      PEP3 N
ATOM   4183  HN  CYS C  90      17.742   4.137   9.514  0.00  0.00      PEP3 H
ATOM   4184  CA  CYS C  90      17.565   4.096   7.438  1.00  0.00      PEP3 C
ATOM   4185  HA  CYS C  90      16.936   4.795   6.900  0.00  0.00      PEP3 H
ATOM   4186  CB  CYS C  90      19.033   4.527   7.435  1.00  0.00      PEP3 C
ATOM   4187  HB1 CYS C  90      19.554   3.930   8.217  0.00  0.00      PEP3 H
ATOM   4188  HB2 CYS C  90      19.507   4.246   6.468  0.00  0.00      PEP3 H
ATOM   4189  SG  CYS C  90      19.274   6.281   7.797  1.00  0.00      PEP3 S
ATOM   4190  HG1 CYS C  90      20.608   6.272   7.780  0.00  0.00      PEP3 H
ATOM   4191  C   CYS C  90      17.418   2.729   6.770  1.00  0.00      PEP3 C
ATOM   4192  O   CYS C  90      17.012   2.634   5.611  1.00  0.00      PEP3 O
ATOM   4193  N   VAL C  91      17.752   1.672   7.504  1.00  0.00      PEP3 N
ATOM   4194  HN  VAL C  91      18.107   1.721   8.434  0.00  0.00      PEP3 H
ATOM   4195  CA  VAL C  91      17.618   0.319   6.981  1.00  0.00      PEP3 C
ATOM   4196  HA  VAL C  91      18.180   0.237   6.059  0.00  0.00      PEP3 H
ATOM   4197  CB  VAL C  91      18.066  -0.742   8.029  1.00  0.00      PEP3 C
ATOM   4198  HB  VAL C  91      17.581  -0.481   9.002  0.00  0.00      PEP3 H
ATOM   4199  CG1 VAL C  91      17.620  -2.142   7.606  1.00  0.00      PEP3 C
ATOM   4200 HG11 VAL C  91      17.977  -2.898   8.338  0.00  0.00      PEP3 H
ATOM   4201 HG12 VAL C  91      16.514  -2.223   7.559  0.00  0.00      PEP3 H
ATOM   4202 HG13 VAL C  91      18.039  -2.404   6.611  0.00  0.00      PEP3 H
ATOM   4203  CG2 VAL C  91      19.578  -0.708   8.186  1.00  0.00      PEP3 C
ATOM   4204 HG21 VAL C  91      19.916  -1.487   8.902  0.00  0.00      PEP3 H
ATOM   4205 HG22 VAL C  91      20.076  -0.890   7.209  0.00  0.00      PEP3 H
ATOM   4206 HG23 VAL C  91      19.920   0.274   8.574  0.00  0.00      PEP3 H
ATOM   4207  C   VAL C  91      16.141   0.110   6.639  1.00  0.00      PEP3 C
ATOM   4208  O   VAL C  91      15.803  -0.423   5.584  1.00  0.00      PEP3 O
ATOM   4209  N   ALA C  92      15.269   0.561   7.533  1.00  0.00      PEP3 N
ATOM   4210  HN  ALA C  92      15.544   1.012   8.382  0.00  0.00      PEP3 H
ATOM   4211  CA  ALA C  92      13.828   0.426   7.333  1.00  0.00      PEP3 C
ATOM   4212  HA  ALA C  92      13.558  -0.621   7.261  0.00  0.00      PEP3 H
ATOM   4213  CB  ALA C  92      13.077   1.029   8.526  1.00  0.00      PEP3 C
ATOM   4214  HB1 ALA C  92      13.385   0.512   9.460  0.00  0.00      PEP3 H
ATOM   4215  HB2 ALA C  92      13.311   2.110   8.640  0.00  0.00      PEP3 H
ATOM   4216  HB3 ALA C  92      11.977   0.915   8.417  0.00  0.00      PEP3 H
ATOM   4217  C   ALA C  92      13.363   1.083   6.029  1.00  0.00      PEP3 C
ATOM   4218  O   ALA C  92      12.575   0.501   5.286  1.00  0.00      PEP3 O
ATOM   4219  N   VAL C  93      13.847   2.292   5.747  1.00  0.00      PEP3 N
ATOM   4220  HN  VAL C  93      14.492   2.797   6.315  0.00  0.00      PEP3 H
ATOM   4221  CA  VAL C  93      13.442   2.989   4.524  1.00  0.00      PEP3 C
ATOM   4222  HA  VAL C  93      12.360   3.038   4.524  0.00  0.00      PEP3 H
ATOM   4223  CB  VAL C  93      14.030   4.431   4.478  1.00  0.00      PEP3 C
ATOM   4224  HB  VAL C  93      15.142   4.344   4.549  0.00  0.00      PEP3 H
ATOM   4225  CG1 VAL C  93      13.663   5.119   3.167  1.00  0.00      PEP3 C
ATOM   4226 HG11 VAL C  93      14.052   6.160   3.156  0.00  0.00      PEP3 H
ATOM   4227 HG12 VAL C  93      14.100   4.594   2.292  0.00  0.00      PEP3 H
ATOM   4228 HG13 VAL C  93      12.560   5.163   3.042  0.00  0.00      PEP3 H
ATOM   4229  CG2 VAL C  93      13.477   5.245   5.646  1.00  0.00      PEP3 C
ATOM   4230 HG21 VAL C  93      13.853   6.290   5.610  0.00  0.00      PEP3 H
ATOM   4231 HG22 VAL C  93      12.366   5.271   5.612  0.00  0.00      PEP3 H
ATOM   4232 HG23 VAL C  93      13.786   4.812   6.620  0.00  0.00      PEP3 H
ATOM   4233  C   VAL C  93      13.867   2.211   3.273  1.00  0.00      PEP3 C
ATOM   4234  O   VAL C  93      13.136   2.165   2.282  1.00  0.00      PEP3 O
ATOM   4235  N   VAL C  94      15.044   1.598   3.318  1.00  0.00      PEP3 N
ATOM   4236  HN  VAL C  94      15.668   1.622   4.095  0.00  0.00      PEP3 H
ATOM   4237  CA  VAL C  94      15.524   0.814   2.182  1.00  0.00      PEP3 C
ATOM   4238  HA  VAL C  94      15.468   1.435   1.297  0.00  0.00      PEP3 H
ATOM   4239  CB  VAL C  94      16.971   0.320   2.416  1.00  0.00      PEP3 C
ATOM   4240  HB  VAL C  94      16.994  -0.202   3.404  0.00  0.00      PEP3 H
ATOM   4241  CG1 VAL C  94      17.388  -0.664   1.314  1.00  0.00      PEP3 C
ATOM   4242 HG11 VAL C  94      18.441  -0.987   1.463  0.00  0.00      PEP3 H
ATOM   4243 HG12 VAL C  94      16.758  -1.578   1.321  0.00  0.00      PEP3 H
ATOM   4244 HG13 VAL C  94      17.313  -0.187   0.313  0.00  0.00      PEP3 H
ATOM   4245  CG2 VAL C  94      17.921   1.509   2.426  1.00  0.00      PEP3 C
ATOM   4246 HG21 VAL C  94      18.972   1.171   2.553  0.00  0.00      PEP3 H
ATOM   4247 HG22 VAL C  94      17.848   2.075   1.472  0.00  0.00      PEP3 H
ATOM   4248 HG23 VAL C  94      17.688   2.202   3.261  0.00  0.00      PEP3 H
ATOM   4249  C   VAL C  94      14.599  -0.386   1.961  1.00  0.00      PEP3 C
ATOM   4250  O   VAL C  94      14.240  -0.696   0.827  1.00  0.00      PEP3 O
ATOM   4251  N   VAL C  95      14.213  -1.046   3.052  1.00  0.00      PEP3 N
ATOM   4252  HN  VAL C  95      14.502  -0.797   3.973  0.00  0.00      PEP3 H
ATOM   4253  CA  VAL C  95      13.323  -2.204   2.990  1.00  0.00      PEP3 C
ATOM   4254  HA  VAL C  95      13.758  -2.915   2.298  0.00  0.00      PEP3 H
ATOM   4255  CB  VAL C  95      13.163  -2.848   4.397  1.00  0.00      PEP3 C
ATOM   4256  HB  VAL C  95      12.896  -2.032   5.113  0.00  0.00      PEP3 H
ATOM   4257  CG1 VAL C  95      12.040  -3.900   4.387  1.00  0.00      PEP3 C
ATOM   4258 HG11 VAL C  95      11.956  -4.384   5.384  0.00  0.00      PEP3 H
ATOM   4259 HG12 VAL C  95      11.054  -3.445   4.157  0.00  0.00      PEP3 H
ATOM   4260 HG13 VAL C  95      12.251  -4.692   3.637  0.00  0.00      PEP3 H
ATOM   4261  CG2 VAL C  95      14.479  -3.502   4.816  1.00  0.00      PEP3 C
ATOM   4262 HG21 VAL C  95      14.373  -4.002   5.802  0.00  0.00      PEP3 H
ATOM   4263 HG22 VAL C  95      14.792  -4.264   4.069  0.00  0.00      PEP3 H
ATOM   4264 HG23 VAL C  95      15.290  -2.750   4.907  0.00  0.00      PEP3 H
ATOM   4265  C   VAL C  95      11.951  -1.803   2.436  1.00  0.00      PEP3 C
ATOM   4266  O   VAL C  95      11.378  -2.510   1.607  1.00  0.00      PEP3 O
ATOM   4267  N   MET C  96      11.427  -0.674   2.910  1.00  0.00      PEP3 N
ATOM   4268  HN  MET C  96      11.866  -0.107   3.604  0.00  0.00      PEP3 H
ATOM   4269  CA  MET C  96      10.138  -0.165   2.441  1.00  0.00      PEP3 C
ATOM   4270  HA  MET C  96       9.401  -0.937   2.626  0.00  0.00      PEP3 H
ATOM   4271  CB  MET C  96       9.799   1.158   3.139  1.00  0.00      PEP3 C
ATOM   4272  HB1 MET C  96      10.640   1.860   2.929  0.00  0.00      PEP3 H
ATOM   4273  HB2 MET C  96       8.896   1.604   2.666  0.00  0.00      PEP3 H
ATOM   4274  CG  MET C  96       9.612   1.073   4.647  1.00  0.00      PEP3 C
ATOM   4275  HG1 MET C  96       8.716   0.464   4.891  0.00  0.00      PEP3 H
ATOM   4276  HG2 MET C  96      10.493   0.574   5.105  0.00  0.00      PEP3 H
ATOM   4277  SD  MET C  96       9.403   2.722   5.390  1.00  0.00      PEP3 S
ATOM   4278  CE  MET C  96       9.401   2.267   7.177  1.00  0.00      PEP3 C
ATOM   4279  HE1 MET C  96       9.269   3.167   7.815  0.00  0.00      PEP3 H
ATOM   4280  HE2 MET C  96       8.574   1.561   7.408  0.00  0.00      PEP3 H
ATOM   4281  HE3 MET C  96      10.357   1.781   7.467  0.00  0.00      PEP3 H
ATOM   4282  C   MET C  96      10.168   0.092   0.936  1.00  0.00      PEP3 C
ATOM   4283  O   MET C  96       9.324  -0.399   0.188  1.00  0.00      PEP3 O
ATOM   4284  N   VAL C  97      11.139   0.888   0.498  1.00  0.00      PEP3 N
ATOM   4285  HN  VAL C  97      11.833   1.304   1.079  0.00  0.00      PEP3 H
ATOM   4286  CA  VAL C  97      11.260   1.220  -0.920  1.00  0.00      PEP3 C
ATOM   4287  HA  VAL C  97      10.332   1.696  -1.210  0.00  0.00      PEP3 H
ATOM   4288  CB  VAL C  97      12.451   2.175  -1.179  1.00  0.00      PEP3 C
ATOM   4289  HB  VAL C  97      13.358   1.717  -0.714  0.00  0.00      PEP3 H
ATOM   4290  CG1 VAL C  97      12.674   2.335  -2.683  1.00  0.00      PEP3 C
ATOM   4291 HG11 VAL C  97      13.503   3.050  -2.876  0.00  0.00      PEP3 H
ATOM   4292 HG12 VAL C  97      12.950   1.372  -3.161  0.00  0.00      PEP3 H
ATOM   4293 HG13 VAL C  97      11.759   2.728  -3.176  0.00  0.00      PEP3 H
ATOM   4294  CG2 VAL C  97      12.180   3.521  -0.535  1.00  0.00      PEP3 C
ATOM   4295 HG21 VAL C  97      13.008   4.231  -0.746  0.00  0.00      PEP3 H
ATOM   4296 HG22 VAL C  97      11.236   3.958  -0.927  0.00  0.00      PEP3 H
ATOM   4297 HG23 VAL C  97      12.090   3.428   0.567  0.00  0.00      PEP3 H
ATOM   4298  C   VAL C  97      11.432  -0.012  -1.791  1.00  0.00      PEP3 C
ATOM   4299  O   VAL C  97      10.861  -0.093  -2.878  1.00  0.00      PEP3 O
ATOM   4300  N   ALA C  98      12.226  -0.969  -1.326  1.00  0.00      PEP3 N
ATOM   4301  HN  ALA C  98      12.709  -0.921  -0.452  0.00  0.00      PEP3 H
ATOM   4302  CA  ALA C  98      12.444  -2.186  -2.095  1.00  0.00      PEP3 C
ATOM   4303  HA  ALA C  98      12.767  -1.956  -3.104  0.00  0.00      PEP3 H
ATOM   4304  CB  ALA C  98      13.515  -3.060  -1.425  1.00  0.00      PEP3 C
ATOM   4305  HB1 ALA C  98      14.475  -2.502  -1.377  0.00  0.00      PEP3 H
ATOM   4306  HB2 ALA C  98      13.221  -3.325  -0.386  0.00  0.00      PEP3 H
ATOM   4307  HB3 ALA C  98      13.692  -3.999  -1.993  0.00  0.00      PEP3 H
ATOM   4308  C   ALA C  98      11.137  -2.969  -2.228  1.00  0.00      PEP3 C
ATOM   4309  O   ALA C  98      10.810  -3.471  -3.305  1.00  0.00      PEP3 O
ATOM   4310  N   GLY C  99      10.386  -3.073  -1.137  1.00  0.00      PEP3 N
ATOM   4311  HN  GLY C  99      10.610  -2.681  -0.246  0.00  0.00      PEP3 H
ATOM   4312  CA  GLY C  99       9.133  -3.806  -1.204  1.00  0.00      PEP3 C
ATOM   4313  HA1 GLY C  99       8.716  -3.824  -0.207  0.00  0.00      PEP3 H
ATOM   4314  HA2 GLY C  99       9.347  -4.784  -1.614  0.00  0.00      PEP3 H
ATOM   4315  C   GLY C  99       8.132  -3.123  -2.120  1.00  0.00      PEP3 C
ATOM   4316  O   GLY C  99       7.541  -3.764  -2.999  1.00  0.00      PEP3 O
ATOM   4317  N   ILE C 100       7.935  -1.822  -1.915  1.00  0.00      PEP3 N
ATOM   4318  HN  ILE C 100       8.401  -1.282  -1.217  0.00  0.00      PEP3 H
ATOM   4319  CA  ILE C 100       6.987  -1.062  -2.727  1.00  0.00      PEP3 C
ATOM   4320  HA  ILE C 100       6.027  -1.546  -2.602  0.00  0.00      PEP3 H
ATOM   4321  CB  ILE C 100       6.935   0.424  -2.283  1.00  0.00      PEP3 C
ATOM   4322  HB  ILE C 100       8.008   0.739  -2.234  0.00  0.00      PEP3 H
ATOM   4323  CG2 ILE C 100       6.056   1.225  -3.248  1.00  0.00      PEP3 C
ATOM   4324 HG21 ILE C 100       6.134   2.312  -3.037  0.00  0.00      PEP3 H
ATOM   4325 HG22 ILE C 100       6.373   1.063  -4.300  0.00  0.00      PEP3 H
ATOM   4326 HG23 ILE C 100       4.990   0.929  -3.153  0.00  0.00      PEP3 H
ATOM   4327  CG1 ILE C 100       6.370   0.516  -0.858  1.00  0.00      PEP3 C
ATOM   4328 HG11 ILE C 100       5.360   0.050  -0.823  0.00  0.00      PEP3 H
ATOM   4329 HG12 ILE C 100       7.025  -0.068  -0.172  0.00  0.00      PEP3 H
ATOM   4330  CD  ILE C 100       6.273   1.951  -0.313  0.00  0.00      PEP3 C
ATOM   4331  HD1 ILE C 100       5.913   1.940   0.739  0.00  0.00      PEP3 H
ATOM   4332  HD2 ILE C 100       7.267   2.447  -0.335  0.00  0.00      PEP3 H
ATOM   4333  HD3 ILE C 100       5.563   2.558  -0.913  0.00  0.00      PEP3 H
ATOM   4334  C   ILE C 100       7.330  -1.139  -4.215  1.00  0.00      PEP3 C
ATOM   4335  O   ILE C 100       6.475  -1.439  -5.049  1.00  0.00      PEP3 O
ATOM   4336  N   THR C 101       8.588  -0.882  -4.545  1.00  0.00      PEP3 N
ATOM   4337  HN  THR C 101       9.311  -0.647  -3.896  0.00  0.00      PEP3 H
ATOM   4338  CA  THR C 101       9.023  -0.926  -5.935  1.00  0.00      PEP3 C
ATOM   4339  HA  THR C 101       8.325  -0.295  -6.469  0.00  0.00      PEP3 H
ATOM   4340  CB  THR C 101      10.479  -0.432  -6.060  1.00  0.00      PEP3 C
ATOM   4341  HB  THR C 101      11.086  -1.081  -5.382  0.00  0.00      PEP3 H
ATOM   4342  OG1 THR C 101      10.551   0.915  -5.579  1.00  0.00      PEP3 O
ATOM   4343  HG1 THR C 101      11.471   1.178  -5.689  0.00  0.00      PEP3 H
ATOM   4344  CG2 THR C 101      10.935  -0.464  -7.514  1.00  0.00      PEP3 C
ATOM   4345 HG21 THR C 101      12.015  -0.219  -7.595  0.00  0.00      PEP3 H
ATOM   4346 HG22 THR C 101      10.782  -1.476  -7.946  0.00  0.00      PEP3 H
ATOM   4347 HG23 THR C 101      10.366   0.266  -8.128  0.00  0.00      PEP3 H
ATOM   4348  C   THR C 101       8.911  -2.316  -6.552  1.00  0.00      PEP3 C
ATOM   4349  O   THR C 101       8.514  -2.448  -7.709  1.00  0.00      PEP3 O
ATOM   4350  N   SER C 102       9.259  -3.350  -5.785  1.00  0.00      PEP3 N
ATOM   4351  HN  SER C 102       9.583  -3.266  -4.843  0.00  0.00      PEP3 H
ATOM   4352  CA  SER C 102       9.192  -4.725  -6.275  1.00  0.00      PEP3 C
ATOM   4353  HA  SER C 102       9.741  -4.732  -7.208  0.00  0.00      PEP3 H
ATOM   4354  CB  SER C 102       9.796  -5.691  -5.251  1.00  0.00      PEP3 C
ATOM   4355  HB1 SER C 102       9.347  -5.466  -4.256  0.00  0.00      PEP3 H
ATOM   4356  HB2 SER C 102       9.525  -6.742  -5.502  0.00  0.00      PEP3 H
ATOM   4357  OG  SER C 102      11.196  -5.505  -5.190  1.00  0.00      PEP3 O
ATOM   4358  HG1 SER C 102      11.508  -5.956  -4.395  0.00  0.00      PEP3 H
ATOM   4359  C   SER C 102       7.766  -5.145  -6.587  1.00  0.00      PEP3 C
ATOM   4360  O   SER C 102       7.489  -5.685  -7.659  1.00  0.00      PEP3 O
ATOM   4361  N   PHE C 103       6.853  -4.904  -5.654  1.00  0.00      PEP3 N
ATOM   4362  HN  PHE C 103       7.021  -4.487  -4.762  0.00  0.00      PEP3 H
ATOM   4363  CA  PHE C 103       5.460  -5.261  -5.901  1.00  0.00      PEP3 C
ATOM   4364  HA  PHE C 103       5.464  -6.283  -6.260  0.00  0.00      PEP3 H
ATOM   4365  CB  PHE C 103       4.627  -5.119  -4.627  1.00  0.00      PEP3 C
ATOM   4366  HB1 PHE C 103       4.895  -4.165  -4.122  0.00  0.00      PEP3 H
ATOM   4367  HB2 PHE C 103       3.542  -5.072  -4.862  0.00  0.00      PEP3 H
ATOM   4368  CG  PHE C 103       4.876  -6.212  -3.624  1.00  0.00      PEP3 C
ATOM   4369  CD1 PHE C 103       5.666  -5.986  -2.505  1.00  0.00      PEP3 C
ATOM   4370  HD1 PHE C 103       6.109  -5.012  -2.351  0.00  0.00      PEP3 H
ATOM   4371  CE1 PHE C 103       5.903  -7.000  -1.578  1.00  0.00      PEP3 C
ATOM   4372  HE1 PHE C 103       6.517  -6.806  -0.710  0.00  0.00      PEP3 H
ATOM   4373  CZ  PHE C 103       5.342  -8.260  -1.771  1.00  0.00      PEP3 C
ATOM   4374  HZ  PHE C 103       5.515  -9.048  -1.052  0.00  0.00      PEP3 H
ATOM   4375  CD2 PHE C 103       4.320  -7.475  -3.807  1.00  0.00      PEP3 C
ATOM   4376  HD2 PHE C 103       3.718  -7.679  -4.682  0.00  0.00      PEP3 H
ATOM   4377  CE2 PHE C 103       4.550  -8.499  -2.886  1.00  0.00      PEP3 C
ATOM   4378  HE2 PHE C 103       4.112  -9.474  -3.045  0.00  0.00      PEP3 H
ATOM   4379  C   PHE C 103       4.873  -4.398  -7.013  1.00  0.00      PEP3 C
ATOM   4380  O   PHE C 103       4.038  -4.862  -7.790  1.00  0.00      PEP3 O
ATOM   4381  N   GLY C 104       5.315  -3.148  -7.094  1.00  0.00      PEP3 N
ATOM   4382  HN  GLY C 104       5.993  -2.750  -6.478  0.00  0.00      PEP3 H
ATOM   4383  CA  GLY C 104       4.809  -2.261  -8.131  1.00  0.00      PEP3 C
ATOM   4384  HA1 GLY C 104       5.238  -1.280  -7.981  0.00  0.00      PEP3 H
ATOM   4385  HA2 GLY C 104       3.728  -2.281  -8.107  0.00  0.00      PEP3 H
ATOM   4386  C   GLY C 104       5.256  -2.766  -9.488  1.00  0.00      PEP3 C
ATOM   4387  O   GLY C 104       4.522  -2.681 -10.482  1.00  0.00      PEP3 O
ATOM   4388  N   LEU C 105       6.471  -3.304  -9.532  1.00  0.00      PEP3 N
ATOM   4389  HN  LEU C 105       7.084  -3.383  -8.748  0.00  0.00      PEP3 H
ATOM   4390  CA  LEU C 105       7.014  -3.835 -10.771  1.00  0.00      PEP3 C
ATOM   4391  HA  LEU C 105       6.891  -3.065 -11.522  0.00  0.00      PEP3 H
ATOM   4392  CB  LEU C 105       8.492  -4.177 -10.596  1.00  0.00      PEP3 C
ATOM   4393  HB1 LEU C 105       8.996  -3.266 -10.199  0.00  0.00      PEP3 H
ATOM   4394  HB2 LEU C 105       8.593  -4.953  -9.806  0.00  0.00      PEP3 H
ATOM   4395  CG  LEU C 105       9.174  -4.612 -11.893  1.00  0.00      PEP3 C
ATOM   4396  HG  LEU C 105       8.650  -4.116 -12.745  0.00  0.00      PEP3 H
ATOM   4397  CD1 LEU C 105      10.634  -4.187 -11.893  1.00  0.00      PEP3 C
ATOM   4398 HD11 LEU C 105      11.144  -4.544 -12.813  0.00  0.00      PEP3 H
ATOM   4399 HD12 LEU C 105      10.719  -3.080 -11.854  0.00  0.00      PEP3 H
ATOM   4400 HD13 LEU C 105      11.166  -4.611 -11.015  0.00  0.00      PEP3 H
ATOM   4401  CD2 LEU C 105       9.023  -6.111 -12.059  1.00  0.00      PEP3 C
ATOM   4402 HD21 LEU C 105       9.497  -6.444 -13.008  0.00  0.00      PEP3 H
ATOM   4403 HD22 LEU C 105       9.505  -6.666 -11.229  0.00  0.00      PEP3 H
ATOM   4404 HD23 LEU C 105       7.948  -6.393 -12.090  0.00  0.00      PEP3 H
ATOM   4405  C   LEU C 105       6.224  -5.062 -11.234  1.00  0.00      PEP3 C
ATOM   4406  O   LEU C 105       6.073  -5.295 -12.434  1.00  0.00      PEP3 O
ATOM   4407  N   VAL C 106       5.726  -5.848 -10.288  1.00  0.00      PEP3 N
ATOM   4408  HN  VAL C 106       5.848  -5.707  -9.309  0.00  0.00      PEP3 H
ATOM   4409  CA  VAL C 106       4.933  -7.021 -10.633  1.00  0.00      PEP3 C
ATOM   4410  HA  VAL C 106       5.471  -7.601 -11.373  0.00  0.00      PEP3 H
ATOM   4411  CB  VAL C 106       4.610  -7.867  -9.387  1.00  0.00      PEP3 C
ATOM   4412  HB  VAL C 106       4.236  -7.172  -8.595  0.00  0.00      PEP3 H
ATOM   4413  CG1 VAL C 106       3.524  -8.895  -9.718  1.00  0.00      PEP3 C
ATOM   4414 HG11 VAL C 106       3.315  -9.534  -8.833  0.00  0.00      PEP3 H
ATOM   4415 HG12 VAL C 106       2.570  -8.406 -10.005  0.00  0.00      PEP3 H
ATOM   4416 HG13 VAL C 106       3.849  -9.556 -10.550  0.00  0.00      PEP3 H
ATOM   4417  CG2 VAL C 106       5.878  -8.576  -8.907  1.00  0.00      PEP3 C
ATOM   4418 HG21 VAL C 106       5.658  -9.224  -8.032  0.00  0.00      PEP3 H
ATOM   4419 HG22 VAL C 106       6.300  -9.211  -9.716  0.00  0.00      PEP3 H
ATOM   4420 HG23 VAL C 106       6.654  -7.846  -8.597  0.00  0.00      PEP3 H
ATOM   4421  C   VAL C 106       3.638  -6.541 -11.280  1.00  0.00      PEP3 C
ATOM   4422  O   VAL C 106       3.156  -7.129 -12.248  1.00  0.00      PEP3 O
ATOM   4423  N   THR C 107       3.078  -5.463 -10.741  1.00  0.00      PEP3 N
ATOM   4424  HN  THR C 107       3.439  -4.981  -9.943  0.00  0.00      PEP3 H
ATOM   4425  CA  THR C 107       1.858  -4.884 -11.289  1.00  0.00      PEP3 C
ATOM   4426  HA  THR C 107       1.141  -5.692 -11.352  0.00  0.00      PEP3 H
ATOM   4427  CB  THR C 107       1.388  -3.689 -10.437  1.00  0.00      PEP3 C
ATOM   4428  HB  THR C 107       2.278  -3.023 -10.319  0.00  0.00      PEP3 H
ATOM   4429  OG1 THR C 107       1.007  -4.161  -9.143  1.00  0.00      PEP3 O
ATOM   4430  HG1 THR C 107       0.713  -3.380  -8.661  0.00  0.00      PEP3 H
ATOM   4431  CG2 THR C 107       0.204  -2.981 -11.091  1.00  0.00      PEP3 C
ATOM   4432 HG21 THR C 107      -0.059  -2.056 -10.536  0.00  0.00      PEP3 H
ATOM   4433 HG22 THR C 107       0.453  -2.693 -12.135  0.00  0.00      PEP3 H
ATOM   4434 HG23 THR C 107      -0.692  -3.638 -11.116  0.00  0.00      PEP3 H
ATOM   4435  C   THR C 107       2.095  -4.402 -12.717  1.00  0.00      PEP3 C
ATOM   4436  O   THR C 107       1.246  -4.589 -13.597  1.00  0.00      PEP3 O
ATOM   4437  N   ALA C 108       3.245  -3.768 -12.935  1.00  0.00      PEP3 N
ATOM   4438  HN  ALA C 108       3.921  -3.615 -12.215  0.00  0.00      PEP3 H
ATOM   4439  CA  ALA C 108       3.602  -3.248 -14.251  1.00  0.00      PEP3 C
ATOM   4440  HA  ALA C 108       2.819  -2.607 -14.639  0.00  0.00      PEP3 H
ATOM   4441  CB  ALA C 108       4.907  -2.433 -14.156  1.00  0.00      PEP3 C
ATOM   4442  HB1 ALA C 108       4.762  -1.577 -13.462  0.00  0.00      PEP3 H
ATOM   4443  HB2 ALA C 108       5.739  -3.056 -13.762  0.00  0.00      PEP3 H
ATOM   4444  HB3 ALA C 108       5.208  -2.026 -15.145  0.00  0.00      PEP3 H
ATOM   4445  C   ALA C 108       3.759  -4.387 -15.250  1.00  0.00      PEP3 C
ATOM   4446  O   ALA C 108       3.378  -4.261 -16.417  1.00  0.00      PEP3 O
ATOM   4447  N   ALA C 109       4.328  -5.499 -14.795  1.00  0.00      PEP3 N
ATOM   4448  HN  ALA C 109       4.658  -5.610 -13.858  0.00  0.00      PEP3 H
ATOM   4449  CA  ALA C 109       4.509  -6.655 -15.663  1.00  0.00      PEP3 C
ATOM   4450  HA  ALA C 109       4.973  -6.370 -16.600  0.00  0.00      PEP3 H
ATOM   4451  CB  ALA C 109       5.397  -7.699 -14.977  1.00  0.00      PEP3 C
ATOM   4452  HB1 ALA C 109       6.396  -7.259 -14.768  0.00  0.00      PEP3 H
ATOM   4453  HB2 ALA C 109       4.957  -8.023 -14.009  0.00  0.00      PEP3 H
ATOM   4454  HB3 ALA C 109       5.544  -8.596 -15.617  0.00  0.00      PEP3 H
ATOM   4455  C   ALA C 109       3.147  -7.263 -16.022  1.00  0.00      PEP3 C
ATOM   4456  O   ALA C 109       2.933  -7.695 -17.161  1.00  0.00      PEP3 O
ATOM   4457  N   LEU C 110       2.230  -7.298 -15.057  1.00  0.00      PEP3 N
ATOM   4458  HN  LEU C 110       2.371  -6.969 -14.126  0.00  0.00      PEP3 H
ATOM   4459  CA  LEU C 110       0.898  -7.844 -15.306  1.00  0.00      PEP3 C
ATOM   4460  HA  LEU C 110       1.028  -8.828 -15.738  0.00  0.00      PEP3 H
ATOM   4461  CB  LEU C 110       0.078  -7.890 -14.013  1.00  0.00      PEP3 C
ATOM   4462  HB1 LEU C 110       0.114  -6.870 -13.564  0.00  0.00      PEP3 H
ATOM   4463  HB2 LEU C 110      -0.989  -8.077 -14.268  0.00  0.00      PEP3 H
ATOM   4464  CG  LEU C 110       0.555  -8.895 -12.968  1.00  0.00      PEP3 C
ATOM   4465  HG  LEU C 110       1.631  -8.707 -12.737  0.00  0.00      PEP3 H
ATOM   4466  CD1 LEU C 110      -0.271  -8.756 -11.690  1.00  0.00      PEP3 C
ATOM   4467 HD11 LEU C 110       0.038  -9.517 -10.941  0.00  0.00      PEP3 H
ATOM   4468 HD12 LEU C 110      -0.132  -7.749 -11.242  0.00  0.00      PEP3 H
ATOM   4469 HD13 LEU C 110      -1.352  -8.899 -11.904  0.00  0.00      PEP3 H
ATOM   4470  CD2 LEU C 110       0.436 -10.294 -13.546  1.00  0.00      PEP3 C
ATOM   4471 HD21 LEU C 110       0.795 -11.047 -12.811  0.00  0.00      PEP3 H
ATOM   4472 HD22 LEU C 110      -0.614 -10.545 -13.799  0.00  0.00      PEP3 H
ATOM   4473 HD23 LEU C 110       1.050 -10.388 -14.468  0.00  0.00      PEP3 H
ATOM   4474  C   LEU C 110       0.170  -6.982 -16.334  1.00  0.00      PEP3 C
ATOM   4475  O   LEU C 110      -0.490  -7.500 -17.239  1.00  0.00      PEP3 O
ATOM   4476  N   ALA C 111       0.298  -5.667 -16.192  1.00  0.00      PEP3 N
ATOM   4477  HN  ALA C 111       0.831  -5.244 -15.460  0.00  0.00      PEP3 H
ATOM   4478  CA  ALA C 111      -0.347  -4.736 -17.118  1.00  0.00      PEP3 C
ATOM   4479  HA  ALA C 111      -1.414  -4.918 -17.170  0.00  0.00      PEP3 H
ATOM   4480  CB  ALA C 111      -0.109  -3.298 -16.663  1.00  0.00      PEP3 C
ATOM   4481  HB1 ALA C 111      -0.549  -3.149 -15.654  0.00  0.00      PEP3 H
ATOM   4482  HB2 ALA C 111       0.978  -3.074 -16.599  0.00  0.00      PEP3 H
ATOM   4483  HB3 ALA C 111      -0.581  -2.567 -17.354  0.00  0.00      PEP3 H
ATOM   4484  C   ALA C 111       0.196  -4.935 -18.540  1.00  0.00      PEP3 C
ATOM   4485  O   ALA C 111      -0.557  -4.893 -19.518  1.00  0.00      PEP3 O
ATOM   4486  N   THR C 112       1.500  -5.154 -18.646  1.00  0.00      PEP3 N
ATOM   4487  HN  THR C 112       2.128  -5.191 -17.870  0.00  0.00      PEP3 H
ATOM   4488  CA  THR C 112       2.136  -5.364 -19.943  1.00  0.00      PEP3 C
ATOM   4489  HA  THR C 112       1.825  -4.543 -20.575  0.00  0.00      PEP3 H
ATOM   4490  CB  THR C 112       3.660  -5.449 -19.777  1.00  0.00      PEP3 C
ATOM   4491  HB  THR C 112       3.848  -6.288 -19.064  0.00  0.00      PEP3 H
ATOM   4492  OG1 THR C 112       4.126  -4.234 -19.178  1.00  0.00      PEP3 O
ATOM   4493  HG1 THR C 112       5.082  -4.333 -19.107  0.00  0.00      PEP3 H
ATOM   4494  CG2 THR C 112       4.353  -5.636 -21.128  1.00  0.00      PEP3 C
ATOM   4495 HG21 THR C 112       5.441  -5.811 -20.993  0.00  0.00      PEP3 H
ATOM   4496 HG22 THR C 112       3.930  -6.513 -21.662  0.00  0.00      PEP3 H
ATOM   4497 HG23 THR C 112       4.222  -4.740 -21.772  0.00  0.00      PEP3 H
ATOM   4498  C   THR C 112       1.587  -6.641 -20.585  1.00  0.00      PEP3 C
ATOM   4499  O   THR C 112       1.264  -6.666 -21.778  1.00  0.00      PEP3 O
ATOM   4500  N   TRP C 113       1.469  -7.690 -19.780  1.00  0.00      PEP3 N
ATOM   4501  HN  TRP C 113       1.742  -7.668 -18.821  0.00  0.00      PEP3 H
ATOM   4502  CA  TRP C 113       0.929  -8.962 -20.237  1.00  0.00      PEP3 C
ATOM   4503  HA  TRP C 113       1.515  -9.291 -21.087  0.00  0.00      PEP3 H
ATOM   4504  CB  TRP C 113       0.972  -9.977 -19.089  1.00  0.00      PEP3 C
ATOM   4505  HB1 TRP C 113       2.040 -10.168 -18.843  0.00  0.00      PEP3 H
ATOM   4506  HB2 TRP C 113       0.506  -9.539 -18.180  0.00  0.00      PEP3 H
ATOM   4507  CG  TRP C 113       0.350 -11.313 -19.387  1.00  0.00      PEP3 C
ATOM   4508  CD1 TRP C 113       0.526 -12.074 -20.509  1.00  0.00      PEP3 C
ATOM   4509  HD1 TRP C 113       1.145 -11.790 -21.350  0.00  0.00      PEP3 H
ATOM   4510  NE1 TRP C 113      -0.163 -13.262 -20.389  1.00  0.00      PEP3 N
ATOM   4511  HE1 TRP C 113      -0.177 -13.993 -21.037  0.00  0.00      PEP3 H
ATOM   4512  CE2 TRP C 113      -0.799 -13.284 -19.176  1.00  0.00      PEP3 C
ATOM   4513  CD2 TRP C 113      -0.499 -12.070 -18.517  1.00  0.00      PEP3 C
ATOM   4514  CE3 TRP C 113      -1.033 -11.841 -17.241  1.00  0.00      PEP3 C
ATOM   4515  HE3 TRP C 113      -0.838 -10.927 -16.697  0.00  0.00      PEP3 H
ATOM   4516  CZ3 TRP C 113      -1.842 -12.820 -16.670  1.00  0.00      PEP3 C
ATOM   4517  HZ3 TRP C 113      -2.263 -12.655 -15.688  0.00  0.00      PEP3 H
ATOM   4518  CZ2 TRP C 113      -1.613 -14.268 -18.601  1.00  0.00      PEP3 C
ATOM   4519  HZ2 TRP C 113      -1.841 -15.195 -19.103  0.00  0.00      PEP3 H
ATOM   4520  CH2 TRP C 113      -2.123 -14.019 -17.352  1.00  0.00      PEP3 C
ATOM   4521  HH2 TRP C 113      -2.755 -14.762 -16.886  0.00  0.00      PEP3 H
ATOM   4522  C   TRP C 113      -0.506  -8.766 -20.734  1.00  0.00      PEP3 C
ATOM   4523  O   TRP C 113      -0.862  -9.238 -21.818  1.00  0.00      PEP3 O
ATOM   4524  N   PHE C 114      -1.321  -8.053 -19.955  1.00  0.00      PEP3 N
ATOM   4525  HN  PHE C 114      -1.046  -7.654 -19.082  0.00  0.00      PEP3 H
ATOM   4526  CA  PHE C 114      -2.713  -7.794 -20.329  1.00  0.00      PEP3 C
ATOM   4527  HA  PHE C 114      -3.139  -8.765 -20.549  0.00  0.00      PEP3 H
ATOM   4528  CB  PHE C 114      -3.471  -7.065 -19.207  1.00  0.00      PEP3 C
ATOM   4529  HB1 PHE C 114      -2.867  -6.196 -18.865  0.00  0.00      PEP3 H
ATOM   4530  HB2 PHE C 114      -4.441  -6.666 -19.573  0.00  0.00      PEP3 H
ATOM   4531  CG  PHE C 114      -3.720  -7.900 -17.977  1.00  0.00      PEP3 C
ATOM   4532  CD1 PHE C 114      -3.756  -9.290 -18.048  1.00  0.00      PEP3 C
ATOM   4533  HD1 PHE C 114      -3.566  -9.783 -18.992  0.00  0.00      PEP3 H
ATOM   4534  CE1 PHE C 114      -4.041 -10.057 -16.916  1.00  0.00      PEP3 C
ATOM   4535  HE1 PHE C 114      -4.061 -11.135 -16.985  0.00  0.00      PEP3 H
ATOM   4536  CZ  PHE C 114      -4.294  -9.423 -15.694  1.00  0.00      PEP3 C
ATOM   4537  HZ  PHE C 114      -4.509 -10.010 -14.812  0.00  0.00      PEP3 H
ATOM   4538  CD2 PHE C 114      -3.971  -7.284 -16.751  1.00  0.00      PEP3 C
ATOM   4539  HD2 PHE C 114      -3.965  -6.205 -16.677  0.00  0.00      PEP3 H
ATOM   4540  CE2 PHE C 114      -4.259  -8.040 -15.614  1.00  0.00      PEP3 C
ATOM   4541  HE2 PHE C 114      -4.455  -7.544 -14.673  0.00  0.00      PEP3 H
ATOM   4542  C   PHE C 114      -2.839  -6.953 -21.595  1.00  0.00      PEP3 C
ATOM   4543  O   PHE C 114      -3.703  -7.212 -22.438  1.00  0.00      PEP3 O
ATOM   4544  N   VAL C 115      -2.000  -5.929 -21.707  1.00  0.00      PEP3 N
ATOM   4545  HN  VAL C 115      -1.312  -5.698 -21.024  0.00  0.00      PEP3 H
ATOM   4546  CA  VAL C 115      -2.022  -5.043 -22.865  1.00  0.00      PEP3 C
ATOM   4547  HA  VAL C 115      -3.029  -4.661 -22.977  0.00  0.00      PEP3 H
ATOM   4548  CB  VAL C 115      -1.010  -3.868 -22.686  1.00  0.00      PEP3 C
ATOM   4549  HB  VAL C 115      -0.038  -4.308 -22.351  0.00  0.00      PEP3 H
ATOM   4550  CG1 VAL C 115      -0.797  -3.128 -24.014  1.00  0.00      PEP3 C
ATOM   4551 HG11 VAL C 115      -0.106  -2.269 -23.870  0.00  0.00      PEP3 H
ATOM   4552 HG12 VAL C 115      -0.347  -3.789 -24.784  0.00  0.00      PEP3 H
ATOM   4553 HG13 VAL C 115      -1.760  -2.733 -24.402  0.00  0.00      PEP3 H
ATOM   4554  CG2 VAL C 115      -1.546  -2.886 -21.639  1.00  0.00      PEP3 C
ATOM   4555 HG21 VAL C 115      -0.859  -2.020 -21.525  0.00  0.00      PEP3 H
ATOM   4556 HG22 VAL C 115      -2.545  -2.503 -21.939  0.00  0.00      PEP3 H
ATOM   4557 HG23 VAL C 115      -1.642  -3.371 -20.645  0.00  0.00      PEP3 H
ATOM   4558  C   VAL C 115      -1.691  -5.836 -24.122  1.00  0.00      PEP3 C
ATOM   4559  O   VAL C 115      -2.360  -5.696 -25.149  1.00  0.00      PEP3 O
ATOM   4560  N   GLY C 116      -0.666  -6.679 -24.030  1.00  0.00      PEP3 N
ATOM   4561  HN  GLY C 116      -0.123  -6.804 -23.201  0.00  0.00      PEP3 H
ATOM   4562  CA  GLY C 116      -0.270  -7.488 -25.168  1.00  0.00      PEP3 C
ATOM   4563  HA1 GLY C 116       0.576  -8.087 -24.860  0.00  0.00      PEP3 H
ATOM   4564  HA2 GLY C 116      -0.063  -6.817 -25.991  0.00  0.00      PEP3 H
ATOM   4565  C   GLY C 116      -1.379  -8.429 -25.600  1.00  0.00      PEP3 C
ATOM   4566  O   GLY C 116      -1.671  -8.562 -26.791  1.00  0.00      PEP3 O
ATOM   4567  N   ARG C 117      -2.010  -9.078 -24.631  1.00  0.00      PEP3 N
ATOM   4568  HN  ARG C 117      -1.773  -8.963 -23.669  0.00  0.00      PEP3 H
ATOM   4569  CA  ARG C 117      -3.094 -10.003 -24.931  1.00  0.00      PEP3 C
ATOM   4570  HA  ARG C 117      -2.734 -10.718 -25.662  0.00  0.00      PEP3 H
ATOM   4571  CB  ARG C 117      -3.530 -10.728 -23.664  1.00  0.00      PEP3 C
ATOM   4572  HB1 ARG C 117      -2.633 -11.278 -23.291  0.00  0.00      PEP3 H
ATOM   4573  HB2 ARG C 117      -3.782  -9.983 -22.877  0.00  0.00      PEP3 H
ATOM   4574  CG  ARG C 117      -4.681 -11.749 -23.830  0.00  0.00      PEP3 C
ATOM   4575  HG1 ARG C 117      -5.545 -11.234 -24.304  0.00  0.00      PEP3 H
ATOM   4576  HG2 ARG C 117      -4.367 -12.534 -24.556  0.00  0.00      PEP3 H
ATOM   4577  CD  ARG C 117      -5.085 -12.455 -22.524  0.00  0.00      PEP3 C
ATOM   4578  HD1 ARG C 117      -4.206 -12.999 -22.110  0.00  0.00      PEP3 H
ATOM   4579  HD2 ARG C 117      -5.446 -11.726 -21.761  0.00  0.00      PEP3 H
ATOM   4580  NE  ARG C 117      -6.203 -13.401 -22.861  0.00  0.00      PEP3 N
ATOM   4581  HE  ARG C 117      -6.455 -13.386 -23.836  0.00  0.00      PEP3 H
ATOM   4582  CZ  ARG C 117      -6.799 -14.183 -21.950  0.00  0.00      PEP3 C
ATOM   4583  NH1 ARG C 117      -7.779 -14.985 -22.358  0.00  0.00      PEP3 N
ATOM   4584 HH11 ARG C 117      -8.262 -15.560 -21.713  0.00  0.00      PEP3 H
ATOM   4585 HH12 ARG C 117      -8.082 -14.870 -23.307  0.00  0.00      PEP3 H
ATOM   4586  NH2 ARG C 117      -6.422 -14.197 -20.675  0.00  0.00      PEP3 N
ATOM   4587 HH21 ARG C 117      -6.825 -14.848 -20.049  0.00  0.00      PEP3 H
ATOM   4588 HH22 ARG C 117      -5.600 -13.693 -20.446  0.00  0.00      PEP3 H
ATOM   4589  C   ARG C 117      -4.285  -9.293 -25.566  1.00  0.00      PEP3 C
ATOM   4590  O   ARG C 117      -4.926  -9.838 -26.470  1.00  0.00      PEP3 O
ATOM   4591  N   GLU C 118      -4.596  -8.084 -25.100  1.00  0.00      PEP3 N
ATOM   4592  HN  GLU C 118      -4.123  -7.596 -24.372  0.00  0.00      PEP3 H
ATOM   4593  CA  GLU C 118      -5.723  -7.356 -25.666  1.00  0.00      PEP3 C
ATOM   4594  HA  GLU C 118      -6.577  -8.020 -25.699  0.00  0.00      PEP3 H
ATOM   4595  CB  GLU C 118      -6.069  -6.127 -24.824  1.00  0.00      PEP3 C
ATOM   4596  HB1 GLU C 118      -6.151  -6.447 -23.760  0.00  0.00      PEP3 H
ATOM   4597  HB2 GLU C 118      -5.229  -5.397 -24.859  0.00  0.00      PEP3 H
ATOM   4598  CG  GLU C 118      -7.368  -5.460 -25.253  1.00  0.00      PEP3 C
ATOM   4599  HG1 GLU C 118      -7.516  -4.532 -24.671  0.00  0.00      PEP3 H
ATOM   4600  HG2 GLU C 118      -7.350  -5.214 -26.333  0.00  0.00      PEP3 H
ATOM   4601  CD  GLU C 118      -8.602  -6.318 -24.976  1.00  0.00      PEP3 C
ATOM   4602  OE1 GLU C 118      -8.483  -7.563 -24.915  1.00  0.00      PEP3 O
ATOM   4603  OE2 GLU C 118      -9.702  -5.744 -24.832  1.00  0.00      PEP3 O
ATOM   4604  C   GLU C 118      -5.422  -6.931 -27.104  1.00  0.00      PEP3 C
ATOM   4605  O   GLU C 118      -6.304  -6.955 -27.962  1.00  0.00      PEP3 O
ATOM   4606  N   GLN C 119      -4.181  -6.534 -27.367  1.00  0.00      PEP3 N
ATOM   4607  HN  GLN C 119      -3.443  -6.477 -26.697  0.00  0.00      PEP3 H
ATOM   4608  CA  GLN C 119      -3.802  -6.137 -28.718  1.00  0.00      PEP3 C
ATOM   4609  HA  GLN C 119      -4.444  -5.317 -29.018  0.00  0.00      PEP3 H
ATOM   4610  CB  GLN C 119      -2.321  -5.749 -28.775  1.00  0.00      PEP3 C
ATOM   4611  HB1 GLN C 119      -1.745  -6.617 -28.379  0.00  0.00      PEP3 H
ATOM   4612  HB2 GLN C 119      -2.011  -5.630 -29.838  0.00  0.00      PEP3 H
ATOM   4613  CG  GLN C 119      -1.986  -4.512 -27.973  1.00  0.00      PEP3 C
ATOM   4614  HG1 GLN C 119      -2.093  -4.714 -26.886  0.00  0.00      PEP3 H
ATOM   4615  HG2 GLN C 119      -0.939  -4.195 -28.159  0.00  0.00      PEP3 H
ATOM   4616  CD  GLN C 119      -2.914  -3.358 -28.292  1.00  0.00      PEP3 C
ATOM   4617  OE1 GLN C 119      -3.010  -2.922 -29.441  1.00  0.00      PEP3 O
ATOM   4618  NE2 GLN C 119      -3.609  -2.857 -27.273  1.00  0.00      PEP3 N
ATOM   4619 HE21 GLN C 119      -4.224  -2.101 -27.477  0.00  0.00      PEP3 H
ATOM   4620 HE22 GLN C 119      -3.486  -3.230 -26.360  0.00  0.00      PEP3 H
ATOM   4621  C   GLN C 119      -4.066  -7.299 -29.669  1.00  0.00      PEP3 C
ATOM   4622  O   GLN C 119      -4.643  -7.117 -30.744  1.00  0.00      PEP3 O
ATOM   4623  N   GLU C 120      -3.641  -8.492 -29.263  1.00  0.00      PEP3 N
ATOM   4624  HN  GLU C 120      -3.171  -8.649 -28.399  0.00  0.00      PEP3 H
ATOM   4625  CA  GLU C 120      -3.831  -9.698 -30.064  1.00  0.00      PEP3 C
ATOM   4626  HA  GLU C 120      -3.391  -9.534 -31.040  0.00  0.00      PEP3 H
ATOM   4627  CB  GLU C 120      -3.200 -10.906 -29.367  1.00  0.00      PEP3 C
ATOM   4628  HB1 GLU C 120      -3.643 -10.990 -28.348  0.00  0.00      PEP3 H
ATOM   4629  HB2 GLU C 120      -3.484 -11.840 -29.901  0.00  0.00      PEP3 H
ATOM   4630  CG  GLU C 120      -1.690 -10.842 -29.232  1.00  0.00      PEP3 C
ATOM   4631  HG1 GLU C 120      -1.234 -10.739 -30.234  0.00  0.00      PEP3 H
ATOM   4632  HG2 GLU C 120      -1.384  -9.983 -28.602  0.00  0.00      PEP3 H
ATOM   4633  CD  GLU C 120      -1.110 -12.115 -28.638  1.00  0.00      PEP3 C
ATOM   4634  OE1 GLU C 120      -1.422 -13.205 -29.163  1.00  0.00      PEP3 O
ATOM   4635  OE2 GLU C 120      -0.344 -12.029 -27.654  1.00  0.00      PEP3 O
ATOM   4636  C   GLU C 120      -5.318  -9.971 -30.278  1.00  0.00      PEP3 C
ATOM   4637  O   GLU C 120      -5.772 -10.184 -31.405  1.00  0.00      PEP3 O
ATOM   4638  N   ARG C 121      -6.066  -9.967 -29.181  1.00  0.00      PEP3 N
ATOM   4639  HN  ARG C 121      -5.665  -9.790 -28.285  0.00  0.00      PEP3 H
ATOM   4640  CA  ARG C 121      -7.499 -10.217 -29.217  1.00  0.00      PEP3 C
ATOM   4641  HA  ARG C 121      -7.661 -11.213 -29.612  0.00  0.00      PEP3 H
ATOM   4642  CB  ARG C 121      -8.066 -10.099 -27.800  1.00  0.00      PEP3 C
ATOM   4643  HB1 ARG C 121      -7.498 -10.826 -27.172  0.00  0.00      PEP3 H
ATOM   4644  HB2 ARG C 121      -7.833  -9.092 -27.389  0.00  0.00      PEP3 H
ATOM   4645  CG  ARG C 121      -9.541 -10.405 -27.654  1.00  0.00      PEP3 C
ATOM   4646  HG1 ARG C 121     -10.121  -9.596 -28.151  0.00  0.00      PEP3 H
ATOM   4647  HG2 ARG C 121      -9.776 -11.334 -28.223  0.00  0.00      PEP3 H
ATOM   4648  CD  ARG C 121      -9.883 -10.599 -26.182  1.00  0.00      PEP3 C
ATOM   4649  HD1 ARG C 121      -9.488 -11.582 -25.837  0.00  0.00      PEP3 H
ATOM   4650  HD2 ARG C 121      -9.440  -9.794 -25.550  0.00  0.00      PEP3 H
ATOM   4651  NE  ARG C 121     -11.320 -10.565 -25.923  1.00  0.00      PEP3 N
ATOM   4652  HE  ARG C 121     -11.722 -11.480 -25.805  0.00  0.00      PEP3 H
ATOM   4653  CZ  ARG C 121     -12.042  -9.451 -25.847  1.00  0.00      PEP3 C
ATOM   4654  NH1 ARG C 121     -11.460  -8.268 -26.006  1.00  0.00      PEP3 N
ATOM   4655 HH11 ARG C 121     -11.986  -7.433 -25.926  0.00  0.00      PEP3 H
ATOM   4656 HH12 ARG C 121     -10.460  -8.270 -26.071  0.00  0.00      PEP3 H
ATOM   4657  NH2 ARG C 121     -13.347  -9.520 -25.612  1.00  0.00      PEP3 N
ATOM   4658 HH21 ARG C 121     -13.898  -8.698 -25.642  0.00  0.00      PEP3 H
ATOM   4659 HH22 ARG C 121     -13.757 -10.423 -25.622  0.00  0.00      PEP3 H
ATOM   4660  C   ARG C 121      -8.206  -9.251 -30.164  1.00  0.00      PEP3 C
ATOM   4661  O   ARG C 121      -9.265  -9.565 -30.708  1.00  0.00      PEP3 O
ATOM   4662  N   ARG C 122      -7.616  -8.077 -30.367  1.00  0.00      PEP3 N
ATOM   4663  HN  ARG C 122      -6.759  -7.831 -29.919  0.00  0.00      PEP3 H
ATOM   4664  CA  ARG C 122      -8.196  -7.082 -31.261  1.00  0.00      PEP3 C
ATOM   4665  HA  ARG C 122      -9.266  -7.244 -31.311  0.00  0.00      PEP3 H
ATOM   4666  CB  ARG C 122      -7.871  -5.665 -30.784  1.00  0.00      PEP3 C
ATOM   4667  HB1 ARG C 122      -6.763  -5.623 -30.653  0.00  0.00      PEP3 H
ATOM   4668  HB2 ARG C 122      -8.112  -4.937 -31.589  0.00  0.00      PEP3 H
ATOM   4669  CG  ARG C 122      -8.527  -5.272 -29.476  1.00  0.00      PEP3 C
ATOM   4670  HG1 ARG C 122      -9.619  -5.468 -29.555  0.00  0.00      PEP3 H
ATOM   4671  HG2 ARG C 122      -8.159  -5.947 -28.669  0.00  0.00      PEP3 H
ATOM   4672  CD  ARG C 122      -8.189  -3.834 -29.128  1.00  0.00      PEP3 C
ATOM   4673  HD1 ARG C 122      -7.088  -3.736 -28.989  0.00  0.00      PEP3 H
ATOM   4674  HD2 ARG C 122      -8.512  -3.132 -29.932  0.00  0.00      PEP3 H
ATOM   4675  NE  ARG C 122      -8.853  -3.387 -27.908  1.00  0.00      PEP3 N
ATOM   4676  HE  ARG C 122      -9.403  -4.107 -27.471  0.00  0.00      PEP3 H
ATOM   4677  CZ  ARG C 122      -8.752  -2.158 -27.411  1.00  0.00      PEP3 C
ATOM   4678  NH1 ARG C 122      -8.010  -1.247 -28.031  1.00  0.00      PEP3 N
ATOM   4679 HH11 ARG C 122      -7.909  -0.337 -27.654  0.00  0.00      PEP3 H
ATOM   4680 HH12 ARG C 122      -7.463  -1.572 -28.806  0.00  0.00      PEP3 H
ATOM   4681  NH2 ARG C 122      -9.392  -1.839 -26.294  1.00  0.00      PEP3 N
ATOM   4682 HH21 ARG C 122      -9.387  -0.903 -25.972  0.00  0.00      PEP3 H
ATOM   4683 HH22 ARG C 122     -10.027  -2.510 -25.934  0.00  0.00      PEP3 H
ATOM   4684  C   ARG C 122      -7.663  -7.257 -32.675  1.00  0.00      PEP3 C
ATOM   4685  O   ARG C 122      -8.112  -6.586 -33.600  1.00  0.00      PEP3 O
ATOM   4686  N   GLY C 123      -6.703  -8.158 -32.838  1.00  0.00      PEP3 N
ATOM   4687  HN  GLY C 123      -6.329  -8.719 -32.101  0.00  0.00      PEP3 H
ATOM   4688  CA  GLY C 123      -6.127  -8.380 -34.148  1.00  0.00      PEP3 C
ATOM   4689  HA1 GLY C 123      -6.940  -8.513 -34.848  0.00  0.00      PEP3 H
ATOM   4690  HA2 GLY C 123      -5.456  -9.226 -34.080  0.00  0.00      PEP3 H
ATOM   4691  C   GLY C 123      -5.318  -7.176 -34.592  1.00  0.00      PEP3 C
ATOM   4692  O   GLY C 123      -5.268  -6.850 -35.775  1.00  0.00      PEP3 O
ATOM   4693  C   HSD C 124      -2.409  -5.731 -33.944  1.00  0.00      PEP3 C
ATOM   4694  OT1 HSD C 124      -2.335  -6.707 -33.739  0.00  0.00      PEP3 O
ATOM   4695  OT2 HSD C 124      -1.855  -4.925 -34.152  0.00  0.00      PEP3 O
ATOM   4696  N   HSD C 124      -4.689  -6.504 -33.634  1.00  0.00      PEP3 N
ATOM   4697  HN  HSD C 124      -4.732  -6.753 -32.668  0.00  0.00      PEP3 H
ATOM   4698  CA  HSD C 124      -3.877  -5.334 -33.937  1.00  0.00      PEP3 C
ATOM   4699  HA  HSD C 124      -4.124  -4.993 -34.935  0.00  0.00      PEP3 H
ATOM   4700  CB  HSD C 124      -4.126  -4.231 -32.904  1.00  0.00      PEP3 C
ATOM   4701  HB1 HSD C 124      -5.216  -4.015 -32.860  0.00  0.00      PEP3 H
ATOM   4702  HB2 HSD C 124      -3.830  -4.593 -31.895  0.00  0.00      PEP3 H
ATOM   4703  ND1 HSD C 124      -2.071  -2.759 -32.890  1.00  0.00      PEP3 N
ATOM   4704  HD1 HSD C 124      -1.445  -3.443 -32.514  0.00  0.00      PEP3 H
ATOM   4705  CG  HSD C 124      -3.402  -2.952 -33.196  1.00  0.00      PEP3 C
ATOM   4706  CE1 HSD C 124      -1.702  -1.550 -33.277  1.00  0.00      PEP3 C
ATOM   4707  HE1 HSD C 124      -0.691  -1.153 -33.154  0.00  0.00      PEP3 H
ATOM   4708  NE2 HSD C 124      -2.746  -0.952 -33.823  1.00  0.00      PEP3 N
ATOM   4709  CD2 HSD C 124      -3.821  -1.806 -33.784  1.00  0.00      PEP3 C
ATOM   4710  HD2 HSD C 124      -4.806  -1.534 -34.143  0.00  0.00      PEP3 H
ATOM   4711  N   SER D  22     -12.375  15.514 -22.274  1.00  0.00      PEP4 N
ATOM   4712  HT1 SER D  22     -12.298  16.503 -22.151  0.00  0.00      PEP4 H
ATOM   4713  HT2 SER D  22     -13.145  15.163 -21.741  0.00  0.00      PEP4 H
ATOM   4714  HT3 SER D  22     -12.504  15.300 -23.242  0.00  0.00      PEP4 H
ATOM   4715  CA  SER D  22     -11.119  14.866 -21.797  1.00  0.00      PEP4 C
ATOM   4716  HA  SER D  22     -10.330  15.226 -22.444  0.00  0.00      PEP4 H
ATOM   4717  CB  SER D  22     -10.882  15.219 -20.324  1.00  0.00      PEP4 C
ATOM   4718  HB1 SER D  22     -10.934  16.327 -20.221  0.00  0.00      PEP4 H
ATOM   4719  HB2 SER D  22     -11.691  14.793 -19.688  0.00  0.00      PEP4 H
ATOM   4720  OG  SER D  22      -9.605  14.781 -19.889  1.00  0.00      PEP4 O
ATOM   4721  HG1 SER D  22      -9.427  15.219 -19.047  0.00  0.00      PEP4 H
ATOM   4722  C   SER D  22     -11.189  13.345 -21.966  1.00  0.00      PEP4 C
ATOM   4723  O   SER D  22     -12.271  12.773 -22.100  1.00  0.00      PEP4 O
ATOM   4724  N   ALA D  23     -10.027  12.698 -21.962  1.00  0.00      PEP4 N
ATOM   4725  HN  ALA D  23      -9.152  13.168 -21.853  0.00  0.00      PEP4 H
ATOM   4726  CA  ALA D  23      -9.945  11.247 -22.117  1.00  0.00      PEP4 C
ATOM   4727  HA  ALA D  23     -10.450  10.944 -23.027  0.00  0.00      PEP4 H
ATOM   4728  CB  ALA D  23      -8.483  10.824 -22.219  1.00  0.00      PEP4 C
ATOM   4729  HB1 ALA D  23      -8.006  11.337 -23.081  0.00  0.00      PEP4 H
ATOM   4730  HB2 ALA D  23      -7.921  11.104 -21.301  0.00  0.00      PEP4 H
ATOM   4731  HB3 ALA D  23      -8.384   9.728 -22.374  0.00  0.00      PEP4 H
ATOM   4732  C   ALA D  23     -10.628  10.493 -20.973  1.00  0.00      PEP4 C
ATOM   4733  O   ALA D  23     -10.830  11.035 -19.887  1.00  0.00      PEP4 O
ATOM   4734  N   LEU D  24     -10.970   9.234 -21.226  1.00  0.00      PEP4 N
ATOM   4735  HN  LEU D  24     -10.802   8.780 -22.099  0.00  0.00      PEP4 H
ATOM   4736  CA  LEU D  24     -11.631   8.396 -20.232  1.00  0.00      PEP4 C
ATOM   4737  HA  LEU D  24     -12.565   8.897 -20.014  0.00  0.00      PEP4 H
ATOM   4738  CB  LEU D  24     -11.884   6.998 -20.803  1.00  0.00      PEP4 C
ATOM   4739  HB1 LEU D  24     -12.602   7.113 -21.648  0.00  0.00      PEP4 H
ATOM   4740  HB2 LEU D  24     -10.941   6.614 -21.251  0.00  0.00      PEP4 H
ATOM   4741  CG  LEU D  24     -12.456   5.984 -19.805  1.00  0.00      PEP4 C
ATOM   4742  HG  LEU D  24     -11.826   5.988 -18.883  0.00  0.00      PEP4 H
ATOM   4743  CD1 LEU D  24     -13.881   6.376 -19.452  1.00  0.00      PEP4 C
ATOM   4744 HD11 LEU D  24     -14.333   5.628 -18.766  0.00  0.00      PEP4 H
ATOM   4745 HD12 LEU D  24     -13.901   7.367 -18.950  0.00  0.00      PEP4 H
ATOM   4746 HD13 LEU D  24     -14.510   6.433 -20.366  0.00  0.00      PEP4 H
ATOM   4747  CD2 LEU D  24     -12.419   4.584 -20.394  1.00  0.00      PEP4 C
ATOM   4748 HD21 LEU D  24     -12.816   3.847 -19.663  0.00  0.00      PEP4 H
ATOM   4749 HD22 LEU D  24     -13.033   4.510 -21.314  0.00  0.00      PEP4 H
ATOM   4750 HD23 LEU D  24     -11.376   4.295 -20.646  0.00  0.00      PEP4 H
ATOM   4751  C   LEU D  24     -10.865   8.253 -18.914  1.00  0.00      PEP4 C
ATOM   4752  O   LEU D  24     -11.435   8.426 -17.838  1.00  0.00      PEP4 O
ATOM   4753  N   HSD D  25      -9.578   7.934 -18.988  1.00  0.00      PEP4 N
ATOM   4754  HN  HSD D  25      -9.071   7.803 -19.839  0.00  0.00      PEP4 H
ATOM   4755  CA  HSD D  25      -8.801   7.749 -17.767  1.00  0.00      PEP4 C
ATOM   4756  HA  HSD D  25      -9.272   6.936 -17.229  0.00  0.00      PEP4 H
ATOM   4757  CB  HSD D  25      -7.369   7.296 -18.091  1.00  0.00      PEP4 C
ATOM   4758  HB1 HSD D  25      -6.747   7.376 -17.173  0.00  0.00      PEP4 H
ATOM   4759  HB2 HSD D  25      -7.375   6.222 -18.381  0.00  0.00      PEP4 H
ATOM   4760  ND1 HSD D  25      -5.687   8.981 -18.928  1.00  0.00      PEP4 N
ATOM   4761  HD1 HSD D  25      -5.256   9.157 -18.042  0.00  0.00      PEP4 H
ATOM   4762  CG  HSD D  25      -6.704   8.085 -19.176  1.00  0.00      PEP4 C
ATOM   4763  CE1 HSD D  25      -5.276   9.504 -20.070  1.00  0.00      PEP4 C
ATOM   4764  HE1 HSD D  25      -4.470  10.238 -20.149  0.00  0.00      PEP4 H
ATOM   4765  NE2 HSD D  25      -5.992   8.982 -21.049  1.00  0.00      PEP4 N
ATOM   4766  CD2 HSD D  25      -6.893   8.091 -20.517  1.00  0.00      PEP4 C
ATOM   4767  HD2 HSD D  25      -7.618   7.553 -21.115  0.00  0.00      PEP4 H
ATOM   4768  C   HSD D  25      -8.793   8.961 -16.844  1.00  0.00      PEP4 C
ATOM   4769  O   HSD D  25      -8.780   8.808 -15.624  1.00  0.00      PEP4 O
ATOM   4770  N   TRP D  26      -8.822  10.162 -17.410  1.00  0.00      PEP4 N
ATOM   4771  HN  TRP D  26      -8.836  10.325 -18.394  0.00  0.00      PEP4 H
ATOM   4772  CA  TRP D  26      -8.835  11.363 -16.586  1.00  0.00      PEP4 C
ATOM   4773  HA  TRP D  26      -8.139  11.213 -15.769  0.00  0.00      PEP4 H
ATOM   4774  CB  TRP D  26      -8.444  12.583 -17.417  1.00  0.00      PEP4 C
ATOM   4775  HB1 TRP D  26      -9.104  12.612 -18.312  0.00  0.00      PEP4 H
ATOM   4776  HB2 TRP D  26      -8.643  13.513 -16.840  0.00  0.00      PEP4 H
ATOM   4777  CG  TRP D  26      -7.019  12.543 -17.899  1.00  0.00      PEP4 C
ATOM   4778  CD1 TRP D  26      -6.566  12.891 -19.138  1.00  0.00      PEP4 C
ATOM   4779  HD1 TRP D  26      -7.195  13.262 -19.936  0.00  0.00      PEP4 H
ATOM   4780  NE1 TRP D  26      -5.202  12.740 -19.203  1.00  0.00      PEP4 N
ATOM   4781  HE1 TRP D  26      -4.633  12.950 -19.968  0.00  0.00      PEP4 H
ATOM   4782  CE2 TRP D  26      -4.745  12.288 -17.992  1.00  0.00      PEP4 C
ATOM   4783  CD2 TRP D  26      -5.865  12.152 -17.144  1.00  0.00      PEP4 C
ATOM   4784  CE3 TRP D  26      -5.667  11.700 -15.830  1.00  0.00      PEP4 C
ATOM   4785  HE3 TRP D  26      -6.490  11.572 -15.141  0.00  0.00      PEP4 H
ATOM   4786  CZ3 TRP D  26      -4.372  11.403 -15.413  1.00  0.00      PEP4 C
ATOM   4787  HZ3 TRP D  26      -4.206  11.051 -14.404  0.00  0.00      PEP4 H
ATOM   4788  CZ2 TRP D  26      -3.445  11.990 -17.572  1.00  0.00      PEP4 C
ATOM   4789  HZ2 TRP D  26      -2.589  12.097 -18.221  0.00  0.00      PEP4 H
ATOM   4790  CH2 TRP D  26      -3.280  11.550 -16.283  1.00  0.00      PEP4 C
ATOM   4791  HH2 TRP D  26      -2.285  11.311 -15.935  0.00  0.00      PEP4 H
ATOM   4792  C   TRP D  26     -10.214  11.565 -15.963  1.00  0.00      PEP4 C
ATOM   4793  O   TRP D  26     -10.325  11.990 -14.812  1.00  0.00      PEP4 O
ATOM   4794  N   ARG D  27     -11.262  11.255 -16.722  1.00  0.00      PEP4 N
ATOM   4795  HN  ARG D  27     -11.165  10.918 -17.655  0.00  0.00      PEP4 H
ATOM   4796  CA  ARG D  27     -12.623  11.397 -16.215  1.00  0.00      PEP4 C
ATOM   4797  HA  ARG D  27     -12.747  12.380 -15.776  0.00  0.00      PEP4 H
ATOM   4798  CB  ARG D  27     -13.652  11.131 -17.322  1.00  0.00      PEP4 C
ATOM   4799  HB1 ARG D  27     -13.472  10.088 -17.676  0.00  0.00      PEP4 H
ATOM   4800  HB2 ARG D  27     -14.676  11.134 -16.887  0.00  0.00      PEP4 H
ATOM   4801  CG  ARG D  27     -13.557  12.070 -18.513  1.00  0.00      PEP4 C
ATOM   4802  HG1 ARG D  27     -13.365  13.099 -18.138  0.00  0.00      PEP4 H
ATOM   4803  HG2 ARG D  27     -12.660  11.799 -19.117  0.00  0.00      PEP4 H
ATOM   4804  CD  ARG D  27     -14.801  11.969 -19.389  1.00  0.00      PEP4 C
ATOM   4805  HD1 ARG D  27     -14.745  12.731 -20.200  0.00  0.00      PEP4 H
ATOM   4806  HD2 ARG D  27     -14.894  10.959 -19.853  0.00  0.00      PEP4 H
ATOM   4807  NE  ARG D  27     -16.012  12.189 -18.599  1.00  0.00      PEP4 N
ATOM   4808  HE  ARG D  27     -15.838  12.221 -17.608  0.00  0.00      PEP4 H
ATOM   4809  CZ  ARG D  27     -17.231  12.335 -19.108  1.00  0.00      PEP4 C
ATOM   4810  NH1 ARG D  27     -17.418  12.290 -20.422  1.00  0.00      PEP4 N
ATOM   4811 HH11 ARG D  27     -18.320  12.423 -20.808  0.00  0.00      PEP4 H
ATOM   4812 HH12 ARG D  27     -16.591  12.254 -20.987  0.00  0.00      PEP4 H
ATOM   4813  NH2 ARG D  27     -18.267  12.525 -18.298  1.00  0.00      PEP4 N
ATOM   4814 HH21 ARG D  27     -19.185  12.547 -18.668  0.00  0.00      PEP4 H
ATOM   4815 HH22 ARG D  27     -18.099  12.429 -17.326  0.00  0.00      PEP4 H
ATOM   4816  C   ARG D  27     -12.824  10.389 -15.091  1.00  0.00      PEP4 C
ATOM   4817  O   ARG D  27     -13.392  10.707 -14.048  1.00  0.00      PEP4 O
ATOM   4818  N   ALA D  28     -12.344   9.172 -15.315  1.00  0.00      PEP4 N
ATOM   4819  HN  ALA D  28     -11.878   8.921 -16.163  0.00  0.00      PEP4 H
ATOM   4820  CA  ALA D  28     -12.465   8.107 -14.330  1.00  0.00      PEP4 C
ATOM   4821  HA  ALA D  28     -13.502   7.959 -14.050  0.00  0.00      PEP4 H
ATOM   4822  CB  ALA D  28     -11.927   6.807 -14.907  1.00  0.00      PEP4 C
ATOM   4823  HB1 ALA D  28     -12.510   6.531 -15.812  0.00  0.00      PEP4 H
ATOM   4824  HB2 ALA D  28     -10.861   6.914 -15.206  0.00  0.00      PEP4 H
ATOM   4825  HB3 ALA D  28     -12.008   5.971 -14.179  0.00  0.00      PEP4 H
ATOM   4826  C   ALA D  28     -11.719   8.466 -13.046  1.00  0.00      PEP4 C
ATOM   4827  O   ALA D  28     -12.199   8.192 -11.946  1.00  0.00      PEP4 O
ATOM   4828  N   ALA D  29     -10.546   9.076 -13.190  1.00  0.00      PEP4 N
ATOM   4829  HN  ALA D  29     -10.149   9.294 -14.081  0.00  0.00      PEP4 H
ATOM   4830  CA  ALA D  29      -9.748   9.473 -12.035  1.00  0.00      PEP4 C
ATOM   4831  HA  ALA D  29      -9.571   8.633 -11.373  0.00  0.00      PEP4 H
ATOM   4832  CB  ALA D  29      -8.407  10.040 -12.489  1.00  0.00      PEP4 C
ATOM   4833  HB1 ALA D  29      -7.841   9.260 -13.042  0.00  0.00      PEP4 H
ATOM   4834  HB2 ALA D  29      -8.550  10.907 -13.171  0.00  0.00      PEP4 H
ATOM   4835  HB3 ALA D  29      -7.788  10.367 -11.626  0.00  0.00      PEP4 H
ATOM   4836  C   ALA D  29     -10.505  10.513 -11.217  1.00  0.00      PEP4 C
ATOM   4837  O   ALA D  29     -10.593  10.414  -9.992  1.00  0.00      PEP4 O
ATOM   4838  N   GLY D  30     -11.050  11.515 -11.900  1.00  0.00      PEP4 N
ATOM   4839  HN  GLY D  30     -10.985  11.617 -12.892  0.00  0.00      PEP4 H
ATOM   4840  CA  GLY D  30     -11.796  12.551 -11.211  1.00  0.00      PEP4 C
ATOM   4841  HA1 GLY D  30     -12.183  13.236 -11.952  0.00  0.00      PEP4 H
ATOM   4842  HA2 GLY D  30     -11.146  13.010 -10.478  0.00  0.00      PEP4 H
ATOM   4843  C   GLY D  30     -12.971  11.943 -10.476  1.00  0.00      PEP4 C
ATOM   4844  O   GLY D  30     -13.200  12.234  -9.300  1.00  0.00      PEP4 O
ATOM   4845  N   ALA D  31     -13.708  11.086 -11.174  1.00  0.00      PEP4 N
ATOM   4846  HN  ALA D  31     -13.504  10.854 -12.125  0.00  0.00      PEP4 H
ATOM   4847  CA  ALA D  31     -14.869  10.421 -10.604  1.00  0.00      PEP4 C
ATOM   4848  HA  ALA D  31     -15.600  11.147 -10.266  0.00  0.00      PEP4 H
ATOM   4849  CB  ALA D  31     -15.506   9.516 -11.640  1.00  0.00      PEP4 C
ATOM   4850  HB1 ALA D  31     -15.836  10.121 -12.511  0.00  0.00      PEP4 H
ATOM   4851  HB2 ALA D  31     -14.781   8.757 -12.007  0.00  0.00      PEP4 H
ATOM   4852  HB3 ALA D  31     -16.395   8.989 -11.232  0.00  0.00      PEP4 H
ATOM   4853  C   ALA D  31     -14.477   9.603  -9.380  1.00  0.00      PEP4 C
ATOM   4854  O   ALA D  31     -15.171   9.621  -8.359  1.00  0.00      PEP4 O
ATOM   4855  N   ALA D  32     -13.367   8.880  -9.494  1.00  0.00      PEP4 N
ATOM   4856  HN  ALA D  32     -12.807   8.865 -10.322  0.00  0.00      PEP4 H
ATOM   4857  CA  ALA D  32     -12.887   8.049  -8.400  1.00  0.00      PEP4 C
ATOM   4858  HA  ALA D  32     -13.639   7.324  -8.109  0.00  0.00      PEP4 H
ATOM   4859  CB  ALA D  32     -11.625   7.300  -8.826  1.00  0.00      PEP4 C
ATOM   4860  HB1 ALA D  32     -11.854   6.649  -9.696  0.00  0.00      PEP4 H
ATOM   4861  HB2 ALA D  32     -10.824   8.008  -9.130  0.00  0.00      PEP4 H
ATOM   4862  HB3 ALA D  32     -11.236   6.656  -8.008  0.00  0.00      PEP4 H
ATOM   4863  C   ALA D  32     -12.605   8.894  -7.166  1.00  0.00      PEP4 C
ATOM   4864  O   ALA D  32     -12.859   8.467  -6.044  1.00  0.00      PEP4 O
ATOM   4865  N   THR D  33     -12.074  10.090  -7.383  1.00  0.00      PEP4 N
ATOM   4866  HN  THR D  33     -11.859  10.451  -8.290  0.00  0.00      PEP4 H
ATOM   4867  CA  THR D  33     -11.754  10.994  -6.289  1.00  0.00      PEP4 C
ATOM   4868  HA  THR D  33     -11.192  10.410  -5.573  0.00  0.00      PEP4 H
ATOM   4869  CB  THR D  33     -10.998  12.227  -6.805  1.00  0.00      PEP4 C
ATOM   4870  HB  THR D  33     -11.666  12.706  -7.562  0.00  0.00      PEP4 H
ATOM   4871  OG1 THR D  33      -9.803  11.800  -7.468  1.00  0.00      PEP4 O
ATOM   4872  HG1 THR D  33      -9.367  12.609  -7.758  0.00  0.00      PEP4 H
ATOM   4873  CG2 THR D  33     -10.629  13.153  -5.654  1.00  0.00      PEP4 C
ATOM   4874 HG21 THR D  33     -10.184  14.097  -6.033  0.00  0.00      PEP4 H
ATOM   4875 HG22 THR D  33     -11.532  13.414  -5.062  0.00  0.00      PEP4 H
ATOM   4876 HG23 THR D  33      -9.894  12.672  -4.973  0.00  0.00      PEP4 H
ATOM   4877  C   THR D  33     -13.020  11.451  -5.577  1.00  0.00      PEP4 C
ATOM   4878  O   THR D  33     -13.081  11.486  -4.347  1.00  0.00      PEP4 O
ATOM   4879  N   VAL D  34     -14.032  11.800  -6.362  1.00  0.00      PEP4 N
ATOM   4880  HN  VAL D  34     -13.999  11.780  -7.358  0.00  0.00      PEP4 H
ATOM   4881  CA  VAL D  34     -15.297  12.250  -5.813  1.00  0.00      PEP4 C
ATOM   4882  HA  VAL D  34     -15.092  13.047  -5.109  0.00  0.00      PEP4 H
ATOM   4883  CB  VAL D  34     -16.245  12.717  -6.937  1.00  0.00      PEP4 C
ATOM   4884  HB  VAL D  34     -16.427  11.843  -7.610  0.00  0.00      PEP4 H
ATOM   4885  CG1 VAL D  34     -17.566  13.184  -6.348  1.00  0.00      PEP4 C
ATOM   4886 HG11 VAL D  34     -18.236  13.557  -7.152  0.00  0.00      PEP4 H
ATOM   4887 HG12 VAL D  34     -18.098  12.359  -5.831  0.00  0.00      PEP4 H
ATOM   4888 HG13 VAL D  34     -17.403  14.011  -5.625  0.00  0.00      PEP4 H
ATOM   4889  CG2 VAL D  34     -15.587  13.836  -7.727  1.00  0.00      PEP4 C
ATOM   4890 HG21 VAL D  34     -16.270  14.214  -8.517  0.00  0.00      PEP4 H
ATOM   4891 HG22 VAL D  34     -15.323  14.684  -7.058  0.00  0.00      PEP4 H
ATOM   4892 HG23 VAL D  34     -14.660  13.484  -8.226  0.00  0.00      PEP4 H
ATOM   4893  C   VAL D  34     -15.955  11.117  -5.040  1.00  0.00      PEP4 C
ATOM   4894  O   VAL D  34     -16.459  11.317  -3.933  1.00  0.00      PEP4 O
ATOM   4895  N   LEU D  35     -15.946   9.923  -5.622  1.00  0.00      PEP4 N
ATOM   4896  HN  LEU D  35     -15.545   9.724  -6.514  0.00  0.00      PEP4 H
ATOM   4897  CA  LEU D  35     -16.546   8.776  -4.970  1.00  0.00      PEP4 C
ATOM   4898  HA  LEU D  35     -17.561   9.051  -4.714  0.00  0.00      PEP4 H
ATOM   4899  CB  LEU D  35     -16.514   7.559  -5.894  1.00  0.00      PEP4 C
ATOM   4900  HB1 LEU D  35     -16.870   7.896  -6.895  0.00  0.00      PEP4 H
ATOM   4901  HB2 LEU D  35     -15.458   7.239  -6.035  0.00  0.00      PEP4 H
ATOM   4902  CG  LEU D  35     -17.378   6.388  -5.427  1.00  0.00      PEP4 C
ATOM   4903  HG  LEU D  35     -17.077   6.090  -4.394  0.00  0.00      PEP4 H
ATOM   4904  CD1 LEU D  35     -18.846   6.818  -5.431  1.00  0.00      PEP4 C
ATOM   4905 HD11 LEU D  35     -19.502   5.969  -5.141  0.00  0.00      PEP4 H
ATOM   4906 HD12 LEU D  35     -19.012   7.649  -4.712  0.00  0.00      PEP4 H
ATOM   4907 HD13 LEU D  35     -19.151   7.162  -6.442  0.00  0.00      PEP4 H
ATOM   4908  CD2 LEU D  35     -17.169   5.194  -6.339  1.00  0.00      PEP4 C
ATOM   4909 HD21 LEU D  35     -17.781   4.333  -5.993  0.00  0.00      PEP4 H
ATOM   4910 HD22 LEU D  35     -17.465   5.419  -7.383  0.00  0.00      PEP4 H
ATOM   4911 HD23 LEU D  35     -16.101   4.885  -6.337  0.00  0.00      PEP4 H
ATOM   4912  C   LEU D  35     -15.809   8.459  -3.663  1.00  0.00      PEP4 C
ATOM   4913  O   LEU D  35     -16.438   8.145  -2.656  1.00  0.00      PEP4 O
ATOM   4914  N   LEU D  36     -14.482   8.549  -3.676  1.00  0.00      PEP4 N
ATOM   4915  HN  LEU D  36     -13.925   8.801  -4.464  0.00  0.00      PEP4 H
ATOM   4916  CA  LEU D  36     -13.715   8.267  -2.464  1.00  0.00      PEP4 C
ATOM   4917  HA  LEU D  36     -13.996   7.277  -2.130  0.00  0.00      PEP4 H
ATOM   4918  CB  LEU D  36     -12.206   8.345  -2.730  1.00  0.00      PEP4 C
ATOM   4919  HB1 LEU D  36     -11.973   7.600  -3.526  0.00  0.00      PEP4 H
ATOM   4920  HB2 LEU D  36     -11.966   9.342  -3.162  0.00  0.00      PEP4 H
ATOM   4921  CG  LEU D  36     -11.328   8.056  -1.502  1.00  0.00      PEP4 C
ATOM   4922  HG  LEU D  36     -11.567   8.802  -0.706  0.00  0.00      PEP4 H
ATOM   4923  CD1 LEU D  36     -11.608   6.649  -0.989  1.00  0.00      PEP4 C
ATOM   4924 HD11 LEU D  36     -10.946   6.408  -0.130  0.00  0.00      PEP4 H
ATOM   4925 HD12 LEU D  36     -12.663   6.558  -0.652  0.00  0.00      PEP4 H
ATOM   4926 HD13 LEU D  36     -11.428   5.897  -1.787  0.00  0.00      PEP4 H
ATOM   4927  CD2 LEU D  36      -9.854   8.206  -1.862  1.00  0.00      PEP4 C
ATOM   4928 HD21 LEU D  36      -9.218   8.016  -0.971  0.00  0.00      PEP4 H
ATOM   4929 HD22 LEU D  36      -9.550   7.490  -2.652  0.00  0.00      PEP4 H
ATOM   4930 HD23 LEU D  36      -9.645   9.236  -2.225  0.00  0.00      PEP4 H
ATOM   4931  C   LEU D  36     -14.100   9.253  -1.361  1.00  0.00      PEP4 C
ATOM   4932  O   LEU D  36     -14.282   8.859  -0.211  1.00  0.00      PEP4 O
ATOM   4933  N   VAL D  37     -14.226  10.532  -1.708  1.00  0.00      PEP4 N
ATOM   4934  HN  VAL D  37     -14.078  10.894  -2.625  0.00  0.00      PEP4 H
ATOM   4935  CA  VAL D  37     -14.609  11.536  -0.716  1.00  0.00      PEP4 C
ATOM   4936  HA  VAL D  37     -13.884  11.506   0.088  0.00  0.00      PEP4 H
ATOM   4937  CB  VAL D  37     -14.691  12.954  -1.323  1.00  0.00      PEP4 C
ATOM   4938  HB  VAL D  37     -15.378  12.905  -2.204  0.00  0.00      PEP4 H
ATOM   4939  CG1 VAL D  37     -15.256  13.930  -0.284  1.00  0.00      PEP4 C
ATOM   4940 HG11 VAL D  37     -15.283  14.961  -0.698  0.00  0.00      PEP4 H
ATOM   4941 HG12 VAL D  37     -16.293  13.664   0.007  0.00  0.00      PEP4 H
ATOM   4942 HG13 VAL D  37     -14.622  13.942   0.629  0.00  0.00      PEP4 H
ATOM   4943  CG2 VAL D  37     -13.317  13.413  -1.763  1.00  0.00      PEP4 C
ATOM   4944 HG21 VAL D  37     -13.358  14.448  -2.165  0.00  0.00      PEP4 H
ATOM   4945 HG22 VAL D  37     -12.608  13.398  -0.907  0.00  0.00      PEP4 H
ATOM   4946 HG23 VAL D  37     -12.912  12.759  -2.563  0.00  0.00      PEP4 H
ATOM   4947  C   VAL D  37     -15.970  11.182  -0.119  1.00  0.00      PEP4 C
ATOM   4948  O   VAL D  37     -16.184  11.316   1.086  1.00  0.00      PEP4 O
ATOM   4949  N   ILE D  38     -16.887  10.723  -0.961  1.00  0.00      PEP4 N
ATOM   4950  HN  ILE D  38     -16.749  10.603  -1.942  0.00  0.00      PEP4 H
ATOM   4951  CA  ILE D  38     -18.219  10.345  -0.493  1.00  0.00      PEP4 C
ATOM   4952  HA  ILE D  38     -18.594  11.185   0.077  0.00  0.00      PEP4 H
ATOM   4953  CB  ILE D  38     -19.139   9.966  -1.663  1.00  0.00      PEP4 C
ATOM   4954  HB  ILE D  38     -18.541   9.236  -2.264  0.00  0.00      PEP4 H
ATOM   4955  CG2 ILE D  38     -20.454   9.431  -1.132  1.00  0.00      PEP4 C
ATOM   4956 HG21 ILE D  38     -21.066   9.009  -1.957  0.00  0.00      PEP4 H
ATOM   4957 HG22 ILE D  38     -20.282   8.621  -0.392  0.00  0.00      PEP4 H
ATOM   4958 HG23 ILE D  38     -21.041  10.236  -0.641  0.00  0.00      PEP4 H
ATOM   4959  CG1 ILE D  38     -19.379  11.189  -2.550  1.00  0.00      PEP4 C
ATOM   4960 HG11 ILE D  38     -19.820  12.012  -1.945  0.00  0.00      PEP4 H
ATOM   4961 HG12 ILE D  38     -18.399  11.553  -2.936  0.00  0.00      PEP4 H
ATOM   4962  CD  ILE D  38     -20.292  10.919  -3.758  0.00  0.00      PEP4 C
ATOM   4963  HD1 ILE D  38     -20.377  11.830  -4.389  0.00  0.00      PEP4 H
ATOM   4964  HD2 ILE D  38     -19.880  10.099  -4.385  0.00  0.00      PEP4 H
ATOM   4965  HD3 ILE D  38     -21.313  10.633  -3.429  0.00  0.00      PEP4 H
ATOM   4966  C   ILE D  38     -18.143   9.163   0.463  1.00  0.00      PEP4 C
ATOM   4967  O   ILE D  38     -18.837   9.130   1.482  1.00  0.00      PEP4 O
ATOM   4968  N   VAL D  39     -17.301   8.192   0.125  1.00  0.00      PEP4 N
ATOM   4969  HN  VAL D  39     -16.746   8.202  -0.703  0.00  0.00      PEP4 H
ATOM   4970  CA  VAL D  39     -17.119   7.008   0.958  1.00  0.00      PEP4 C
ATOM   4971  HA  VAL D  39     -18.102   6.604   1.166  0.00  0.00      PEP4 H
ATOM   4972  CB  VAL D  39     -16.245   5.941   0.228  1.00  0.00      PEP4 C
ATOM   4973  HB  VAL D  39     -15.320   6.453  -0.135  0.00  0.00      PEP4 H
ATOM   4974  CG1 VAL D  39     -15.851   4.815   1.188  1.00  0.00      PEP4 C
ATOM   4975 HG11 VAL D  39     -15.262   4.040   0.652  0.00  0.00      PEP4 H
ATOM   4976 HG12 VAL D  39     -15.223   5.189   2.023  0.00  0.00      PEP4 H
ATOM   4977 HG13 VAL D  39     -16.754   4.327   1.613  0.00  0.00      PEP4 H
ATOM   4978  CG2 VAL D  39     -17.022   5.360  -0.948  1.00  0.00      PEP4 C
ATOM   4979 HG21 VAL D  39     -16.431   4.569  -1.457  0.00  0.00      PEP4 H
ATOM   4980 HG22 VAL D  39     -17.979   4.913  -0.601  0.00  0.00      PEP4 H
ATOM   4981 HG23 VAL D  39     -17.255   6.141  -1.701  0.00  0.00      PEP4 H
ATOM   4982  C   VAL D  39     -16.478   7.372   2.302  1.00  0.00      PEP4 C
ATOM   4983  O   VAL D  39     -16.840   6.806   3.332  1.00  0.00      PEP4 O
ATOM   4984  N   LEU D  40     -15.531   8.309   2.300  1.00  0.00      PEP4 N
ATOM   4985  HN  LEU D  40     -15.201   8.788   1.489  0.00  0.00      PEP4 H
ATOM   4986  CA  LEU D  40     -14.880   8.718   3.547  1.00  0.00      PEP4 C
ATOM   4987  HA  LEU D  40     -14.525   7.820   4.035  0.00  0.00      PEP4 H
ATOM   4988  CB  LEU D  40     -13.734   9.710   3.272  1.00  0.00      PEP4 C
ATOM   4989  HB1 LEU D  40     -14.172  10.575   2.723  0.00  0.00      PEP4 H
ATOM   4990  HB2 LEU D  40     -13.366  10.115   4.241  0.00  0.00      PEP4 H
ATOM   4991  CG  LEU D  40     -12.540   9.202   2.454  1.00  0.00      PEP4 C
ATOM   4992  HG  LEU D  40     -12.912   8.802   1.480  0.00  0.00      PEP4 H
ATOM   4993  CD1 LEU D  40     -11.548  10.339   2.202  1.00  0.00      PEP4 C
ATOM   4994 HD11 LEU D  40     -10.658   9.965   1.651  0.00  0.00      PEP4 H
ATOM   4995 HD12 LEU D  40     -12.020  11.143   1.598  0.00  0.00      PEP4 H
ATOM   4996 HD13 LEU D  40     -11.202  10.778   3.162  0.00  0.00      PEP4 H
ATOM   4997  CD2 LEU D  40     -11.858   8.057   3.206  1.00  0.00      PEP4 C
ATOM   4998 HD21 LEU D  40     -11.001   7.665   2.617  0.00  0.00      PEP4 H
ATOM   4999 HD22 LEU D  40     -11.467   8.388   4.189  0.00  0.00      PEP4 H
ATOM   5000 HD23 LEU D  40     -12.573   7.223   3.376  0.00  0.00      PEP4 H
ATOM   5001  C   LEU D  40     -15.903   9.373   4.474  1.00  0.00      PEP4 C
ATOM   5002  O   LEU D  40     -15.943   9.092   5.677  1.00  0.00      PEP4 O
ATOM   5003  N   LEU D  41     -16.732  10.249   3.915  1.00  0.00      PEP4 N
ATOM   5004  HN  LEU D  41     -16.728  10.506   2.951  0.00  0.00      PEP4 H
ATOM   5005  CA  LEU D  41     -17.751  10.926   4.712  1.00  0.00      PEP4 C
ATOM   5006  HA  LEU D  41     -17.249  11.328   5.583  0.00  0.00      PEP4 H
ATOM   5007  CB  LEU D  41     -18.413  12.040   3.892  1.00  0.00      PEP4 C
ATOM   5008  HB1 LEU D  41     -18.787  11.577   2.950  0.00  0.00      PEP4 H
ATOM   5009  HB2 LEU D  41     -19.314  12.403   4.435  0.00  0.00      PEP4 H
ATOM   5010  CG  LEU D  41     -17.480  13.204   3.542  1.00  0.00      PEP4 C
ATOM   5011  HG  LEU D  41     -16.593  12.806   2.992  0.00  0.00      PEP4 H
ATOM   5012  CD1 LEU D  41     -18.214  14.215   2.665  1.00  0.00      PEP4 C
ATOM   5013 HD11 LEU D  41     -17.561  15.087   2.445  0.00  0.00      PEP4 H
ATOM   5014 HD12 LEU D  41     -18.514  13.752   1.701  0.00  0.00      PEP4 H
ATOM   5015 HD13 LEU D  41     -19.128  14.586   3.175  0.00  0.00      PEP4 H
ATOM   5016  CD2 LEU D  41     -16.986  13.856   4.817  1.00  0.00      PEP4 C
ATOM   5017 HD21 LEU D  41     -16.292  14.692   4.580  0.00  0.00      PEP4 H
ATOM   5018 HD22 LEU D  41     -17.822  14.272   5.415  0.00  0.00      PEP4 H
ATOM   5019 HD23 LEU D  41     -16.440  13.119   5.445  0.00  0.00      PEP4 H
ATOM   5020  C   LEU D  41     -18.809   9.946   5.203  1.00  0.00      PEP4 C
ATOM   5021  O   LEU D  41     -19.176   9.959   6.383  1.00  0.00      PEP4 O
ATOM   5022  N   ALA D  42     -19.293   9.091   4.306  1.00  0.00      PEP4 N
ATOM   5023  HN  ALA D  42     -18.998   9.064   3.351  0.00  0.00      PEP4 H
ATOM   5024  CA  ALA D  42     -20.315   8.112   4.676  1.00  0.00      PEP4 C
ATOM   5025  HA  ALA D  42     -21.146   8.592   5.180  0.00  0.00      PEP4 H
ATOM   5026  CB  ALA D  42     -20.845   7.404   3.432  1.00  0.00      PEP4 C
ATOM   5027  HB1 ALA D  42     -21.302   8.149   2.746  0.00  0.00      PEP4 H
ATOM   5028  HB2 ALA D  42     -20.024   6.892   2.884  0.00  0.00      PEP4 H
ATOM   5029  HB3 ALA D  42     -21.622   6.652   3.689  0.00  0.00      PEP4 H
ATOM   5030  C   ALA D  42     -19.746   7.094   5.658  1.00  0.00      PEP4 C
ATOM   5031  O   ALA D  42     -20.414   6.695   6.613  1.00  0.00      PEP4 O
ATOM   5032  N   GLY D  43     -18.506   6.682   5.416  1.00  0.00      PEP4 N
ATOM   5033  HN  GLY D  43     -17.960   6.996   4.641  0.00  0.00      PEP4 H
ATOM   5034  CA  GLY D  43     -17.858   5.723   6.293  1.00  0.00      PEP4 C
ATOM   5035  HA1 GLY D  43     -16.871   5.536   5.893  0.00  0.00      PEP4 H
ATOM   5036  HA2 GLY D  43     -18.491   4.847   6.344  0.00  0.00      PEP4 H
ATOM   5037  C   GLY D  43     -17.698   6.268   7.703  1.00  0.00      PEP4 C
ATOM   5038  O   GLY D  43     -17.877   5.545   8.683  1.00  0.00      PEP4 O
ATOM   5039  N   SER D  44     -17.363   7.549   7.811  1.00  0.00      PEP4 N
ATOM   5040  HN  SER D  44     -17.209   8.163   7.037  0.00  0.00      PEP4 H
ATOM   5041  CA  SER D  44     -17.189   8.176   9.112  1.00  0.00      PEP4 C
ATOM   5042  HA  SER D  44     -16.506   7.542   9.662  0.00  0.00      PEP4 H
ATOM   5043  CB  SER D  44     -16.654   9.594   8.942  1.00  0.00      PEP4 C
ATOM   5044  HB1 SER D  44     -17.382  10.167   8.323  0.00  0.00      PEP4 H
ATOM   5045  HB2 SER D  44     -16.591  10.105   9.929  0.00  0.00      PEP4 H
ATOM   5046  OG  SER D  44     -15.406   9.557   8.286  1.00  0.00      PEP4 O
ATOM   5047  HG1 SER D  44     -15.209  10.458   8.000  0.00  0.00      PEP4 H
ATOM   5048  C   SER D  44     -18.504   8.207   9.887  1.00  0.00      PEP4 C
ATOM   5049  O   SER D  44     -18.532   7.928  11.089  1.00  0.00      PEP4 O
ATOM   5050  N   TYR D  45     -19.588   8.553   9.197  1.00  0.00      PEP4 N
ATOM   5051  HN  TYR D  45     -19.577   8.793   8.228  0.00  0.00      PEP4 H
ATOM   5052  CA  TYR D  45     -20.911   8.609   9.822  1.00  0.00      PEP4 C
ATOM   5053  HA  TYR D  45     -20.815   9.218  10.713  0.00  0.00      PEP4 H
ATOM   5054  CB  TYR D  45     -21.947   9.159   8.828  1.00  0.00      PEP4 C
ATOM   5055  HB1 TYR D  45     -21.721  10.228   8.620  0.00  0.00      PEP4 H
ATOM   5056  HB2 TYR D  45     -21.889   8.617   7.860  0.00  0.00      PEP4 H
ATOM   5057  CG  TYR D  45     -23.391   9.123   9.315  1.00  0.00      PEP4 C
ATOM   5058  CD1 TYR D  45     -23.921  10.154  10.097  1.00  0.00      PEP4 C
ATOM   5059  HD1 TYR D  45     -23.295  10.988  10.383  0.00  0.00      PEP4 H
ATOM   5060  CE1 TYR D  45     -25.258  10.116  10.541  1.00  0.00      PEP4 C
ATOM   5061  HE1 TYR D  45     -25.658  10.914  11.148  0.00  0.00      PEP4 H
ATOM   5062  CZ  TYR D  45     -26.062   9.037  10.198  1.00  0.00      PEP4 C
[truncated: 96,227 more chars]
