# Supplementary material for: Asymmetric Interplay Between K+ and Blocker and Atomistic Parameters From Physiological Experiments Quantify K+ Channel Blocker Release
Source: Front Physiol. 2021 Oct 29;12:737834. doi: 10.3389/fphys.2021.737834 (PMC8586521; doi:10.3389/fphys.2021.737834)
Supplement: Supplementary file 3 [file Data_Sheet_2.zip › Structures+Parameters/2HVK/2HVK_co_cage.pdb]

CRYST1    0.000    0.000    0.000  90.00  90.00  90.00 P 1           1
ATOM      1  C   THR A  74      -3.996  -3.868   2.790  1.00  0.00      PEP1 C
ATOM      2  O   THR A  74      -3.816  -2.719   2.414  1.00  0.00      PEP1 O
ATOM      3  C   THR A  75      -2.250  -2.845   5.118  1.00  0.00      PEP1 C
ATOM      4  O   THR A  75      -1.390  -2.047   5.351  1.00  0.00      PEP1 O
ATOM      5  C   VAL A  76      -2.995  -1.914   7.989  1.00  0.00      PEP1 C
ATOM      6  O   VAL A  76      -2.468  -0.974   8.539  1.00  0.00      PEP1 O
ATOM      7  C   GLY A  77      -2.411  -2.580  10.983  1.00  0.00      PEP1 C
ATOM      8  O   GLY A  77      -1.404  -2.123  11.527  1.00  0.00      PEP1 O
ATOM      9  C   TYR A  78      -2.964  -1.920  13.859  1.00  0.00      PEP1 C
ATOM     10  O   TYR A  78      -2.622  -1.055  14.655  1.00  0.00      PEP1 O
ATOM     11  C   GLY A  79      -2.727  -4.085  16.273  1.00  0.00      PEP1 C
ATOM     12  O   GLY A  79      -2.231  -4.387  17.358  1.00  0.00      PEP1 O
ATOM     13  C   THR B  74       3.996   3.868   2.790  1.00  0.00      PEP2 C
ATOM     14  O   THR B  74       3.816   2.719   2.414  1.00  0.00      PEP2 O
ATOM     15  C   THR B  75       2.250   2.845   5.118  1.00  0.00      PEP2 C
ATOM     16  O   THR B  75       1.390   2.047   5.351  1.00  0.00      PEP2 O
ATOM     17  C   VAL B  76       2.995   1.914   7.989  1.00  0.00      PEP2 C
ATOM     18  O   VAL B  76       2.468   0.974   8.539  1.00  0.00      PEP2 O
ATOM     19  C   GLY B  77       2.411   2.580  10.983  1.00  0.00      PEP2 C
ATOM     20  O   GLY B  77       1.404   2.123  11.527  1.00  0.00      PEP2 O
ATOM     21  C   TYR B  78       2.964   1.920  13.859  1.00  0.00      PEP2 C
ATOM     22  O   TYR B  78       2.622   1.055  14.655  1.00  0.00      PEP2 O
ATOM     23  C   GLY B  79       2.727   4.085  16.273  1.00  0.00      PEP2 C
ATOM     24  O   GLY B  79       2.231   4.387  17.358  1.00  0.00      PEP2 O
ATOM     25  C   THR C  74       3.868  -3.996   2.790  1.00  0.00      PEP3 C
ATOM     26  O   THR C  74       2.719  -3.816   2.414  1.00  0.00      PEP3 O
ATOM     27  C   THR C  75       2.845  -2.250   5.118  1.00  0.00      PEP3 C
ATOM     28  O   THR C  75       2.047  -1.390   5.351  1.00  0.00      PEP3 O
ATOM     29  C   VAL C  76       1.914  -2.995   7.989  1.00  0.00      PEP3 C
ATOM     30  O   VAL C  76       0.974  -2.468   8.539  1.00  0.00      PEP3 O
ATOM     31  C   GLY C  77       2.580  -2.411  10.983  1.00  0.00      PEP3 C
ATOM     32  O   GLY C  77       2.123  -1.404  11.527  1.00  0.00      PEP3 O
ATOM     33  C   TYR C  78       1.920  -2.964  13.859  1.00  0.00      PEP3 C
ATOM     34  O   TYR C  78       1.055  -2.622  14.655  1.00  0.00      PEP3 O
ATOM     35  C   GLY C  79       4.085  -2.727  16.273  1.00  0.00      PEP3 C
ATOM     36  O   GLY C  79       4.387  -2.231  17.358  1.00  0.00      PEP3 O
ATOM     37  C   THR D  74      -3.868   3.996   2.790  1.00  0.00      PEP4 C
ATOM     38  O   THR D  74      -2.719   3.816   2.414  1.00  0.00      PEP4 O
ATOM     39  C   THR D  75      -2.845   2.250   5.118  1.00  0.00      PEP4 C
ATOM     40  O   THR D  75      -2.047   1.390   5.351  1.00  0.00      PEP4 O
ATOM     41  C   VAL D  76      -1.914   2.995   7.989  1.00  0.00      PEP4 C
ATOM     42  O   VAL D  76      -0.974   2.468   8.539  1.00  0.00      PEP4 O
ATOM     43  C   GLY D  77      -2.580   2.411  10.983  1.00  0.00      PEP4 C
ATOM     44  O   GLY D  77      -2.123   1.404  11.527  1.00  0.00      PEP4 O
ATOM     45  C   TYR D  78      -1.920   2.964  13.859  1.00  0.00      PEP4 C
ATOM     46  O   TYR D  78      -1.055   2.622  14.655  1.00  0.00      PEP4 O
ATOM     47  C   GLY D  79      -4.085   2.727  16.273  1.00  0.00      PEP4 C
ATOM     48  O   GLY D  79      -4.387   2.231  17.358  1.00  0.00      PEP4 O
END
