# Supplementary material for: Asymmetric Interplay Between K+ and Blocker and Atomistic Parameters From Physiological Experiments Quantify K+ Channel Blocker Release
Source: Front Physiol. 2021 Oct 29;12:737834. doi: 10.3389/fphys.2021.737834 (PMC8586521; doi:10.3389/fphys.2021.737834)
Supplement: Supplementary file 3 [file Data_Sheet_2.zip › Structures+Parameters/2HVK/2HVK_co_cage_TBA.pdb]

CRYST1    0.000    0.000    0.000  90.00  90.00  90.00 P 1           1
ATOM      1  C   THR A  74      -3.996  -3.868   2.790  1.00  0.00      PEP1 C
ATOM      2  O   THR A  74      -3.816  -2.719   2.414  1.00  0.00      PEP1 O
ATOM      3  C   THR A  75      -2.250  -2.845   5.118  1.00  0.00      PEP1 C
ATOM      4  O   THR A  75      -1.390  -2.047   5.351  1.00  0.00      PEP1 O
ATOM      5  C   VAL A  76      -2.995  -1.914   7.989  1.00  0.00      PEP1 C
ATOM      6  O   VAL A  76      -2.468  -0.974   8.539  1.00  0.00      PEP1 O
ATOM      7  C   GLY A  77      -2.411  -2.580  10.983  1.00  0.00      PEP1 C
ATOM      8  O   GLY A  77      -1.404  -2.123  11.527  1.00  0.00      PEP1 O
ATOM      9  C   TYR A  78      -2.964  -1.920  13.859  1.00  0.00      PEP1 C
ATOM     10  O   TYR A  78      -2.622  -1.055  14.655  1.00  0.00      PEP1 O
ATOM     11  C   GLY A  79      -2.727  -4.085  16.273  1.00  0.00      PEP1 C
ATOM     12  O   GLY A  79      -2.231  -4.387  17.358  1.00  0.00      PEP1 O
ATOM     13  C   THR B  74       3.996   3.868   2.790  1.00  0.00      PEP2 C
ATOM     14  O   THR B  74       3.816   2.719   2.414  1.00  0.00      PEP2 O
ATOM     15  C   THR B  75       2.250   2.845   5.118  1.00  0.00      PEP2 C
ATOM     16  O   THR B  75       1.390   2.047   5.351  1.00  0.00      PEP2 O
ATOM     17  C   VAL B  76       2.995   1.914   7.989  1.00  0.00      PEP2 C
ATOM     18  O   VAL B  76       2.468   0.974   8.539  1.00  0.00      PEP2 O
ATOM     19  C   GLY B  77       2.411   2.580  10.983  1.00  0.00      PEP2 C
ATOM     20  O   GLY B  77       1.404   2.123  11.527  1.00  0.00      PEP2 O
ATOM     21  C   TYR B  78       2.964   1.920  13.859  1.00  0.00      PEP2 C
ATOM     22  O   TYR B  78       2.622   1.055  14.655  1.00  0.00      PEP2 O
ATOM     23  C   GLY B  79       2.727   4.085  16.273  1.00  0.00      PEP2 C
ATOM     24  O   GLY B  79       2.231   4.387  17.358  1.00  0.00      PEP2 O
ATOM     25  C   THR C  74       3.868  -3.996   2.790  1.00  0.00      PEP3 C
ATOM     26  O   THR C  74       2.719  -3.816   2.414  1.00  0.00      PEP3 O
ATOM     27  C   THR C  75       2.845  -2.250   5.118  1.00  0.00      PEP3 C
ATOM     28  O   THR C  75       2.047  -1.390   5.351  1.00  0.00      PEP3 O
ATOM     29  C   VAL C  76       1.914  -2.995   7.989  1.00  0.00      PEP3 C
ATOM     30  O   VAL C  76       0.974  -2.468   8.539  1.00  0.00      PEP3 O
ATOM     31  C   GLY C  77       2.580  -2.411  10.983  1.00  0.00      PEP3 C
ATOM     32  O   GLY C  77       2.123  -1.404  11.527  1.00  0.00      PEP3 O
ATOM     33  C   TYR C  78       1.920  -2.964  13.859  1.00  0.00      PEP3 C
ATOM     34  O   TYR C  78       1.055  -2.622  14.655  1.00  0.00      PEP3 O
ATOM     35  C   GLY C  79       4.085  -2.727  16.273  1.00  0.00      PEP3 C
ATOM     36  O   GLY C  79       4.387  -2.231  17.358  1.00  0.00      PEP3 O
ATOM     37  C   THR D  74      -3.868   3.996   2.790  1.00  0.00      PEP4 C
ATOM     38  O   THR D  74      -2.719   3.816   2.414  1.00  0.00      PEP4 O
ATOM     39  C   THR D  75      -2.845   2.250   5.118  1.00  0.00      PEP4 C
ATOM     40  O   THR D  75      -2.047   1.390   5.351  1.00  0.00      PEP4 O
ATOM     41  C   VAL D  76      -1.914   2.995   7.989  1.00  0.00      PEP4 C
ATOM     42  O   VAL D  76      -0.974   2.468   8.539  1.00  0.00      PEP4 O
ATOM     43  C   GLY D  77      -2.580   2.411  10.983  1.00  0.00      PEP4 C
ATOM     44  O   GLY D  77      -2.123   1.404  11.527  1.00  0.00      PEP4 O
ATOM     45  C   TYR D  78      -1.920   2.964  13.859  1.00  0.00      PEP4 C
ATOM     46  O   TYR D  78      -1.055   2.622  14.655  1.00  0.00      PEP4 O
ATOM     47  C   GLY D  79      -4.085   2.727  16.273  1.00  0.00      PEP4 C
ATOM     48  O   GLY D  79      -4.387   2.231  17.358  1.00  0.00      PEP4 O
TER
ATOM     49  N1  TBA C4001      -0.010   0.002  -1.880  0.25 20.76           N
ATOM     50  C11 TBA C4001      -0.769   0.716  -2.919  0.25 20.74           C
ATOM     51  C12 TBA C4001      -1.606   1.864  -2.346  0.25 20.72           C
ATOM     52  C21 TBA C4001       0.717   0.959  -1.033  0.25 20.78           C
ATOM     53  C22 TBA C4001       1.708   1.774  -1.867  0.25 20.80           C
ATOM     54  C31 TBA C4001       0.949  -0.886  -2.554  0.25 20.74           C
ATOM     55  C32 TBA C4001       1.791  -1.655  -1.534  0.25 20.73           C
ATOM     56  C41 TBA C4001      -0.905  -0.801  -1.032  0.25 20.78           C
ATOM     57  C42 TBA C4001      -1.659  -1.838  -1.866  0.25 20.81           C
ATOM     58  C13 TBA C4001      -2.792   1.366  -1.519  0.25 20.70           C
ATOM     59  C14 TBA C4001      -3.630   2.536  -1.003  0.25 20.69           C
ATOM     60  C23 TBA C4001       2.470   2.767  -0.987  0.25 20.81           C
ATOM     61  C24 TBA C4001       3.454   3.594  -1.816  0.25 20.81           C
ATOM     62  C33 TBA C4001       2.790  -2.572  -2.242  0.25 20.71           C
ATOM     63  C34 TBA C4001       3.648  -3.341  -1.234  0.25 20.69           C
ATOM     64  C43 TBA C4001      -2.590  -2.670  -0.982  0.25 20.83           C
ATOM     65  C44 TBA C4001      -3.344  -3.715  -1.804  0.25 20.82           C
ATOM     66 H443 TBA C4001      -3.948  -3.211  -2.573  0.25 20.82           H   new
ATOM     67 H442 TBA C4001      -2.624  -4.391  -2.288  0.25 20.82           H   new
ATOM     68 H441 TBA C4001      -4.004  -4.296  -1.143  0.25 20.82           H   new
ATOM     69 H432 TBA C4001      -2.005  -3.170  -0.196  0.25 20.83           H   new
ATOM     70 H431 TBA C4001      -3.309  -2.008  -0.476  0.25 20.83           H   new
ATOM     71 H422 TBA C4001      -2.243  -1.332  -2.649  0.25 20.81           H   new
ATOM     72 H421 TBA C4001      -0.942  -2.498  -2.376  0.25 20.81           H   new
ATOM     73 H412 TBA C4001      -0.320  -1.307  -0.250  0.25 20.78           H   new
ATOM     74 H411 TBA C4001      -1.623  -0.142  -0.521  0.25 20.78           H   new
ATOM     75 H343 TBA C4001       4.208  -2.629  -0.610  0.25 20.69           H   new
ATOM     76 H342 TBA C4001       2.999  -3.957  -0.594  0.25 20.69           H   new
ATOM     77 H341 TBA C4001       4.354  -3.990  -1.773  0.25 20.69           H   new
ATOM     78 H332 TBA C4001       2.249  -3.282  -2.884  0.25 20.71           H   new
ATOM     79 H331 TBA C4001       3.439  -1.974  -2.899  0.25 20.71           H   new
ATOM     80 H322 TBA C4001       2.329  -0.947  -0.886  0.25 20.73           H   new
ATOM     81 H321 TBA C4001       1.135  -2.251  -0.883  0.25 20.73           H   new
ATOM     82 H312 TBA C4001       0.409  -1.595  -3.199  0.25 20.74           H   new
ATOM     83 H311 TBA C4001       1.607  -0.294  -3.207  0.25 20.74           H   new
ATOM     84 H243 TBA C4001       4.180   2.924  -2.300  0.25 20.81           H   new
ATOM     85 H242 TBA C4001       2.904   4.156  -2.586  0.25 20.81           H   new
ATOM     86 H241 TBA C4001       3.987   4.298  -1.159  0.25 20.81           H   new
ATOM     87 H232 TBA C4001       1.758   3.436  -0.482  0.25 20.81           H   new
ATOM     88 H231 TBA C4001       3.014   2.223  -0.201  0.25 20.81           H   new
ATOM     89 H222 TBA C4001       2.418   1.098  -2.365  0.25 20.80           H   new
ATOM     90 H221 TBA C4001       1.170   2.316  -2.659  0.25 20.80           H   new
ATOM     91 H212 TBA C4001       0.004   1.634  -0.538  0.25 20.78           H   new
ATOM     92 H211 TBA C4001       1.254   0.420  -0.239  0.25 20.78           H   new
ATOM     93 H143 TBA C4001      -3.006   3.184  -0.370  0.25 20.69           H   new
ATOM     94 H142 TBA C4001      -4.013   3.117  -1.855  0.25 20.69           H   new
ATOM     95 H141 TBA C4001      -4.474   2.151  -0.413  0.25 20.69           H   new
ATOM     96 H132 TBA C4001      -3.419   0.703  -2.133  0.25 20.70           H   new
ATOM     97 H131 TBA C4001      -2.427   0.769  -0.670  0.25 20.70           H   new
ATOM     98 H122 TBA C4001      -0.967   2.502  -1.718  0.25 20.72           H   new
ATOM     99 H121 TBA C4001      -1.975   2.492  -3.170  0.25 20.72           H   new
ATOM    100 H112 TBA C4001      -0.071   1.114  -3.670  0.25 20.74           H   new
ATOM    101 H111 TBA C4001      -1.431   0.007  -3.438  0.25 20.74           H   new
END
