# Supplementary material for: Asymmetric Interplay Between K+ and Blocker and Atomistic Parameters From Physiological Experiments Quantify K+ Channel Blocker Release
Source: Front Physiol. 2021 Oct 29;12:737834. doi: 10.3389/fphys.2021.737834 (PMC8586521; doi:10.3389/fphys.2021.737834)
Supplement: Supplementary file 3 [file Data_Sheet_2.zip › Structures+Parameters/3ZRS/3ZRS_co_cage.pdb]

CRYST1    0.000    0.000    0.000  90.00  90.00  90.00 P 1           1
ATOM      1  C   ALA P  95      -3.829  -3.809   2.815  1.00  0.00      PEP1 C
ATOM      2  O   ALA P  95      -3.565  -2.696   2.344  1.00  0.00      PEP1 O
ATOM      3  C   THR P  96      -2.095  -2.705   5.197  1.00  0.00      PEP1 C
ATOM      4  O   THR P  96      -1.286  -1.766   5.273  1.00  0.00      PEP1 O
ATOM      5  C   ILE P  97      -2.835  -1.865   8.127  1.00  0.00      PEP1 C
ATOM      6  O   ILE P  97      -2.146  -0.930   8.561  1.00  0.00      PEP1 O
ATOM      7  C   GLY P  98      -2.335  -2.472  11.020  1.00  0.00      PEP1 C
ATOM      8  O   GLY P  98      -1.371  -1.764  11.327  1.00  0.00      PEP1 O
ATOM      9  C   TYR P  99      -2.982  -1.802  13.876  1.00  0.00      PEP1 C
ATOM     10  O   TYR P  99      -2.387  -0.917  14.488  1.00  0.00      PEP1 O
ATOM     11  C   GLY P 100      -2.777  -4.101  16.458  1.00  0.00      PEP1 C
ATOM     12  O   GLY P 100      -2.110  -4.498  17.419  1.00  0.00      PEP1 O
ATOM     13  C   ALA P  95       3.797  -3.837   2.813  1.00  0.00      PEP2 C
ATOM     14  O   ALA P  95       2.684  -3.574   2.344  1.00  0.00      PEP2 O
ATOM     15  C   THR P  96       2.697  -2.101   5.195  1.00  0.00      PEP2 C
ATOM     16  O   THR P  96       1.758  -1.291   5.272  1.00  0.00      PEP2 O
ATOM     17  C   ILE P  97       1.863  -2.836   8.127  1.00  0.00      PEP2 C
ATOM     18  O   ILE P  97       0.928  -2.147   8.562  1.00  0.00      PEP2 O
ATOM     19  C   GLY P  98       2.474  -2.334  11.019  1.00  0.00      PEP2 C
ATOM     20  O   GLY P  98       1.767  -1.369  11.326  1.00  0.00      PEP2 O
ATOM     21  C   TYR P  99       1.809  -2.977  13.877  1.00  0.00      PEP2 C
ATOM     22  O   TYR P  99       0.925  -2.381  14.489  1.00  0.00      PEP2 O
ATOM     23  C   GLY P 100       4.112  -2.769  16.454  1.00  0.00      PEP2 C
ATOM     24  O   GLY P 100       4.511  -2.101  17.414  1.00  0.00      PEP2 O
ATOM     25  C   ALA P  95       3.826   3.789   2.802  1.00  0.00      PEP3 C
ATOM     26  O   ALA P  95       3.562   2.676   2.335  1.00  0.00      PEP3 O
ATOM     27  C   THR P  96       2.093   2.692   5.188  1.00  0.00      PEP3 C
ATOM     28  O   THR P  96       1.284   1.753   5.267  1.00  0.00      PEP3 O
ATOM     29  C   ILE P  97       2.834   1.861   8.120  1.00  0.00      PEP3 C
ATOM     30  O   ILE P  97       2.145   0.926   8.557  1.00  0.00      PEP3 O
ATOM     31  C   GLY P  98       2.336   2.476  11.012  1.00  0.00      PEP3 C
ATOM     32  O   GLY P  98       1.372   1.769  11.321  1.00  0.00      PEP3 O
ATOM     33  C   TYR P  99       2.984   1.814  13.870  1.00  0.00      PEP3 C
ATOM     34  O   TYR P  99       2.389   0.930  14.484  1.00  0.00      PEP3 O
ATOM     35  C   GLY P 100       2.780   4.120  16.445  1.00  0.00      PEP3 C
ATOM     36  O   GLY P 100       2.114   4.520  17.405  1.00  0.00      PEP3 O
ATOM     37  C   ALA P  95      -3.801   3.818   2.804  1.00  0.00      PEP4 C
ATOM     38  O   ALA P  95      -2.688   3.553   2.335  1.00  0.00      PEP4 O
ATOM     39  C   THR P  96      -2.699   2.088   5.190  1.00  0.00      PEP4 C
ATOM     40  O   THR P  96      -1.760   1.279   5.269  1.00  0.00      PEP4 O
ATOM     41  C   ILE P  97      -1.863   2.832   8.120  1.00  0.00      PEP4 C
ATOM     42  O   ILE P  97      -0.928   2.144   8.556  1.00  0.00      PEP4 O
ATOM     43  C   GLY P  98      -2.473   2.337  11.014  1.00  0.00      PEP4 C
ATOM     44  O   GLY P  98      -1.766   1.374  11.323  1.00  0.00      PEP4 O
ATOM     45  C   TYR P  99      -1.807   2.989  13.869  1.00  0.00      PEP4 C
ATOM     46  O   TYR P  99      -0.922   2.395  14.483  1.00  0.00      PEP4 O
ATOM     47  C   GLY P 100      -4.109   2.788  16.448  1.00  0.00      PEP4 C
ATOM     48  O   GLY P 100      -4.507   2.123  17.410  1.00  0.00      PEP4 O
END
