# Supplementary material for: Asymmetric Interplay Between K+ and Blocker and Atomistic Parameters From Physiological Experiments Quantify K+ Channel Blocker Release
Source: Front Physiol. 2021 Oct 29;12:737834. doi: 10.3389/fphys.2021.737834 (PMC8586521; doi:10.3389/fphys.2021.737834)
Supplement: Supplementary file 3 [file Data_Sheet_2.zip › Structures+Parameters/3ZRS/3ZRS_co_cage_tba.pdb]

CRYST1    0.000    0.000    0.000  90.00  90.00  90.00 P 1           1
ATOM      1  C   ALA P  95      -3.829  -3.809   2.815  1.00  0.00      PEP1 C
ATOM      2  O   ALA P  95      -3.565  -2.696   2.344  1.00  0.00      PEP1 O
ATOM      3  C   THR P  96      -2.095  -2.705   5.197  1.00  0.00      PEP1 C
ATOM      4  O   THR P  96      -1.286  -1.766   5.273  1.00  0.00      PEP1 O
ATOM      5  C   ILE P  97      -2.835  -1.865   8.127  1.00  0.00      PEP1 C
ATOM      6  O   ILE P  97      -2.146  -0.930   8.561  1.00  0.00      PEP1 O
ATOM      7  C   GLY P  98      -2.335  -2.472  11.020  1.00  0.00      PEP1 C
ATOM      8  O   GLY P  98      -1.371  -1.764  11.327  1.00  0.00      PEP1 O
ATOM      9  C   TYR P  99      -2.982  -1.802  13.876  1.00  0.00      PEP1 C
ATOM     10  O   TYR P  99      -2.387  -0.917  14.488  1.00  0.00      PEP1 O
ATOM     11  C   GLY P 100      -2.777  -4.101  16.458  1.00  0.00      PEP1 C
ATOM     12  O   GLY P 100      -2.110  -4.498  17.419  1.00  0.00      PEP1 O
ATOM     13  C   ALA P  95       3.797  -3.837   2.813  1.00  0.00      PEP2 C
ATOM     14  O   ALA P  95       2.684  -3.574   2.344  1.00  0.00      PEP2 O
ATOM     15  C   THR P  96       2.697  -2.101   5.195  1.00  0.00      PEP2 C
ATOM     16  O   THR P  96       1.758  -1.291   5.272  1.00  0.00      PEP2 O
ATOM     17  C   ILE P  97       1.863  -2.836   8.127  1.00  0.00      PEP2 C
ATOM     18  O   ILE P  97       0.928  -2.147   8.562  1.00  0.00      PEP2 O
ATOM     19  C   GLY P  98       2.474  -2.334  11.019  1.00  0.00      PEP2 C
ATOM     20  O   GLY P  98       1.767  -1.369  11.326  1.00  0.00      PEP2 O
ATOM     21  C   TYR P  99       1.809  -2.977  13.877  1.00  0.00      PEP2 C
ATOM     22  O   TYR P  99       0.925  -2.381  14.489  1.00  0.00      PEP2 O
ATOM     23  C   GLY P 100       4.112  -2.769  16.454  1.00  0.00      PEP2 C
ATOM     24  O   GLY P 100       4.511  -2.101  17.414  1.00  0.00      PEP2 O
ATOM     25  C   ALA P  95       3.826   3.789   2.802  1.00  0.00      PEP3 C
ATOM     26  O   ALA P  95       3.562   2.676   2.335  1.00  0.00      PEP3 O
ATOM     27  C   THR P  96       2.093   2.692   5.188  1.00  0.00      PEP3 C
ATOM     28  O   THR P  96       1.284   1.753   5.267  1.00  0.00      PEP3 O
ATOM     29  C   ILE P  97       2.834   1.861   8.120  1.00  0.00      PEP3 C
ATOM     30  O   ILE P  97       2.145   0.926   8.557  1.00  0.00      PEP3 O
ATOM     31  C   GLY P  98       2.336   2.476  11.012  1.00  0.00      PEP3 C
ATOM     32  O   GLY P  98       1.372   1.769  11.321  1.00  0.00      PEP3 O
ATOM     33  C   TYR P  99       2.984   1.814  13.870  1.00  0.00      PEP3 C
ATOM     34  O   TYR P  99       2.389   0.930  14.484  1.00  0.00      PEP3 O
ATOM     35  C   GLY P 100       2.780   4.120  16.445  1.00  0.00      PEP3 C
ATOM     36  O   GLY P 100       2.114   4.520  17.405  1.00  0.00      PEP3 O
ATOM     37  C   ALA P  95      -3.801   3.818   2.804  1.00  0.00      PEP4 C
ATOM     38  O   ALA P  95      -2.688   3.553   2.335  1.00  0.00      PEP4 O
ATOM     39  C   THR P  96      -2.699   2.088   5.190  1.00  0.00      PEP4 C
ATOM     40  O   THR P  96      -1.760   1.279   5.269  1.00  0.00      PEP4 O
ATOM     41  C   ILE P  97      -1.863   2.832   8.120  1.00  0.00      PEP4 C
ATOM     42  O   ILE P  97      -0.928   2.144   8.556  1.00  0.00      PEP4 O
ATOM     43  C   GLY P  98      -2.473   2.337  11.014  1.00  0.00      PEP4 C
ATOM     44  O   GLY P  98      -1.766   1.374  11.323  1.00  0.00      PEP4 O
ATOM     45  C   TYR P  99      -1.807   2.989  13.869  1.00  0.00      PEP4 C
ATOM     46  O   TYR P  99      -0.922   2.395  14.483  1.00  0.00      PEP4 O
ATOM     47  C   GLY P 100      -4.109   2.788  16.448  1.00  0.00      PEP4 C
ATOM     48  O   GLY P 100      -4.507   2.123  17.410  1.00  0.00      PEP4 O
TER
ATOM     49  N1  TBA C4001      -0.010   0.002  -1.880  0.25 20.76           N
ATOM     50  C11 TBA C4001      -0.769   0.716  -2.919  0.25 20.74           C
ATOM     51  C12 TBA C4001      -1.606   1.864  -2.346  0.25 20.72           C
ATOM     52  C21 TBA C4001       0.717   0.959  -1.033  0.25 20.78           C
ATOM     53  C22 TBA C4001       1.708   1.774  -1.867  0.25 20.80           C
ATOM     54  C31 TBA C4001       0.949  -0.886  -2.554  0.25 20.74           C
ATOM     55  C32 TBA C4001       1.791  -1.655  -1.534  0.25 20.73           C
ATOM     56  C41 TBA C4001      -0.905  -0.801  -1.032  0.25 20.78           C
ATOM     57  C42 TBA C4001      -1.659  -1.838  -1.866  0.25 20.81           C
ATOM     58  C13 TBA C4001      -2.792   1.366  -1.519  0.25 20.70           C
ATOM     59  C14 TBA C4001      -3.630   2.536  -1.003  0.25 20.69           C
ATOM     60  C23 TBA C4001       2.470   2.767  -0.987  0.25 20.81           C
ATOM     61  C24 TBA C4001       3.454   3.594  -1.816  0.25 20.81           C
ATOM     62  C33 TBA C4001       2.790  -2.572  -2.242  0.25 20.71           C
ATOM     63  C34 TBA C4001       3.648  -3.341  -1.234  0.25 20.69           C
ATOM     64  C43 TBA C4001      -2.590  -2.670  -0.982  0.25 20.83           C
ATOM     65  C44 TBA C4001      -3.344  -3.715  -1.804  0.25 20.82           C
ATOM     66 H443 TBA C4001      -3.948  -3.211  -2.573  0.25 20.82           H   new
ATOM     67 H442 TBA C4001      -2.624  -4.391  -2.288  0.25 20.82           H   new
ATOM     68 H441 TBA C4001      -4.004  -4.296  -1.143  0.25 20.82           H   new
ATOM     69 H432 TBA C4001      -2.005  -3.170  -0.196  0.25 20.83           H   new
ATOM     70 H431 TBA C4001      -3.309  -2.008  -0.476  0.25 20.83           H   new
ATOM     71 H422 TBA C4001      -2.243  -1.332  -2.649  0.25 20.81           H   new
ATOM     72 H421 TBA C4001      -0.942  -2.498  -2.376  0.25 20.81           H   new
ATOM     73 H412 TBA C4001      -0.320  -1.307  -0.250  0.25 20.78           H   new
ATOM     74 H411 TBA C4001      -1.623  -0.142  -0.521  0.25 20.78           H   new
ATOM     75 H343 TBA C4001       4.208  -2.629  -0.610  0.25 20.69           H   new
ATOM     76 H342 TBA C4001       2.999  -3.957  -0.594  0.25 20.69           H   new
ATOM     77 H341 TBA C4001       4.354  -3.990  -1.773  0.25 20.69           H   new
ATOM     78 H332 TBA C4001       2.249  -3.282  -2.884  0.25 20.71           H   new
ATOM     79 H331 TBA C4001       3.439  -1.974  -2.899  0.25 20.71           H   new
ATOM     80 H322 TBA C4001       2.329  -0.947  -0.886  0.25 20.73           H   new
ATOM     81 H321 TBA C4001       1.135  -2.251  -0.883  0.25 20.73           H   new
ATOM     82 H312 TBA C4001       0.409  -1.595  -3.199  0.25 20.74           H   new
ATOM     83 H311 TBA C4001       1.607  -0.294  -3.207  0.25 20.74           H   new
ATOM     84 H243 TBA C4001       4.180   2.924  -2.300  0.25 20.81           H   new
ATOM     85 H242 TBA C4001       2.904   4.156  -2.586  0.25 20.81           H   new
ATOM     86 H241 TBA C4001       3.987   4.298  -1.159  0.25 20.81           H   new
ATOM     87 H232 TBA C4001       1.758   3.436  -0.482  0.25 20.81           H   new
ATOM     88 H231 TBA C4001       3.014   2.223  -0.201  0.25 20.81           H   new
ATOM     89 H222 TBA C4001       2.418   1.098  -2.365  0.25 20.80           H   new
ATOM     90 H221 TBA C4001       1.170   2.316  -2.659  0.25 20.80           H   new
ATOM     91 H212 TBA C4001       0.004   1.634  -0.538  0.25 20.78           H   new
ATOM     92 H211 TBA C4001       1.254   0.420  -0.239  0.25 20.78           H   new
ATOM     93 H143 TBA C4001      -3.006   3.184  -0.370  0.25 20.69           H   new
ATOM     94 H142 TBA C4001      -4.013   3.117  -1.855  0.25 20.69           H   new
ATOM     95 H141 TBA C4001      -4.474   2.151  -0.413  0.25 20.69           H   new
ATOM     96 H132 TBA C4001      -3.419   0.703  -2.133  0.25 20.70           H   new
ATOM     97 H131 TBA C4001      -2.427   0.769  -0.670  0.25 20.70           H   new
ATOM     98 H122 TBA C4001      -0.967   2.502  -1.718  0.25 20.72           H   new
ATOM     99 H121 TBA C4001      -1.975   2.492  -3.170  0.25 20.72           H   new
ATOM    100 H112 TBA C4001      -0.071   1.114  -3.670  0.25 20.74           H   new
ATOM    101 H111 TBA C4001      -1.431   0.007  -3.438  0.25 20.74           H   new
