# Supplementary material for: Asymmetric Interplay Between K+ and Blocker and Atomistic Parameters From Physiological Experiments Quantify K+ Channel Blocker Release
Source: Front Physiol. 2021 Oct 29;12:737834. doi: 10.3389/fphys.2021.737834 (PMC8586521; doi:10.3389/fphys.2021.737834)
Supplement: Supplementary file 3 [file Data_Sheet_2.zip › Structures+Parameters/info.txt]

Units in parameter (atq) files:

charge [e]
sigma [angstrom]
epsilon [10^-21 J]


The files in this .zip are Supplementary Material to the article
 
Asymmetric interplay between K+ and blocker and atomistic parameters from physiological experiments quantify K+ channel blocker release
 
Tobias S. Gabriel1, Ulf-Peter Hansen2, Martin Urban3, Nils Drexler4, Tobias Winterstein1, Oliver Rauh1, Gerhard Thiel1, Stefan M. Kast3 and Indra Schroeder1,4*
 
1Plant Membrane Biophysics, Technische Universität Darmstadt, 65287 Darmstadt, Germany
2Department of Structural Biology, Christian-Albrechts-Universität zu Kiel, 24118 Kiel, Germany
3Physikalische Chemie III, Technische Universität Dortmund, 44227 Dortmund, Germany
4Physiology II, University Hospital Jena, Friedrich Schiller University Jena, 07743 Jena, Germany
 
*Correspondence should be addressed to Indra Schroeder Physiology II, University Hospital Jena, Friedrich Schiller University Jena, 07743 Jena, Germany, indra.schroeder@med.uni-jena.de

Published in Frontiers in Physiology, 2021, doi: 10.3389/fphys.2021.737834
