# Supplementary material for: Asymmetric Interplay Between K+ and Blocker and Atomistic Parameters From Physiological Experiments Quantify K+ Channel Blocker Release
Source: Front Physiol. 2021 Oct 29;12:737834. doi: 10.3389/fphys.2021.737834 (PMC8586521; doi:10.3389/fphys.2021.737834)
Supplement: Supplementary file 3 [file Data_Sheet_2.zip › Structures+Parameters/PBCV1/PBCV1_co_cage.pdb]

CRYST1    0.000    0.000    0.000  90.00  90.00  90.00 P 1           1
ATOM      1  C   SER X  62      -4.147  -5.098   3.367  1.00  0.00      PEP1  
ATOM      2  O   SER X  62      -3.991  -4.015   2.807  1.00  0.00      PEP1  
ATOM      3  C   THR X  63      -2.537  -3.426   5.316  1.00  0.00      PEP1  
ATOM      4  O   THR X  63      -1.843  -2.395   5.331  1.00  0.00      PEP1  
ATOM      5  C   VAL X  64      -2.839  -1.961   7.943  1.00  0.00      PEP1  
ATOM      6  O   VAL X  64      -2.186  -0.996   8.310  1.00  0.00      PEP1  
ATOM      7  C   GLY X  65      -2.788  -1.980  11.000  1.00  0.00      PEP1  
ATOM      8  O   GLY X  65      -2.121  -1.097  11.521  1.00  0.00      PEP1  
ATOM      9  C   PHE X  66      -3.271  -1.583  13.724  1.00  0.00      PEP1  
ATOM     10  O   PHE X  66      -2.567  -0.637  13.920  1.00  0.00      PEP1  
ATOM     11  C   GLY X  67      -2.874  -2.961  16.711  1.00  0.00      PEP1  
ATOM     12  O   GLY X  67      -2.339  -2.845  17.795  1.00  0.00      PEP1  
ATOM     13  C   SER X  62       5.049  -4.526   3.335  1.00  0.00      PEP2  
ATOM     14  O   SER X  62       3.982  -4.262   2.785  1.00  0.00      PEP2  
ATOM     15  C   THR X  63       3.601  -2.695   5.267  1.00  0.00      PEP2  
ATOM     16  O   THR X  63       2.653  -1.890   5.279  1.00  0.00      PEP2  
ATOM     17  C   VAL X  64       2.156  -2.770   7.921  1.00  0.00      PEP2  
ATOM     18  O   VAL X  64       1.276  -2.005   8.286  1.00  0.00      PEP2  
ATOM     19  C   GLY X  65       2.232  -2.650  10.975  1.00  0.00      PEP2  
ATOM     20  O   GLY X  65       1.438  -1.876  11.492  1.00  0.00      PEP2  
ATOM     21  C   PHE X  66       1.830  -3.022  13.716  1.00  0.00      PEP2  
ATOM     22  O   PHE X  66       0.971  -2.212  13.907  1.00  0.00      PEP2  
ATOM     23  C   GLY X  67       3.294  -2.712  16.672  1.00  0.00      PEP2  
ATOM     24  O   GLY X  67       3.258  -2.142  17.744  1.00  0.00      PEP2  
ATOM     25  C   SER X  62       4.190   5.329   3.199  1.00  0.00      PEP3  
ATOM     26  O   SER X  62       3.979   4.263   2.627  1.00  0.00      PEP3  
ATOM     27  C   THR X  63       2.514   3.718   5.144  1.00  0.00      PEP3  
ATOM     28  O   THR X  63       1.774   2.719   5.154  1.00  0.00      PEP3  
ATOM     29  C   VAL X  64       2.762   2.220   7.758  1.00  0.00      PEP3  
ATOM     30  O   VAL X  64       2.068   1.282   8.122  1.00  0.00      PEP3  
ATOM     31  C   GLY X  65       2.726   2.216  10.815  1.00  0.00      PEP3  
ATOM     32  O   GLY X  65       2.023   1.361  11.334  1.00  0.00      PEP3  
ATOM     33  C   PHE X  66       3.205   1.777  13.534  1.00  0.00      PEP3  
ATOM     34  O   PHE X  66       2.458   0.862  13.726  1.00  0.00      PEP3  
ATOM     35  C   GLY X  67       2.886   3.148  16.534  1.00  0.00      PEP3  
ATOM     36  O   GLY X  67       2.351   3.049  17.620  1.00  0.00      PEP3  
ATOM     37  C   SER X  62      -4.964   4.139   3.230  1.00  0.00      PEP4  
ATOM     38  O   SER X  62      -3.887   3.886   2.696  1.00  0.00      PEP4  
ATOM     39  C   THR X  63      -3.504   2.363   5.205  1.00  0.00      PEP4  
ATOM     40  O   THR X  63      -2.542   1.576   5.238  1.00  0.00      PEP4  
ATOM     41  C   VAL X  64      -2.090   2.505   7.872  1.00  0.00      PEP4  
ATOM     42  O   VAL X  64      -1.199   1.762   8.258  1.00  0.00      PEP4  
ATOM     43  C   GLY X  65      -2.196   2.430  10.926  1.00  0.00      PEP4  
ATOM     44  O   GLY X  65      -1.393   1.679  11.464  1.00  0.00      PEP4  
ATOM     45  C   PHE X  66      -1.831   2.852  13.666  1.00  0.00      PEP4  
ATOM     46  O   PHE X  66      -0.960   2.060  13.878  1.00  0.00      PEP4  
ATOM     47  C   GLY X  67      -3.321   2.559  16.611  1.00  0.00      PEP4  
ATOM     48  O   GLY X  67      -3.286   2.007  17.692  1.00  0.00      PEP4  
END
