# Supplementary material for: Asymmetric Interplay Between K+ and Blocker and Atomistic Parameters From Physiological Experiments Quantify K+ Channel Blocker Release
Source: Front Physiol. 2021 Oct 29;12:737834. doi: 10.3389/fphys.2021.737834 (PMC8586521; doi:10.3389/fphys.2021.737834)
Supplement: Supplementary file 3 [file Data_Sheet_2.zip › Structures+Parameters/PBCV1/PBCV1_co_cage_charge_mod.atq]

FILE PBCV1_co_cage_charge_mod.atq
NQUAL 3
charge
sigma
epsilon
ATOM     1  C       0.25500000000000    3.56359487256136    0.76424697744339
ATOM     2  O      -0.25500000000000    3.02905564167715    0.83372397539279
ATOM     3  C       0.25500000000000    3.56359487256136    0.76424697744339
ATOM     4  O      -0.25500000000000    3.02905564167715    0.83372397539279
ATOM     5  C       0.25500000000000    3.56359487256136    0.76424697744339
ATOM     6  O      -0.25500000000000    3.02905564167715    0.83372397539279
ATOM     7  C       0.25500000000000    3.56359487256136    0.76424697744339
ATOM     8  O      -0.25500000000000    3.02905564167715    0.83372397539279
ATOM     9  C       0.25500000000000    3.56359487256136    0.76424697744339
ATOM    10  O      -0.25500000000000    3.02905564167715    0.83372397539279
ATOM    11  C       0.25500000000000    3.56359487256136    0.76424697744339
ATOM    12  O      -0.25500000000000    3.02905564167715    0.83372397539279
ATOM    13  C       0.25500000000000    3.56359487256136    0.76424697744339
ATOM    14  O      -0.25500000000000    3.02905564167715    0.83372397539279
ATOM    15  C       0.25500000000000    3.56359487256136    0.76424697744339
ATOM    16  O      -0.25500000000000    3.02905564167715    0.83372397539279
ATOM    17  C       0.25500000000000    3.56359487256136    0.76424697744339
ATOM    18  O      -0.25500000000000    3.02905564167715    0.83372397539279
ATOM    19  C       0.25500000000000    3.56359487256136    0.76424697744339
ATOM    20  O      -0.25500000000000    3.02905564167715    0.83372397539279
ATOM    21  C       0.25500000000000    3.56359487256136    0.76424697744339
ATOM    22  O      -0.25500000000000    3.02905564167715    0.83372397539279
ATOM    23  C       0.25500000000000    3.56359487256136    0.76424697744339
ATOM    24  O      -0.25500000000000    3.02905564167715    0.83372397539279
ATOM    25  C       0.25500000000000    3.56359487256136    0.76424697744339
ATOM    26  O      -0.25500000000000    3.02905564167715    0.83372397539279
ATOM    27  C       0.25500000000000    3.56359487256136    0.76424697744339
ATOM    28  O      -0.25500000000000    3.02905564167715    0.83372397539279
ATOM    29  C       0.25500000000000    3.56359487256136    0.76424697744339
ATOM    30  O      -0.25500000000000    3.02905564167715    0.83372397539279
ATOM    31  C       0.25500000000000    3.56359487256136    0.76424697744339
ATOM    32  O      -0.25500000000000    3.02905564167715    0.83372397539279
ATOM    33  C       0.25500000000000    3.56359487256136    0.76424697744339
ATOM    34  O      -0.25500000000000    3.02905564167715    0.83372397539279
ATOM    35  C       0.25500000000000    3.56359487256136    0.76424697744339
ATOM    36  O      -0.25500000000000    3.02905564167715    0.83372397539279
ATOM    37  C       0.25500000000000    3.56359487256136    0.76424697744339
ATOM    38  O      -0.25500000000000    3.02905564167715    0.83372397539279
ATOM    39  C       0.25500000000000    3.56359487256136    0.76424697744339
ATOM    40  O      -0.25500000000000    3.02905564167715    0.83372397539279
ATOM    41  C       0.25500000000000    3.56359487256136    0.76424697744339
ATOM    42  O      -0.25500000000000    3.02905564167715    0.83372397539279
ATOM    43  C       0.25500000000000    3.56359487256136    0.76424697744339
ATOM    44  O      -0.25500000000000    3.02905564167715    0.83372397539279
ATOM    45  C       0.25500000000000    3.56359487256136    0.76424697744339
ATOM    46  O      -0.25500000000000    3.02905564167715    0.83372397539279
ATOM    47  C       0.25500000000000    3.56359487256136    0.76424697744339
ATOM    48  O      -0.25500000000000    3.02905564167715    0.83372397539279
END
