# Supplementary material for: Asymmetric Interplay Between K+ and Blocker and Atomistic Parameters From Physiological Experiments Quantify K+ Channel Blocker Release
Source: Front Physiol. 2021 Oct 29;12:737834. doi: 10.3389/fphys.2021.737834 (PMC8586521; doi:10.3389/fphys.2021.737834)
Supplement: Supplementary file 3 [file Data_Sheet_2.zip › Structures+Parameters/PBCV1/PBCV1_co_cage_tba.pdb]

CRYST1    0.000    0.000    0.000  90.00  90.00  90.00 P 1           1
ATOM      1  C   SER X  62      -4.147  -5.098   3.367  1.00  0.00      PEP1  
ATOM      2  O   SER X  62      -3.991  -4.015   2.807  1.00  0.00      PEP1  
ATOM      3  C   THR X  63      -2.537  -3.426   5.316  1.00  0.00      PEP1  
ATOM      4  O   THR X  63      -1.843  -2.395   5.331  1.00  0.00      PEP1  
ATOM      5  C   VAL X  64      -2.839  -1.961   7.943  1.00  0.00      PEP1  
ATOM      6  O   VAL X  64      -2.186  -0.996   8.310  1.00  0.00      PEP1  
ATOM      7  C   GLY X  65      -2.788  -1.980  11.000  1.00  0.00      PEP1  
ATOM      8  O   GLY X  65      -2.121  -1.097  11.521  1.00  0.00      PEP1  
ATOM      9  C   PHE X  66      -3.271  -1.583  13.724  1.00  0.00      PEP1  
ATOM     10  O   PHE X  66      -2.567  -0.637  13.920  1.00  0.00      PEP1  
ATOM     11  C   GLY X  67      -2.874  -2.961  16.711  1.00  0.00      PEP1  
ATOM     12  O   GLY X  67      -2.339  -2.845  17.795  1.00  0.00      PEP1  
ATOM     13  C   SER X  62       5.049  -4.526   3.335  1.00  0.00      PEP2  
ATOM     14  O   SER X  62       3.982  -4.262   2.785  1.00  0.00      PEP2  
ATOM     15  C   THR X  63       3.601  -2.695   5.267  1.00  0.00      PEP2  
ATOM     16  O   THR X  63       2.653  -1.890   5.279  1.00  0.00      PEP2  
ATOM     17  C   VAL X  64       2.156  -2.770   7.921  1.00  0.00      PEP2  
ATOM     18  O   VAL X  64       1.276  -2.005   8.286  1.00  0.00      PEP2  
ATOM     19  C   GLY X  65       2.232  -2.650  10.975  1.00  0.00      PEP2  
ATOM     20  O   GLY X  65       1.438  -1.876  11.492  1.00  0.00      PEP2  
ATOM     21  C   PHE X  66       1.830  -3.022  13.716  1.00  0.00      PEP2  
ATOM     22  O   PHE X  66       0.971  -2.212  13.907  1.00  0.00      PEP2  
ATOM     23  C   GLY X  67       3.294  -2.712  16.672  1.00  0.00      PEP2  
ATOM     24  O   GLY X  67       3.258  -2.142  17.744  1.00  0.00      PEP2  
ATOM     25  C   SER X  62       4.190   5.329   3.199  1.00  0.00      PEP3  
ATOM     26  O   SER X  62       3.979   4.263   2.627  1.00  0.00      PEP3  
ATOM     27  C   THR X  63       2.514   3.718   5.144  1.00  0.00      PEP3  
ATOM     28  O   THR X  63       1.774   2.719   5.154  1.00  0.00      PEP3  
ATOM     29  C   VAL X  64       2.762   2.220   7.758  1.00  0.00      PEP3  
ATOM     30  O   VAL X  64       2.068   1.282   8.122  1.00  0.00      PEP3  
ATOM     31  C   GLY X  65       2.726   2.216  10.815  1.00  0.00      PEP3  
ATOM     32  O   GLY X  65       2.023   1.361  11.334  1.00  0.00      PEP3  
ATOM     33  C   PHE X  66       3.205   1.777  13.534  1.00  0.00      PEP3  
ATOM     34  O   PHE X  66       2.458   0.862  13.726  1.00  0.00      PEP3  
ATOM     35  C   GLY X  67       2.886   3.148  16.534  1.00  0.00      PEP3  
ATOM     36  O   GLY X  67       2.351   3.049  17.620  1.00  0.00      PEP3  
ATOM     37  C   SER X  62      -4.964   4.139   3.230  1.00  0.00      PEP4  
ATOM     38  O   SER X  62      -3.887   3.886   2.696  1.00  0.00      PEP4  
ATOM     39  C   THR X  63      -3.504   2.363   5.205  1.00  0.00      PEP4  
ATOM     40  O   THR X  63      -2.542   1.576   5.238  1.00  0.00      PEP4  
ATOM     41  C   VAL X  64      -2.090   2.505   7.872  1.00  0.00      PEP4  
ATOM     42  O   VAL X  64      -1.199   1.762   8.258  1.00  0.00      PEP4  
ATOM     43  C   GLY X  65      -2.196   2.430  10.926  1.00  0.00      PEP4  
ATOM     44  O   GLY X  65      -1.393   1.679  11.464  1.00  0.00      PEP4  
ATOM     45  C   PHE X  66      -1.831   2.852  13.666  1.00  0.00      PEP4  
ATOM     46  O   PHE X  66      -0.960   2.060  13.878  1.00  0.00      PEP4  
ATOM     47  C   GLY X  67      -3.321   2.559  16.611  1.00  0.00      PEP4  
ATOM     48  O   GLY X  67      -3.286   2.007  17.692  1.00  0.00      PEP4  
TER
ATOM     49  N1  TBA C4001      -0.010   0.002  -1.880  0.25 20.76           N
ATOM     50  C11 TBA C4001      -0.769   0.716  -2.919  0.25 20.74           C
ATOM     51  C12 TBA C4001      -1.606   1.864  -2.346  0.25 20.72           C
ATOM     52  C21 TBA C4001       0.717   0.959  -1.033  0.25 20.78           C
ATOM     53  C22 TBA C4001       1.708   1.774  -1.867  0.25 20.80           C
ATOM     54  C31 TBA C4001       0.949  -0.886  -2.554  0.25 20.74           C
ATOM     55  C32 TBA C4001       1.791  -1.655  -1.534  0.25 20.73           C
ATOM     56  C41 TBA C4001      -0.905  -0.801  -1.032  0.25 20.78           C
ATOM     57  C42 TBA C4001      -1.659  -1.838  -1.866  0.25 20.81           C
ATOM     58  C13 TBA C4001      -2.792   1.366  -1.519  0.25 20.70           C
ATOM     59  C14 TBA C4001      -3.630   2.536  -1.003  0.25 20.69           C
ATOM     60  C23 TBA C4001       2.470   2.767  -0.987  0.25 20.81           C
ATOM     61  C24 TBA C4001       3.454   3.594  -1.816  0.25 20.81           C
ATOM     62  C33 TBA C4001       2.790  -2.572  -2.242  0.25 20.71           C
ATOM     63  C34 TBA C4001       3.648  -3.341  -1.234  0.25 20.69           C
ATOM     64  C43 TBA C4001      -2.590  -2.670  -0.982  0.25 20.83           C
ATOM     65  C44 TBA C4001      -3.344  -3.715  -1.804  0.25 20.82           C
ATOM     66 H443 TBA C4001      -3.948  -3.211  -2.573  0.25 20.82           H   new
ATOM     67 H442 TBA C4001      -2.624  -4.391  -2.288  0.25 20.82           H   new
ATOM     68 H441 TBA C4001      -4.004  -4.296  -1.143  0.25 20.82           H   new
ATOM     69 H432 TBA C4001      -2.005  -3.170  -0.196  0.25 20.83           H   new
ATOM     70 H431 TBA C4001      -3.309  -2.008  -0.476  0.25 20.83           H   new
ATOM     71 H422 TBA C4001      -2.243  -1.332  -2.649  0.25 20.81           H   new
ATOM     72 H421 TBA C4001      -0.942  -2.498  -2.376  0.25 20.81           H   new
ATOM     73 H412 TBA C4001      -0.320  -1.307  -0.250  0.25 20.78           H   new
ATOM     74 H411 TBA C4001      -1.623  -0.142  -0.521  0.25 20.78           H   new
ATOM     75 H343 TBA C4001       4.208  -2.629  -0.610  0.25 20.69           H   new
ATOM     76 H342 TBA C4001       2.999  -3.957  -0.594  0.25 20.69           H   new
ATOM     77 H341 TBA C4001       4.354  -3.990  -1.773  0.25 20.69           H   new
ATOM     78 H332 TBA C4001       2.249  -3.282  -2.884  0.25 20.71           H   new
ATOM     79 H331 TBA C4001       3.439  -1.974  -2.899  0.25 20.71           H   new
ATOM     80 H322 TBA C4001       2.329  -0.947  -0.886  0.25 20.73           H   new
ATOM     81 H321 TBA C4001       1.135  -2.251  -0.883  0.25 20.73           H   new
ATOM     82 H312 TBA C4001       0.409  -1.595  -3.199  0.25 20.74           H   new
ATOM     83 H311 TBA C4001       1.607  -0.294  -3.207  0.25 20.74           H   new
ATOM     84 H243 TBA C4001       4.180   2.924  -2.300  0.25 20.81           H   new
ATOM     85 H242 TBA C4001       2.904   4.156  -2.586  0.25 20.81           H   new
ATOM     86 H241 TBA C4001       3.987   4.298  -1.159  0.25 20.81           H   new
ATOM     87 H232 TBA C4001       1.758   3.436  -0.482  0.25 20.81           H   new
ATOM     88 H231 TBA C4001       3.014   2.223  -0.201  0.25 20.81           H   new
ATOM     89 H222 TBA C4001       2.418   1.098  -2.365  0.25 20.80           H   new
ATOM     90 H221 TBA C4001       1.170   2.316  -2.659  0.25 20.80           H   new
ATOM     91 H212 TBA C4001       0.004   1.634  -0.538  0.25 20.78           H   new
ATOM     92 H211 TBA C4001       1.254   0.420  -0.239  0.25 20.78           H   new
ATOM     93 H143 TBA C4001      -3.006   3.184  -0.370  0.25 20.69           H   new
ATOM     94 H142 TBA C4001      -4.013   3.117  -1.855  0.25 20.69           H   new
ATOM     95 H141 TBA C4001      -4.474   2.151  -0.413  0.25 20.69           H   new
ATOM     96 H132 TBA C4001      -3.419   0.703  -2.133  0.25 20.70           H   new
ATOM     97 H131 TBA C4001      -2.427   0.769  -0.670  0.25 20.70           H   new
ATOM     98 H122 TBA C4001      -0.967   2.502  -1.718  0.25 20.72           H   new
ATOM     99 H121 TBA C4001      -1.975   2.492  -3.170  0.25 20.72           H   new
ATOM    100 H112 TBA C4001      -0.071   1.114  -3.670  0.25 20.74           H   new
ATOM    101 H111 TBA C4001      -1.431   0.007  -3.438  0.25 20.74           H   new
