# Supplementary material for: Asymmetric Interplay Between K+ and Blocker and Atomistic Parameters From Physiological Experiments Quantify K+ Channel Blocker Release
Source: Front Physiol. 2021 Oct 29;12:737834. doi: 10.3389/fphys.2021.737834 (PMC8586521; doi:10.3389/fphys.2021.737834)
Supplement: Supplementary file 3 [file Data_Sheet_2.zip › Structures+Parameters/PBCV1/PBCV1_co_cage_tba_charge_mod.atq]

FILE PBCV1_co_cage_tba_charge_mod.atq
NQUAL 3
charge
sigma
epsilon
ATOM     1  C       0.25500000000000    3.56359487256136    0.76424697744339
ATOM     2  O      -0.25500000000000    3.02905564167715    0.83372397539279
ATOM     3  C       0.25500000000000    3.56359487256136    0.76424697744339
ATOM     4  O      -0.25500000000000    3.02905564167715    0.83372397539279
ATOM     5  C       0.25500000000000    3.56359487256136    0.76424697744339
ATOM     6  O      -0.25500000000000    3.02905564167715    0.83372397539279
ATOM     7  C       0.25500000000000    3.56359487256136    0.76424697744339
ATOM     8  O      -0.25500000000000    3.02905564167715    0.83372397539279
ATOM     9  C       0.25500000000000    3.56359487256136    0.76424697744339
ATOM    10  O      -0.25500000000000    3.02905564167715    0.83372397539279
ATOM    11  C       0.25500000000000    3.56359487256136    0.76424697744339
ATOM    12  O      -0.25500000000000    3.02905564167715    0.83372397539279
ATOM    13  C       0.25500000000000    3.56359487256136    0.76424697744339
ATOM    14  O      -0.25500000000000    3.02905564167715    0.83372397539279
ATOM    15  C       0.25500000000000    3.56359487256136    0.76424697744339
ATOM    16  O      -0.25500000000000    3.02905564167715    0.83372397539279
ATOM    17  C       0.25500000000000    3.56359487256136    0.76424697744339
ATOM    18  O      -0.25500000000000    3.02905564167715    0.83372397539279
ATOM    19  C       0.25500000000000    3.56359487256136    0.76424697744339
ATOM    20  O      -0.25500000000000    3.02905564167715    0.83372397539279
ATOM    21  C       0.25500000000000    3.56359487256136    0.76424697744339
ATOM    22  O      -0.25500000000000    3.02905564167715    0.83372397539279
ATOM    23  C       0.25500000000000    3.56359487256136    0.76424697744339
ATOM    24  O      -0.25500000000000    3.02905564167715    0.83372397539279
ATOM    25  C       0.25500000000000    3.56359487256136    0.76424697744339
ATOM    26  O      -0.25500000000000    3.02905564167715    0.83372397539279
ATOM    27  C       0.25500000000000    3.56359487256136    0.76424697744339
ATOM    28  O      -0.25500000000000    3.02905564167715    0.83372397539279
ATOM    29  C       0.25500000000000    3.56359487256136    0.76424697744339
ATOM    30  O      -0.25500000000000    3.02905564167715    0.83372397539279
ATOM    31  C       0.25500000000000    3.56359487256136    0.76424697744339
ATOM    32  O      -0.25500000000000    3.02905564167715    0.83372397539279
ATOM    33  C       0.25500000000000    3.56359487256136    0.76424697744339
ATOM    34  O      -0.25500000000000    3.02905564167715    0.83372397539279
ATOM    35  C       0.25500000000000    3.56359487256136    0.76424697744339
ATOM    36  O      -0.25500000000000    3.02905564167715    0.83372397539279
ATOM    37  C       0.25500000000000    3.56359487256136    0.76424697744339
ATOM    38  O      -0.25500000000000    3.02905564167715    0.83372397539279
ATOM    39  C       0.25500000000000    3.56359487256136    0.76424697744339
ATOM    40  O      -0.25500000000000    3.02905564167715    0.83372397539279
ATOM    41  C       0.25500000000000    3.56359487256136    0.76424697744339
ATOM    42  O      -0.25500000000000    3.02905564167715    0.83372397539279
ATOM    43  C       0.25500000000000    3.56359487256136    0.76424697744339
ATOM    44  O      -0.25500000000000    3.02905564167715    0.83372397539279
ATOM    45  C       0.25500000000000    3.56359487256136    0.76424697744339
ATOM    46  O      -0.25500000000000    3.02905564167715    0.83372397539279
ATOM    47  C       0.25500000000000    3.56359487256136    0.76424697744339
ATOM    48  O      -0.25500000000000    3.02905564167715    0.83372397539279
ATOM    49  n4      -0.604800    3.24999852377596    1.18110896513978
ATOM    50  c3       0.111300    3.39966950842353    0.76007835756643
ATOM    51  c3      -0.102150    3.39966950842353    0.76007835756643
ATOM    52  c3       0.111300    3.39966950842353    0.76007835756643
ATOM    53  c3      -0.102150    3.39966950842353    0.76007835756643
ATOM    54  c3       0.111300    3.39966950842353    0.76007835756643
ATOM    55  c3      -0.102150    3.39966950842353    0.76007835756643
ATOM    56  c3       0.111300    3.39966950842353    0.76007835756643
ATOM    57  c3      -0.102150    3.39966950842353    0.76007835756643
ATOM    58  c3      -0.081400    3.39966950842353    0.76007835756643
ATOM    59  c3      -0.099350    3.39966950842353    0.76007835756643
ATOM    60  c3      -0.081400    3.39966950842353    0.76007835756643
ATOM    61  c3      -0.099350    3.39966950842353    0.76007835756643
ATOM    62  c3      -0.081400    3.39966950842353    0.76007835756643
ATOM    63  c3      -0.099350    3.39966950842353    0.76007835756643
ATOM    64  c3      -0.081400    3.39966950842353    0.76007835756643
ATOM    65  c3      -0.099350    3.39966950842353    0.76007835756643
ATOM    66  hc       0.049867    2.64953278774937    0.10907888678056
ATOM    67  hc       0.049867    2.64953278774937    0.10907888678056
ATOM    68  hc       0.049867    2.64953278774937    0.10907888678056
ATOM    69  hc       0.050950    2.64953278774937    0.10907888678056
ATOM    70  hc       0.050950    2.64953278774937    0.10907888678056
ATOM    71  hc       0.065950    2.64953278774937    0.10907888678056
ATOM    72  hc       0.065950    2.64953278774937    0.10907888678056
ATOM    73  hx       0.094825    1.95997717990875    0.10907888678056
ATOM    74  hx       0.094825    1.95997717990875    0.10907888678056
ATOM    75  hc       0.049867    2.64953278774937    0.10907888678056
ATOM    76  hc       0.049867    2.64953278774937    0.10907888678056
ATOM    77  hc       0.049867    2.64953278774937    0.10907888678056
ATOM    78  hc       0.050950    2.64953278774937    0.10907888678056
ATOM    79  hc       0.050950    2.64953278774937    0.10907888678056
ATOM    80  hc       0.065950    2.64953278774937    0.10907888678056
ATOM    81  hc       0.065950    2.64953278774937    0.10907888678056
ATOM    82  hx       0.094825    1.95997717990875    0.10907888678056
ATOM    83  hx       0.094825    1.95997717990875    0.10907888678056
ATOM    84  hc       0.049867    2.64953278774937    0.10907888678056
ATOM    85  hc       0.049867    2.64953278774937    0.10907888678056
ATOM    86  hc       0.049867    2.64953278774937    0.10907888678056
ATOM    87  hc       0.050950    2.64953278774937    0.10907888678056
ATOM    88  hc       0.050950    2.64953278774937    0.10907888678056
ATOM    89  hc       0.065950    2.64953278774937    0.10907888678056
ATOM    90  hc       0.065950    2.64953278774937    0.10907888678056
ATOM    91  hx       0.094825    1.95997717990875    0.10907888678056
ATOM    92  hx       0.094825    1.95997717990875    0.10907888678056
ATOM    93  hc       0.049867    2.64953278774937    0.10907888678056
ATOM    94  hc       0.049867    2.64953278774937    0.10907888678056
ATOM    95  hc       0.049867    2.64953278774937    0.10907888678056
ATOM    96  hc       0.050950    2.64953278774937    0.10907888678056
ATOM    97  hc       0.050950    2.64953278774937    0.10907888678056
ATOM    98  hc       0.065950    2.64953278774937    0.10907888678056
ATOM    99  hc       0.065950    2.64953278774937    0.10907888678056
ATOM   100  hx       0.094825    1.95997717990875    0.10907888678056
ATOM   101  hx       0.094825    1.95997717990875    0.10907888678056
END    
